# Supplementary material for: Dietary intervention improves health metrics and life expectancy of the genetically obese Titan mouse
Source: Commun Biol. 2022 May 3;5:408. doi: 10.1038/s42003-022-03339-3 (PMC9065075; doi:10.1038/s42003-022-03339-3)
Supplement: Supplementary file 3 — Supplementary data 1 [file 42003_2022_3339_MOESM3_ESM.xlsx]

## Sheet: DU6
	seqnames	start	end	width	strand	mcols.gene_id	mcols.gene_symbol
	1	66468367	66699148	230782	+	ENSMUSG00000055567	Unc80
	1	66700831	66719805	18975	+	ENSMUSG00000026005	Rpe
	1	66719248	66817562	98315	-	ENSMUSG00000026004	Kansl1l
	1	66830839	66863277	32439	-	ENSMUSG00000026003	Acadl
	1	66924295	66945404	21110	-	ENSMUSG00000061816	Myl1
	1	67123026	67231259	108234	+	ENSMUSG00000025991	Cps1
	2	3114224	3227806	113583	+	ENSMUSG00000050530	Fam171a1
	2	4017717	4614043	596327	+	ENSMUSG00000026657	Frmd4a
	2	4622058	4652113	30056	-	ENSMUSG00000039449	Prpf18
	2	4717831	4802142	84312	+	ENSMUSG00000048186	Bend7
	2	4881564	4910557	28994	+	ENSMUSG00000026662	Sephs1
	2	4919019	4938730	19712	+	ENSMUSG00000026664	Phyh
	2	40595246	42653624	2058379	-	ENSMUSG00000049252	Lrp1b
	2	144033059	144073979	40921	+	ENSMUSG00000037307	Banf2
	2	151542483	151561692	19210	+	ENSMUSG00000032966	Fkbp1a
	2	151572622	151590005	17384	+	ENSMUSG00000027456	Sdcbp2
	2	151590549	151632593	42045	-	ENSMUSG00000027457	Snph
	3	35754106	35856276	102171	+	ENSMUSG00000037400	Atp11b
	3	35892105	35937445	45341	-	ENSMUSG00000027708	Dcun1d1
	3	36179424	36222313	42890	-	ENSMUSG00000058400	Qrfpr
	3	36448923	36475894	26972	-	ENSMUSG00000027712	Anxa5
	3	91088137	91090803	2667	-	ENSMUSG00000091175	9130204L05Rik
	3	92215799	92221911	6113	+	ENSMUSG00000078664	Sprr2a1
	3	92215920	92256724	40805	+	ENSMUSG00000068893	Sprr2a2
	3	92385685	92387324	1640	+	ENSMUSG00000046259	Sprr2h
	3	92407991	92409271	1281	+	ENSMUSG00000042157	Sprr2i
	3	92418082	92419396	1315	+	ENSMUSG00000027925	Sprr2j-ps
	3	92428032	92429423	1392	-	ENSMUSG00000042165	Gm9774
	3	92432582	92433925	1344	+	ENSMUSG00000054215	Sprr2k
	3	92436809	92438789	1981	-	ENSMUSG00000048455	Sprr1b
	3	92456502	92458720	2219	-	ENSMUSG00000045539	Sprr3
	3	93144787	93149819	5033	+	ENSMUSG00000078657	Crnn
	3	93197278	93221391	24114	+	ENSMUSG00000049133	Flg2
	4	129335695	129354547	18853	+	ENSMUSG00000057572	Zbtb8os
	4	129353628	129378116	24489	-	ENSMUSG00000028807	Zbtb8a
	4	129425765	129440853	15089	-	ENSMUSG00000048485	Zbtb8b
	4	141576062	141606096	30035	-	ENSMUSG00000006219	Fblim1
	4	141613376	141618633	5258	-	ENSMUSG00000043085	Tmem82
	4	141618824	141623821	4998	-	ENSMUSG00000040740	Slc25a34
	4	141625734	141664899	39166	-	ENSMUSG00000028917	Plekhm2
	4	141677549	141723419	45871	-	ENSMUSG00000078515	Ddi2
	4	141683851	141685599	1749	-	ENSMUSG00000040715	Rsc1a1
	4	141890438	142015082	124645	-	ENSMUSG00000051435	Fhad1
	6	45059357	47304213	2244857	+	ENSMUSG00000039419	Cntnap2
	8	114205612	114374071	168460	+	ENSMUSG00000046844	Vat1l
	14	24133953	24245920	111968	-	ENSMUSG00000021782	Dlg5
	14	24293214	24309966	16753	+	ENSMUSG00000038925	E330034G19Rik
	14	24448696	24487058	38363	-	ENSMUSG00000025280	Polr3a
	9	39547958	39554054	6097	-	ENSMUSG00000050853	Olfr958
	9	39569383	39575569	6187	-	ENSMUSG00000059366	Olfr959
	9	45079183	45108534	29352	+	ENSMUSG00000048534	Jaml
	9	45117782	45130070	12289	+	ENSMUSG00000070304	Scn2b
	9	45138395	45154152	15758	+	ENSMUSG00000046480	Scn4b
	9	69453620	69491795	38176	+	ENSMUSG00000032231	Anxa2
	11	100627543	100692455	64913	-	ENSMUSG00000014198	Zfp385c
	11	100694884	100704271	9388	-	ENSMUSG00000017830	Dhx58
	11	100704746	100712465	7720	-	ENSMUSG00000020918	Kat2a
	11	100713850	100714575	726	+	ENSMUSG00000017832	Hspb9
	11	100715009	100738215	23207	-	ENSMUSG00000019173	Rab5c
	11	100740376	100759942	19567	-	ENSMUSG00000035355	Kcnh4
	11	100761069	100762931	1863	-	ENSMUSG00000045471	Hcrt
	11	100766032	100770957	4926	-	ENSMUSG00000017747	Ghdc
	11	100780731	100850724	69994	-	ENSMUSG00000020919	Stat5b
	15	13028701	13173675	144975	-	ENSMUSG00000039385	Cdh6
	15	53453810	53902537	448728	-	ENSMUSG00000058656	Samd12
	16	4287529	4420498	132970	-	ENSMUSG00000005580	Adcy9
	17	10206471	10319361	112891	-	ENSMUSG00000062078	Qk
	17	10403012	10840311	437300	-	ENSMUSG00000037196	Pacrg
	17	10840384	12063361	1222978	+	ENSMUSG00000023826	Park2
	17	12118704	12219645	100942	+	ENSMUSG00000023827	Agpat4
	17	12584189	12628465	44277	+	ENSMUSG00000040966	Slc22a2
	17	12648874	12675838	26965	-	ENSMUSG00000023829	Slc22a1
	17	12682406	12769664	87259	-	ENSMUSG00000023830	Igf2r
	17	14818519	14943158	124640	-	ENSMUSG00000046991	Wdr27
	17	47815328	47834691	19364	-	ENSMUSG00000032717	Mdfi
	17	47867133	47924645	57513	-	ENSMUSG00000023991	Foxp4
	18	60685978	60713389	27412	-	ENSMUSG00000054008	Ndst1
	18	60774510	60778546	4037	+	ENSMUSG00000024608	Rps14
	18	61298136	61400431	102296	-	ENSMUSG00000033871	Ppargc1b
	19	9847562	9852808	5247	+	ENSMUSG00000096872	Scgb2a2
	19	42123273	42129059	5787	-	ENSMUSG00000018821	Avpi1
	19	42147400	42151703	4304	+	ENSMUSG00000044345	Marveld1
	19	42163951	42194590	30640	+	ENSMUSG00000018820	Zfyve27
	19	42197971	42202252	4282	-	ENSMUSG00000018822	Sfrp5
