# Supplementary material for: Dietary intervention improves health metrics and life expectancy of the genetically obese Titan mouse
Source: Commun Biol. 2022 May 3;5:408. doi: 10.1038/s42003-022-03339-3 (PMC9065075; doi:10.1038/s42003-022-03339-3)
Supplement: Supplementary file 4 — Supplementary data 2 [file 42003_2022_3339_MOESM4_ESM.csv]

	seqnames	start	end	width	strand	mcols.gene_id	mcols.gene_symbol	mcols.gene_biotype
1	1	5276106	5277337	1232	-	ENSMUSG00000104352	Gm7182	processed_pseudogene
2	1	6048963	6050045	1083	-	ENSMUSG00000103090	Gm19214	processed_pseudogene
3	1	66468367	66699148	230782	+	ENSMUSG00000055567	Unc80	protein_coding
4	1	66690630	66692356	1727	-	ENSMUSG00000103375	Gm37181	TEC
5	1	66700831	66719805	18975	+	ENSMUSG00000026005	Rpe	protein_coding
6	1	66719248	66817562	98315	-	ENSMUSG00000026004	Kansl1l	protein_coding
7	1	66799659	66800797	1139	-	ENSMUSG00000103756	Gm37285	TEC
8	1	66812315	66814493	2179	+	ENSMUSG00000103382	Gm37755	TEC
9	1	66821226	66825914	4689	-	ENSMUSG00000103553	Gm38218	TEC
10	1	66830839	66863277	32439	-	ENSMUSG00000026003	Acadl	protein_coding
11	1	66849108	66849602	495	-	ENSMUSG00000082769	Gm15793	processed_pseudogene
12	1	66856641	66856703	63	+	ENSMUSG00000089420	Gm27934	snRNA
13	1	66866797	66866926	130	+	ENSMUSG00000077328	Gm25832	snoRNA
14	1	66924295	66945404	21110	-	ENSMUSG00000061816	Myl1	protein_coding
15	1	66948563	66948940	378	-	ENSMUSG00000094191	Rpl31-ps14	processed_pseudogene
16	1	66951829	66953469	1641	+	ENSMUSG00000082212	Gm15826	processed_pseudogene
17	1	67123026	67231259	108234	+	ENSMUSG00000025991	Cps1	protein_coding
18	1	104768529	104995481	226953	+	ENSMUSG00000050840	Cdh20	protein_coding
19	1	104776114	104779128	3015	+	ENSMUSG00000103991	Gm38031	TEC
20	1	125560595	125595820	35226	+	ENSMUSG00000026342	Slc35f5	protein_coding
21	1	151001040	151004577	3538	+	ENSMUSG00000099622	Gm29188	lincRNA
22	1	151062004	151062110	107	-	ENSMUSG00000096851	Gm22756	snRNA
23	1	151080450	151082545	2096	+	ENSMUSG00000102628	Gm37671	TEC
24	1	164803969	164899591	95623	-	ENSMUSG00000103659	Gm32569	antisense
25	1	164863133	164936775	73643	+	ENSMUSG00000104117	Gm20743	processed_transcript
26	1	164872833	164876353	3521	-	ENSMUSG00000103320	Gm37403	TEC
27	1	164931644	164935527	3884	-	ENSMUSG00000026573	Xcl1	protein_coding
28	1	188262023	188965041	703019	+	ENSMUSG00000026609	Ush2a	protein_coding
29	2	3114224	3227806	113583	+	ENSMUSG00000050530	Fam171a1	protein_coding
30	2	4017717	4614043	596327	+	ENSMUSG00000026657	Frmd4a	protein_coding
31	2	4380961	4381067	107	-	ENSMUSG00000075826	Gm23691	snRNA
32	2	4458434	4466670	8237	-	ENSMUSG00000086874	Gm13175	antisense
33	2	4586024	4587287	1264	-	ENSMUSG00000086018	Gm13179	antisense
34	2	4622058	4652113	30056	-	ENSMUSG00000039449	Prpf18	protein_coding
35	2	4700238	4700616	379	+	ENSMUSG00000083378	Gm13196	processed_pseudogene
36	2	4717831	4802142	84312	+	ENSMUSG00000048186	Bend7	protein_coding
37	2	4834136	4834612	477	-	ENSMUSG00000083407	Gm13176	processed_pseudogene
38	2	4881564	4910557	28994	+	ENSMUSG00000026662	Sephs1	protein_coding
39	2	4919019	4938730	19712	+	ENSMUSG00000026664	Phyh	protein_coding
40	2	4942174	4942484	311	+	ENSMUSG00000086670	Gm13194	processed_pseudogene
41	2	35483384	35483905	522	-	ENSMUSG00000081841	Gm13444	processed_pseudogene
42	2	35491213	35491519	307	-	ENSMUSG00000081421	Gm13445	processed_pseudogene
43	2	35503531	35506090	2560	+	ENSMUSG00000085668	Gm35202	lincRNA
44	2	35549538	35558702	9165	-	ENSMUSG00000086555	Gm13446	processed_transcript
45	2	35558266	35730994	172729	+	ENSMUSG00000026883	Dab2ip	protein_coding
46	2	35751241	35979913	228673	-	ENSMUSG00000026885	Ttll11	protein_coding
47	2	35762865	35765879	3015	-	ENSMUSG00000107106	Gm43760	TEC
48	2	40595246	42653624	2058379	-	ENSMUSG00000049252	Lrp1b	protein_coding
49	2	42124621	42124853	233	+	ENSMUSG00000081085	Gm13463	processed_pseudogene
50	2	140119883	140170564	50682	-	ENSMUSG00000045624	Esf1	protein_coding
51	2	140152043	140153532	1490	+	ENSMUSG00000078197	Gm17374	protein_coding
52	2	140170649	140203689	33041	+	ENSMUSG00000027384	Ndufaf5	protein_coding
53	2	144033059	144073979	40921	+	ENSMUSG00000037307	Banf2	protein_coding
54	2	144059138	144068806	9669	-	ENSMUSG00000086384	Banf2os	antisense
55	2	144098815	144207990	109176	-	ENSMUSG00000074758	Gm5535	lincRNA
56	2	151542483	151561692	19210	+	ENSMUSG00000032966	Fkbp1a	protein_coding
57	2	151572622	151590005	17384	+	ENSMUSG00000027456	Sdcbp2	protein_coding
58	2	151590549	151632593	42045	-	ENSMUSG00000027457	Snph	protein_coding
59	X	100838648	101059667	221020	-	ENSMUSG00000009670	Tex11	protein_coding
60	3	35597152	35666163	69012	-	ENSMUSG00000105662	Gm6639	lincRNA
61	3	35754106	35856276	102171	+	ENSMUSG00000037400	Atp11b	protein_coding
62	3	35845342	35845899	558	+	ENSMUSG00000104897	Gm43203	TEC
63	3	35863877	35864865	989	+	ENSMUSG00000097713	Gm7741	processed_pseudogene
64	3	35892105	35937445	45341	-	ENSMUSG00000027708	Dcun1d1	protein_coding
65	3	35933045	35990840	57796	+	ENSMUSG00000085655	Gm15952	antisense
66	3	36179424	36222313	42890	-	ENSMUSG00000058400	Qrfpr	protein_coding
67	3	36203289	36205623	2335	+	ENSMUSG00000104568	Gm43255	antisense
68	3	36213814	36214756	943	-	ENSMUSG00000106180	Gm18893	processed_pseudogene
69	3	36272327	36274660	2334	-	ENSMUSG00000106140	Gm42208	lincRNA
70	3	36394699	36395197	499	-	ENSMUSG00000105281	Gm17835	processed_pseudogene
71	3	36421576	36422122	547	+	ENSMUSG00000105792	Gm17887	processed_pseudogene
72	3	36448923	36475894	26972	-	ENSMUSG00000027712	Anxa5	protein_coding
73	3	91071662	91075195	3534	+	ENSMUSG00000086377	4930529C04Rik	processed_pseudogene
74	3	91088137	91090803	2667	-	ENSMUSG00000091175	9130204L05Rik	protein_coding
75	3	92170221	92177907	7687	+	ENSMUSG00000105476	Gm35439	lincRNA
76	3	92215799	92221911	6113	+	ENSMUSG00000078664	Sprr2a1	protein_coding
77	3	92215920	92256724	40805	+	ENSMUSG00000068893	Sprr2a2	protein_coding
78	3	92227469	92228674	1206	-	ENSMUSG00000103286	Gm5850	processed_pseudogene
79	3	92242933	92246241	3309	-	ENSMUSG00000103187	Gm37087	TEC
80	3	92373915	92375229	1315	+	ENSMUSG00000046203	Sprr2g	polymorphic_pseudogene
81	3	92385685	92387324	1640	+	ENSMUSG00000046259	Sprr2h	protein_coding
82	3	92407991	92409271	1281	+	ENSMUSG00000042157	Sprr2i	protein_coding
83	3	92418082	92419396	1315	+	ENSMUSG00000027925	Sprr2j-ps	protein_coding
84	3	92428032	92429423	1392	-	ENSMUSG00000042165	Gm9774	protein_coding
85	3	92432582	92433925	1344	+	ENSMUSG00000054215	Sprr2k	protein_coding
86	3	92436809	92438789	1981	-	ENSMUSG00000048455	Sprr1b	protein_coding
87	3	92456502	92458720	2219	-	ENSMUSG00000045539	Sprr3	protein_coding
88	3	92473240	92473543	304	-	ENSMUSG00000102345	Gm37377	processed_pseudogene
89	3	93100466	93100597	132	-	ENSMUSG00000103628	Gm37361	processed_pseudogene
90	3	93144787	93149819	5033	+	ENSMUSG00000078657	Crnn	protein_coding
91	3	93152178	93152868	691	+	ENSMUSG00000103902	Gm37501	processed_pseudogene
92	3	93197278	93221391	24114	+	ENSMUSG00000049133	Flg2	protein_coding
93	4	42949814	42959425	9612	+	ENSMUSG00000036052	Dnajb5	protein_coding
94	4	42969604	42983640	14037	+	ENSMUSG00000028451	1700022I11Rik	protein_coding
95	4	42979963	43000507	20545	-	ENSMUSG00000028452	Vcp	protein_coding
96	4	43002343	43010506	8164	-	ENSMUSG00000028453	Fancg	protein_coding
97	4	43017635	43025819	8185	-	ENSMUSG00000028454	Pigo	protein_coding
98	4	43058953	43264871	205919	+	ENSMUSG00000028456	Unc13b	protein_coding
99	4	43267159	43373833	106675	+	ENSMUSG00000028457	Atp8b5	protein_coding
100	4	44004452	44032846	28395	+	ENSMUSG00000028478	Clta	protein_coding
101	4	44034075	44084177	50103	-	ENSMUSG00000028479	Gne	protein_coding
102	4	94614491	94693229	78739	+	ENSMUSG00000028576	Ift74	protein_coding
103	4	94636653	94650144	13492	-	ENSMUSG00000049799	Lrrc19	protein_coding
104	4	94665157	94665237	81	+	ENSMUSG00000077921	Mir872	miRNA
105	4	94739289	94874976	135688	+	ENSMUSG00000006386	Tek	protein_coding
106	4	117213333	117252125	38793	-	ENSMUSG00000060268	Armh1	protein_coding
107	4	117251951	117268582	16632	+	ENSMUSG00000048772	Tmem53	protein_coding
108	4	117271463	117497052	225590	-	ENSMUSG00000028677	Rnf220	protein_coding
109	4	117295817	117297725	1909	+	ENSMUSG00000085749	Gm12843	antisense
110	4	117445950	117455040	9091	+	ENSMUSG00000086876	Gm12828	antisense
111	4	129335695	129354547	18853	+	ENSMUSG00000057572	Zbtb8os	protein_coding
112	4	129353628	129378116	24489	-	ENSMUSG00000028807	Zbtb8a	protein_coding
113	4	129379844	129380179	336	+	ENSMUSG00000082468	Gm12980	processed_pseudogene
114	4	129425765	129440853	15089	-	ENSMUSG00000048485	Zbtb8b	protein_coding
115	4	141576062	141606096	30035	-	ENSMUSG00000006219	Fblim1	protein_coding
116	4	141613376	141618633	5258	-	ENSMUSG00000043085	Tmem82	protein_coding
117	4	141614026	141615604	1579	+	ENSMUSG00000073731	AI507597	antisense
118	4	141618824	141623821	4998	-	ENSMUSG00000040740	Slc25a34	protein_coding
119	4	141625734	141664899	39166	-	ENSMUSG00000028917	Plekhm2	protein_coding
120	4	141677549	141723419	45871	-	ENSMUSG00000078515	Ddi2	protein_coding
121	4	141683851	141685599	1749	-	ENSMUSG00000040715	Rsc1a1	protein_coding
122	4	141760189	141790931	30743	-	ENSMUSG00000040697	Dnajc16	protein_coding
123	4	141793612	141815976	22365	+	ENSMUSG00000028914	Casp9	protein_coding
124	4	141814962	141826160	11199	-	ENSMUSG00000058579	Cela2a	protein_coding
125	4	141814962	141846359	31398	-	ENSMUSG00000062478	Ctrc	protein_coding
126	4	141844321	141846990	2670	+	ENSMUSG00000086818	Ctrcos	antisense
127	4	141890438	142015082	124645	-	ENSMUSG00000051435	Fhad1	protein_coding
128	4	141976779	141977343	565	+	ENSMUSG00000081079	Gm13059	processed_pseudogene
129	4	141982992	141986797	3806	+	ENSMUSG00000085424	Fhad1os1	antisense
130	4	142017898	142028996	11099	+	ENSMUSG00000085761	4930455G09Rik	antisense
131	4	142030992	142084304	53313	-	ENSMUSG00000040616	Tmem51	protein_coding
132	4	142042912	142048578	5667	-	ENSMUSG00000085574	Gm13053	sense_intronic
133	5	8490334	8622952	132619	-	ENSMUSG00000040570	Rundc3b	protein_coding
134	5	36868513	36955078	86566	+	ENSMUSG00000029120	Ppp2r2c	protein_coding
135	5	36873595	36876879	3285	-	ENSMUSG00000087487	Ppp2r2cos	antisense
136	5	36910114	36910263	150	+	ENSMUSG00000106934	Gm42506	TEC
137	5	36966104	36989205	23102	-	ENSMUSG00000039474	Wfs1	protein_coding
138	6	34153380	34177111	23732	-	ENSMUSG00000018999	Slc35b4	protein_coding
139	6	34179232	34186392	7161	+	ENSMUSG00000087613	Gm13855	lincRNA
140	6	34290265	34324249	33985	+	ENSMUSG00000086762	Gm14546	antisense
141	6	34302434	34317478	15045	-	ENSMUSG00000001642	Akr1b3	protein_coding
142	6	42215328	42216287	960	+	ENSMUSG00000051917	Tas2r144	protein_coding
143	6	42245935	42250447	4513	+	ENSMUSG00000029864	Gstk1	protein_coding
144	6	42328713	42350862	22150	-	ENSMUSG00000108033	Gm44284	antisense
145	6	42349630	42360213	10584	+	ENSMUSG00000029860	Zyx	protein_coding
146	6	42358487	42373268	14782	-	ENSMUSG00000029859	Epha1	protein_coding
147	6	42370671	42381215	10545	+	ENSMUSG00000101268	2010310C07Rik	antisense
148	6	42623016	42645254	22239	-	ENSMUSG00000029851	Tcaf2	protein_coding
149	6	42668002	42710088	42087	-	ENSMUSG00000036667	Tcaf1	protein_coding
150	6	42721916	42722263	348	+	ENSMUSG00000107986	Olfr454-ps1	unprocessed_pseudogene
151	6	42725591	42726022	432	+	ENSMUSG00000107416	Gm44030	processed_pseudogene
152	6	42733934	42734099	166	-	ENSMUSG00000107650	Gm44032	processed_pseudogene
153	6	42739371	42746963	7593	+	ENSMUSG00000095831	Olfr453	protein_coding
154	6	42745187	42745250	64	+	ENSMUSG00000107818	Gm44034	unprocessed_pseudogene
155	6	42756404	42763231	6828	+	ENSMUSG00000095236	Olfr38	protein_coding
156	6	42775573	42775680	108	-	ENSMUSG00000065034	Gm22363	snRNA
157	6	42785093	42791619	6527	+	ENSMUSG00000094192	Olfr452	protein_coding
158	6	43345001	43666278	321278	-	ENSMUSG00000029735	Tpk1	protein_coding
159	6	45059357	47304213	2244857	+	ENSMUSG00000039419	Cntnap2	protein_coding
160	6	45413235	45415396	2162	+	ENSMUSG00000107886	Gm43880	TEC
161	6	45529083	45532311	3229	+	ENSMUSG00000108055	Gm43876	TEC
162	6	46481709	46481840	132	-	ENSMUSG00000089538	Gm25161	snoRNA
163	6	46486643	46489117	2475	+	ENSMUSG00000107454	Gm43875	TEC
164	6	46529354	46530794	1441	-	ENSMUSG00000079575	Rbpj-ps3	processed_pseudogene
165	6	85529452	85529920	469	+	ENSMUSG00000107410	Gm44023	processed_pseudogene
166	6	125257711	125258008	298	-	ENSMUSG00000107965	Gm44259	processed_pseudogene
167	6	125258049	125258177	129	-	ENSMUSG00000089556	Gm24175	snoRNA
168	6	125265476	125287286	21811	+	ENSMUSG00000108129	4930417O13Rik	processed_transcript
169	6	125278274	125286042	7769	-	ENSMUSG00000067702	Tuba3a	protein_coding
170	6	125306571	125313885	7315	-	ENSMUSG00000030339	Ltbr	protein_coding
171	6	125320659	125344943	24285	+	ENSMUSG00000030340	Scnn1a	protein_coding
172	6	125349362	125362484	13123	+	ENSMUSG00000030341	Tnfrsf1a	protein_coding
173	6	125362660	125380793	18134	-	ENSMUSG00000038167	Plekhg6	protein_coding
174	7	81057600	81105612	48013	+	ENSMUSG00000038763	Alpk3	protein_coding
175	7	81114799	81170416	55618	+	ENSMUSG00000025726	Slc28a1	protein_coding
176	10	13207717	13474412	266696	-	ENSMUSG00000062866	Phactr2	protein_coding
177	10	13627198	13635107	7910	+	ENSMUSG00000112055	Gm48773	lincRNA
178	10	13647054	13868980	221927	-	ENSMUSG00000019806	Aig1	protein_coding
179	10	30832359	30842801	10443	-	ENSMUSG00000019789	Hey2	protein_coding
180	10	30875132	30879706	4575	-	ENSMUSG00000111675	Gm48861	processed_pseudogene
181	10	30879749	30880888	1140	-	ENSMUSG00000111288	Gm48863	processed_pseudogene
182	10	30880517	30880850	334	+	ENSMUSG00000110918	Gm48862	processed_pseudogene
183	10	30942379	30942485	107	-	ENSMUSG00000094008	Gm24168	snRNA
184	10	31006412	31066244	59833	-	ENSMUSG00000111778	Gm30676	lincRNA
185	10	31163526	31163632	107	-	ENSMUSG00000095305	Gm23790	snRNA
186	10	31209273	31210332	1060	+	ENSMUSG00000111396	Gm7333	processed_pseudogene
187	10	31248023	31251043	3021	+	ENSMUSG00000039684	Gm5422	transcribed_processed_pseudogene
188	10	31313383	31328204	14822	+	ENSMUSG00000000295	Hddc2	protein_coding
189	10	31317169	31317281	113	-	ENSMUSG00000084649	n-R5s76	rRNA
190	10	31321418	31324022	2605	+	ENSMUSG00000111664	Gm48865	TEC
191	10	31332376	31445958	113583	-	ENSMUSG00000000296	Tpd52l1	protein_coding
192	10	31398923	31414401	15479	+	ENSMUSG00000111256	Gm48094	antisense
193	10	31413815	31414165	351	-	ENSMUSG00000110960	Supt4b	processed_pseudogene
194	10	31423529	31426090	2562	-	ENSMUSG00000110758	Gm48092	TEC
195	10	31429993	31433506	3514	+	ENSMUSG00000110976	Gm48093	antisense
196	10	31448257	31452082	3826	-	ENSMUSG00000111865	Gm47687	TEC
197	10	31493193	31609184	115992	-	ENSMUSG00000063760	Rnf217	protein_coding
198	10	31555920	31557440	1521	-	ENSMUSG00000112338	Gm47693	TEC
199	10	31574400	31575013	614	-	ENSMUSG00000098068	Gm7909	processed_pseudogene
200	10	31639158	31640460	1303	+	ENSMUSG00000098038	Gm8793	processed_pseudogene
201	10	31689310	32890462	1201153	-	ENSMUSG00000069670	Nkain2	protein_coding
202	8	114205612	114374071	168460	+	ENSMUSG00000046844	Vat1l	protein_coding
203	8	114439655	115352708	913054	+	ENSMUSG00000004637	Wwox	protein_coding
204	14	24044343	24075908	31566	-	ENSMUSG00000114722	CT025624.1	lincRNA
205	14	24069734	24070637	904	+	ENSMUSG00000090381	Gm6158	processed_pseudogene
206	14	24088877	24088930	54	+	ENSMUSG00000105723	Mir7210	miRNA
207	14	24133953	24245920	111968	-	ENSMUSG00000021782	Dlg5	protein_coding
208	14	24170160	24170986	827	-	ENSMUSG00000114880	Gm49098	TEC
209	14	24238172	24243391	5220	-	ENSMUSG00000091079	Gm17105	sense_intronic
210	14	24285109	24290650	5542	+	ENSMUSG00000114648	Gm19034	unprocessed_pseudogene
211	14	24293214	24309966	16753	+	ENSMUSG00000038925	E330034G19Rik	protein_coding
212	14	24358359	24358954	596	+	ENSMUSG00000114913	Gm18276	processed_pseudogene
213	14	24375653	24377252	1600	-	ENSMUSG00000114567	Gm47774	lincRNA
214	14	24425164	24429822	4659	-	ENSMUSG00000114207	Gm41109	TEC
215	14	24438987	24446403	7417	-	ENSMUSG00000114575	Gm47814	lincRNA
216	14	24448696	24487058	38363	-	ENSMUSG00000025280	Polr3a	protein_coding
217	14	24487125	24496959	9835	+	ENSMUSG00000025290	Rps24	protein_coding
218	14	24597266	24617467	20202	-	ENSMUSG00000048628	4930542C16Rik	lincRNA
219	14	24617557	24788520	170964	+	ENSMUSG00000089887	4930428N03Rik	lincRNA
220	9	39537826	39537952	127	-	ENSMUSG00000077427	Gm24278	snoRNA
221	9	39547958	39554054	6097	-	ENSMUSG00000050853	Olfr958	protein_coding
222	9	39569383	39575569	6187	-	ENSMUSG00000059366	Olfr959	protein_coding
223	9	45039799	45054015	14217	+	ENSMUSG00000032092	Mpzl2	protein_coding
224	9	45051424	45055344	3921	-	ENSMUSG00000110899	Gm48840	TEC
225	9	45055186	45077436	22251	+	ENSMUSG00000070305	Mpzl3	protein_coding
226	9	45079183	45108534	29352	+	ENSMUSG00000048534	Jaml	protein_coding
227	9	45107176	45135606	28431	-	ENSMUSG00000074385	Gm10684	lincRNA
228	9	45112022	45112855	834	-	ENSMUSG00000111070	Gm47596	TEC
229	9	45117782	45130070	12289	+	ENSMUSG00000070304	Scn2b	protein_coding
230	9	45138395	45154152	15758	+	ENSMUSG00000046480	Scn4b	protein_coding
231	9	69453620	69491795	38176	+	ENSMUSG00000032231	Anxa2	protein_coding
232	9	69477029	69479598	2570	-	ENSMUSG00000086399	Gm16144	antisense
233	9	69599307	69599754	448	-	ENSMUSG00000111096	Gm47203	processed_pseudogene
234	9	103888009	103888417	409	+	ENSMUSG00000100266	Gm5372	processed_pseudogene
235	9	103888423	103960376	71954	-	ENSMUSG00000099722	Gm29154	lincRNA
236	9	104426113	104426187	75	+	ENSMUSG00000089406	Mir2136	miRNA
237	9	104481368	104481510	143	-	ENSMUSG00000089116	Gm25904	snoRNA
238	11	31698648	31699012	365	+	ENSMUSG00000103635	Gm38061	TEC
239	11	55772088	56070848	298761	+	ENSMUSG00000086020	Gm12239	antisense
240	11	75172560	75177633	5074	+	ENSMUSG00000085609	1700016P03Rik	processed_transcript
241	11	75175942	75178835	2894	-	ENSMUSG00000038268	Ovca2	protein_coding
242	11	75177643	75191241	13599	-	ENSMUSG00000078789	Dph1	protein_coding
243	11	75193783	75267769	73987	+	ENSMUSG00000045287	Rtn4rl1	protein_coding
244	11	75298166	75348324	50159	-	ENSMUSG00000000751	Rpa1	protein_coding
245	11	75318488	75318608	121	-	ENSMUSG00000106179	Gm47300	miRNA
246	11	100627543	100692455	64913	-	ENSMUSG00000014198	Zfp385c	protein_coding
247	11	100687417	100697520	10104	+	ENSMUSG00000085604	Dhx58os	antisense
248	11	100694884	100704271	9388	-	ENSMUSG00000017830	Dhx58	protein_coding
249	11	100704746	100712465	7720	-	ENSMUSG00000020918	Kat2a	protein_coding
250	11	100713850	100714575	726	+	ENSMUSG00000017832	Hspb9	protein_coding
251	11	100715009	100738215	23207	-	ENSMUSG00000019173	Rab5c	protein_coding
252	11	100740376	100759942	19567	-	ENSMUSG00000035355	Kcnh4	protein_coding
253	11	100761069	100762931	1863	-	ENSMUSG00000045471	Hcrt	protein_coding
254	11	100766032	100770957	4926	-	ENSMUSG00000017747	Ghdc	protein_coding
255	11	100774513	100774800	288	-	ENSMUSG00000089049	Gm24358	misc_RNA
256	11	100780731	100850724	69994	-	ENSMUSG00000020919	Stat5b	protein_coding
257	11	100859351	100885169	25819	+	ENSMUSG00000004043	Stat5a	protein_coding
258	11	100885098	100939540	54443	-	ENSMUSG00000004040	Stat3	protein_coding
259	11	100956733	100970887	14155	-	ENSMUSG00000004044	Cavin1	protein_coding
260	11	101009452	101063719	54268	+	ENSMUSG00000019302	Atp6v0a1	protein_coding
261	11	101030340	101030409	70	+	ENSMUSG00000098415	Mir6928	miRNA
262	13	97751112	97760965	9854	+	ENSMUSG00000097346	Gm26619	lincRNA
263	13	97760072	97760632	561	-	ENSMUSG00000069117	Gm10260	protein_coding
264	13	97790564	97793258	2695	+	ENSMUSG00000114294	Gm47577	TEC
265	13	97796162	97825885	29724	-	ENSMUSG00000114348	Gm41031	lincRNA
266	12	6966758	6966960	203	-	ENSMUSG00000111975	Gm46311	processed_pseudogene
267	12	7524002	7859766	335765	-	ENSMUSG00000112323	Gm32828	lincRNA
268	12	7911889	7950061	38173	-	ENSMUSG00000112006	Gm48633	lincRNA
269	12	90998492	91384409	385918	-	ENSMUSG00000061533	Cep128	protein_coding
270	15	13028701	13173675	144975	-	ENSMUSG00000039385	Cdh6	protein_coding
271	15	14735053	14735284	232	-	ENSMUSG00000092919	Gm24080	miRNA
272	15	36477668	36496820	19153	-	ENSMUSG00000048307	Ankrd46	protein_coding
273	15	36499977	36503431	3455	-	ENSMUSG00000115084	Gm49246	TEC
274	15	36504062	36555573	51512	-	ENSMUSG00000013611	Snx31	protein_coding
275	15	53064038	53346159	282122	-	ENSMUSG00000061731	Ext1	protein_coding
276	15	53453810	53902537	448728	-	ENSMUSG00000058656	Samd12	protein_coding
277	15	97557791	97558290	500	-	ENSMUSG00000116131	AC161206.1	processed_pseudogene
278	16	4287529	4420498	132970	-	ENSMUSG00000005580	Adcy9	protein_coding
279	16	4320356	4320680	325	-	ENSMUSG00000084304	Gm6142	processed_pseudogene
280	17	9320395	9321381	987	-	ENSMUSG00000097958	Gm8492	processed_pseudogene
281	17	10206471	10319361	112891	-	ENSMUSG00000062078	Qk	protein_coding
282	17	10324602	10329307	4706	+	ENSMUSG00000099384	1700110C19Rik	lincRNA
283	17	10403012	10840311	437300	-	ENSMUSG00000037196	Pacrg	protein_coding
284	17	10456216	10493055	36840	+	ENSMUSG00000089633	A230009B12Rik	antisense
285	17	10496446	10569396	72951	+	ENSMUSG00000089941	Gm16168	antisense
286	17	10807834	10826625	18792	+	ENSMUSG00000089907	Gm16169	processed_transcript
287	17	10840384	12063361	1222978	+	ENSMUSG00000023826	Park2	protein_coding
288	17	10898995	10899214	220	+	ENSMUSG00000099797	Gm3145	processed_pseudogene
289	17	11082250	11089468	7219	-	ENSMUSG00000100402	Gm28505	antisense
290	17	11249344	11254343	5000	+	ENSMUSG00000103324	Gm37402	TEC
291	17	11283922	11286765	2844	-	ENSMUSG00000104527	Gm37332	TEC
292	17	11725878	11732345	6468	-	ENSMUSG00000104466	Gm10513	TEC
293	17	12118704	12219645	100942	+	ENSMUSG00000023827	Agpat4	protein_coding
294	17	12189921	12190456	536	+	ENSMUSG00000063911	Tdgf1-ps2	processed_pseudogene
295	17	12584189	12628465	44277	+	ENSMUSG00000040966	Slc22a2	protein_coding
296	17	12648874	12675838	26965	-	ENSMUSG00000023829	Slc22a1	protein_coding
297	17	12682406	12769664	87259	-	ENSMUSG00000023830	Igf2r	protein_coding
298	17	12741311	12860122	118812	+	ENSMUSG00000078247	Airn	antisense
299	17	14195231	14203831	8601	-	ENSMUSG00000048826	Dact2	protein_coding
300	17	14279506	14404790	125285	+	ENSMUSG00000023886	Smoc2	protein_coding
301	17	14791941	14792004	64	-	ENSMUSG00000089053	Gm23352	snRNA
302	17	14818519	14943158	124640	-	ENSMUSG00000046991	Wdr27	protein_coding
303	17	15231581	15247917	16337	-	ENSMUSG00000097624	Gm5091	lincRNA
304	17	15262714	15285358	22645	-	ENSMUSG00000116851	AC154507.3	lincRNA
305	17	15543079	15564354	21276	-	ENSMUSG00000051977	Prdm9	protein_coding
306	17	15547816	15550462	2647	+	ENSMUSG00000116950	AC154378.3	processed_pseudogene
307	17	15566164	15566421	258	-	ENSMUSG00000095920	Gm6686	processed_pseudogene
308	17	15575999	15577151	1153	-	ENSMUSG00000116940	CT033750.3	processed_pseudogene
309	17	15597928	15598448	521	+	ENSMUSG00000116550	CT033750.1	processed_pseudogene
310	17	15631763	15641104	9342	+	ENSMUSG00000116924	CT033750.2	lincRNA
311	17	47815328	47834691	19364	-	ENSMUSG00000032717	Mdfi	protein_coding
312	17	47840816	47840985	170	-	ENSMUSG00000065027	Gm25201	snRNA
313	17	47848834	47848952	119	+	ENSMUSG00000064748	n-R5s28	rRNA
314	17	47867133	47924645	57513	-	ENSMUSG00000023991	Foxp4	protein_coding
315	18	60685978	60713389	27412	-	ENSMUSG00000054008	Ndst1	protein_coding
316	18	60774510	60778546	4037	+	ENSMUSG00000024608	Rps14	protein_coding
317	18	60778983	60779394	412	-	ENSMUSG00000080779	Gm8731	processed_pseudogene
318	18	61298136	61400431	102296	-	ENSMUSG00000033871	Ppargc1b	protein_coding
319	18	61397813	61397925	113	+	ENSMUSG00000093026	Gm25301	miRNA
320	18	61397835	61397900	66	-	ENSMUSG00000105200	Mir378a	miRNA
321	19	6941861	6951898	10038	+	ENSMUSG00000024959	Bad	protein_coding
322	19	6953714	6969759	16046	-	ENSMUSG00000024960	Plcb3	protein_coding
323	19	6975048	6977324	2277	+	ENSMUSG00000056612	Ppp1r14b	protein_coding
324	19	6977741	6980461	2721	-	ENSMUSG00000056629	Fkbp2	protein_coding
325	19	6982473	6987651	5179	-	ENSMUSG00000024962	Vegfb	protein_coding
326	19	6987911	6992503	4593	-	ENSMUSG00000024963	Dnajc4	protein_coding
327	19	6993018	6996117	3100	-	ENSMUSG00000037349	Nudt22	protein_coding
328	19	6996131	6999044	2914	+	ENSMUSG00000047656	Trpt1	protein_coding
329	19	6998958	7019469	20512	-	ENSMUSG00000024965	Fermt3	protein_coding
330	19	7020696	7040026	19331	-	ENSMUSG00000024966	Stip1	protein_coding
331	19	9847562	9852808	5247	+	ENSMUSG00000096872	Scgb2a2	protein_coding
332	19	42123273	42129059	5787	-	ENSMUSG00000018821	Avpi1	protein_coding
333	19	42147400	42151703	4304	+	ENSMUSG00000044345	Marveld1	protein_coding
334	19	42163951	42194590	30640	+	ENSMUSG00000018820	Zfyve27	protein_coding
335	19	42197971	42202252	4282	-	ENSMUSG00000018822	Sfrp5	protein_coding
