# Supplementary material for: Dietary intervention improves health metrics and life expectancy of the genetically obese Titan mouse
Source: Commun Biol. 2022 May 3;5:408. doi: 10.1038/s42003-022-03339-3 (PMC9065075; doi:10.1038/s42003-022-03339-3)
Supplement: Supplementary file 5 — Supplementary data 3 [file 42003_2022_3339_MOESM5_ESM.csv]

,"baseMean","log2FoldChange","lfcSE","stat","pvalue","padj","chr","symbol"
ENSMUSG00000033059,105.590419994331,1.62438088945392,0.138495675652592,11.7287480767889,9.07915570548229e-32,1.65603800067997e-27,"2","Pygb"
ENSMUSG00000036667,96.7330092588125,1.73719342447392,0.156233976770087,11.1191781735823,1.01199878139896e-28,9.22942888635855e-25,"6","Tcaf1"
ENSMUSG00000024211,108.930586183624,-4.32378502439512,0.395109616797365,-10.9432543288679,7.15833577255041e-28,4.35226814971065e-24,"6","Grm8"
ENSMUSG00000034450,3147.68253700928,-1.41267329815513,0.136623963444923,-10.3398647099315,4.65193799977747e-25,1.69702698231882e-21,"14","Gulo"
ENSMUSG00000044533,91.5283338852699,-4.63788059460164,0.447954256466837,-10.3534691938908,4.03590864059044e-25,1.69702698231882e-21,"17","Rps2"
ENSMUSG00000028822,515.765109677734,-0.935412085950877,0.0910326521841007,-10.2755666621592,9.08092018405601e-25,2.76059973595303e-21,"4","Tmem50a"
ENSMUSG00000025290,421.449279373988,-1.4149118194471,0.139205518313227,-10.1641934643956,2.86483174707515e-24,7.46493300952153e-21,"14","Rps24"
ENSMUSG00000020458,674.025903403685,2.42392362890479,0.239333835327861,10.1277933627073,4.15929633550899e-24,9.48319564496049e-21,"11","Rtn4"
ENSMUSG00000042770,1483.51657620873,-0.807408180210824,0.0807108588025227,-10.0037119191896,1.46789446714256e-23,2.67743950806803e-20,"6","Hebp1"
ENSMUSG00000022347,1163.08318454291,10.3999035625607,1.03860472269178,10.0133412985134,1.33177060314198e-23,2.67743950806803e-20,"15","A1bg"
ENSMUSG00000026272,2237.32089747174,-1.53309311026347,0.155966504160402,-9.82963052558249,8.39261117337126e-23,1.39164752547538e-19,"1","Agxt"
ENSMUSG00000008734,99.8446881889788,7.30809600981818,0.749206431670611,9.75444910893556,1.76556629875529e-22,2.68366077410804e-19,"7","Gprc5b"
ENSMUSG00000024924,182.814981576376,3.19803921044727,0.329749348730254,9.69839431908436,3.06280547079594e-22,4.29735167594754e-19,"19","Vldlr"
ENSMUSG00000082791	27.9400815425067	-3.83943567656586	0.400345003709858	-9.59031745366407	8.78144050409175e-22	1.1440962485331e-18	NA	NA
ENSMUSG00000035314,27.9871971717689,2.90230580988483,0.303562203154761,9.56082733529637,1.16819062357345e-21,1.42051979826532e-18,"7","Gdpd5"
ENSMUSG00000028354,72.9706950128478,-3.31084203411355,0.346802610568258,-9.54676214428874,1.3381306632441e-21,1.52546895609827e-18,"1","Fmn2"
ENSMUSG00000069917,45.2854138248164,9.12314796604265,0.956999461285181,9.53307534132875,1.52691500729391e-21,1.63828998429652e-18,"11","Hba-a2"
ENSMUSG00000021908	46.4171193686964	3.49616484225586	0.367418879018526	9.51547414110851	1.8088610665481e-21	1.83297921410208e-18	NA	NA
ENSMUSG00000036120,146.66875275268,-1.42718204693923,0.152795327509072,-9.34048226608563,9.58963147195444e-21,9.20604621307627e-18,"8","Rfxank"
ENSMUSG00000020900,337.072534728407,-1.68825433260565,0.181288926882649,-9.31250662484466,1.2485043442158e-20,1.13863596192481e-17,"11","Myh10"
ENSMUSG00000028452,814.473681499746,1.76309131482393,0.189628557682192,9.29760441345963,1.43645562904597e-20,1.24766431779992e-17,"4","Vcp"
ENSMUSG00000091537,28.8603472543837,2.10396162160917,0.22654306122355,9.28724812954214,1.58328811140652e-20,1.31268977963886e-17,"9","Tma7"
ENSMUSG00000062410,1795.33207704417,-1.78581132636729,0.19261968725085,-9.27117758239121,1.8410197126501e-20,1.46000867646686e-17,"3","Hsd3b3"
ENSMUSG00000046324,836.561704622967,1.28841680872039,0.139411621146435,9.24181784936757,2.42344397585002e-20,1.84181742164601e-17,"19","Ermp1"
ENSMUSG00000062991,26.7563870328171,2.91790032506283,0.315889826355885,9.23708230405463,2.5331020781473e-20,1.84815127621627e-17,"8","Nrg1"
ENSMUSG00000021340,3669.24624006904,-1.17645623329215,0.128773798060211,-9.13583548061595,6.49036595989515e-20,4.55324135032644e-17,"13","Gpld1"
ENSMUSG00000040675,59.8778375386155,3.15430724181815,0.345758087146119,9.12287335880916,7.31584365693904e-20,4.94225882602104e-17,"10","Mthfd1l"
ENSMUSG00000039519,5738.76986162695,-2.66564152787301,0.292479615887717,-9.11393951261325,7.94436042980651e-20,5.17518336570253e-17,"3","Cyp7b1"
ENSMUSG00000032231,166.584841567111,1.99131301441112,0.219381139804047,9.07695627887508,1.11653436581927e-19,7.02261614915292e-17,"9","Anxa2"
ENSMUSG00000029428,195.400271592931,0.928074935601798,0.103015800871775,9.00905422030338,2.07841117056985e-19,1.26367399170647e-16,"5","Stx2"
ENSMUSG00000023031,281.770644375732,-1.93435545973997,0.215739556161715,-8.96616037482714,3.07030802407405e-19,1.80652962448744e-16,"15","Cela1"
ENSMUSG00000029032,32.6639155172364,3.82689382146799,0.42717825691357,8.95854074858094,3.29003391591841e-19,1.87531933207349e-16,"4","Arhgef16"
ENSMUSG00000028179,3623.97930654068,-1.19730760948267,0.134087800009794,-8.92928073542271,4.28787476729693e-19,2.37002532592412e-16,"3","Cth"
ENSMUSG00000025766,100.950191070499,-1.364690839322,0.154081089068832,-8.85696517054315,8.22222103141346e-19,4.41097975332299e-16,"3","D3Ertd751e"
ENSMUSG00000024371,451.681577910144,-1.01376439983211,0.114825137722883,-8.82876711438145,1.05835828884914e-18,5.51555862531667e-16,"17","C2"
ENSMUSG00000027864,52.1219506145863,2.67355069848154,0.30680527691438,8.71416139047585,2.92918837204715e-18,1.48412210850389e-15,"3","Ptgfrn"
ENSMUSG00000038910,240.299066892653,1.79708121568943,0.20649245324302,8.7028905292459,3.23535973484839e-18,1.59494490712526e-15,"17","Plcl2"
ENSMUSG00000029174,151.123771588041,1.72576682754415,0.198957338085789,8.67405466995147,4.1699996395513e-18,2.00159982698462e-15,"5","Tbc1d1"
ENSMUSG00000057228,1457.00569928246,-1.20440099492718,0.139072035316238,-8.66026726500748,4.70659440632786e-18,2.20123799926718e-15,"8","Aadat"
ENSMUSG00000038576,365.422274184918,-3.81283752608218,0.441987082256957,-8.62658136208949,6.32130370142094e-18,2.88251448784795e-15,"1","Susd4"
ENSMUSG00000060803,1379.7928525224,-1.87482070946541,0.218325700352351,-8.58726529418973,8.90638179062804e-18,3.96225375270867e-15,"19","Gstp1"
ENSMUSG00000031963,23.443670762895,3.74557641487993,0.442892877038392,8.45707079311472,2.74177482842198e-17,1.19071363977183e-14,"9","Bmper"
ENSMUSG00000032643,18.5696667803753,3.383577299006,0.401901928352744,8.41891282501209,3.79994017239884e-17,1.61188159871058e-14,"4","Fhl3"
ENSMUSG00000112615	105.654524517241	-1.9350480446987	0.23014822688717	-8.40783381593184	4.17652338316971e-17	1.73135878429581e-14	NA	NA
ENSMUSG00000022587,2828.8718746762,1.67894995629549,0.200047488314324,8.39275699206704,4.74872493175594e-17,1.92481650567174e-14,"15","Ly6e"
ENSMUSG00000027712,670.001623381535,1.51005411805705,0.180453008950842,8.36812933647676,5.85401200885821e-17,2.32124302264291e-14,"3","Anxa5"
ENSMUSG00000034774,76.4309571749603,-3.20204158620233,0.385159703384166,-8.31354255927586,9.28866875978828e-17,3.60479400379869e-14,"18","Dsg1c"
ENSMUSG00000005873,197.884976596674,0.984253480292447,0.119472774303187,8.23830773189129,1.74663466135687e-16,6.63721171315612e-14,"18","Reep5"
ENSMUSG00000026490,795.502182122603,0.706187462787915,0.0858063502355323,8.23001398905187,1.87191581037489e-16,6.96811109821185e-14,"1","Cdc42bpa"
ENSMUSG00000112527	40.6732151713509	-4.90897984198153	0.598800402565133	-8.19802361680538	2.44371352250812e-16	8.91466693010961e-14	NA	NA
ENSMUSG00000040767,38.6394904406601,-2.58741498998262,0.318230973692548,-8.13061959356099,4.27101694738803e-16,1.52751664941878e-13,"11","Snrnp25"
ENSMUSG00000055730,3647.35024143756,-1.20968449539748,0.149021323585447,-8.1175261787543,4.75782197530862e-16,1.66889755441595e-13,"8","Ces2a"
ENSMUSG00000002847,240.10000571424,-1.30213458640132,0.160584257310815,-8.10873125552404,5.11510380352894e-16,1.76036779955411e-13,"16","Pla1a"
ENSMUSG00000029059,164.532623135974,-1.60689645252102,0.198915435230573,-8.07828940302385,6.56815828117568e-16,2.21857790830823e-13,"4","Prxl2b"
ENSMUSG00000024990,22164.1001729618,-0.496752936581908,0.0618166677662065,-8.03590608378714,9.28898760521273e-16,3.080566071256e-13,"19","Rbp4"
ENSMUSG00000115919	867.379182404592	-3.45573772658678	0.430269928984115	-8.03155761952948	9.62428544261328e-16	3.13476725845118e-13	NA	NA
ENSMUSG00000017723,57.7215989346864,3.11500381165828,0.388536676811205,8.01727094909986,1.08120447146141e-15,3.40020164818208e-13,"2","Wfdc2"
ENSMUSG00000053168,88.6111959362783,3.21337687061316,0.400734740528325,8.01871299298054,1.06858861627672e-15,3.40020164818208e-13,"15","9030619P08Rik"
ENSMUSG00000109141	13.5500683186707	5.78317536747665	0.724534387452903	7.98191979238884	1.440746431886e-15	4.45410422332216e-13	NA	NA
ENSMUSG00000068246,392.410930860697,-2.01729637736662,0.25400401319145,-7.94198623880059,1.98969018587118e-15,6.04865816504838e-13,"15","Apol9b"
ENSMUSG00000031434,43.9316077149896,1.48940696006904,0.1876821978095,7.93579240573902,2.0915560083517e-15,6.25409534300575e-13,"X","Morc4"
ENSMUSG00000049721,16.8750812576131,3.52563848806367,0.444880969023185,7.92490291460396,2.28324649395391e-15,6.71716387898698e-13,"11","Gal3st1"
ENSMUSG00000029408,34.5328263145853,1.83685403802612,0.232420877494012,7.90313700658601,2.71970365949673e-15,7.8741896427334e-13,"5","Abcb9"
ENSMUSG00000035566,23.9990658465732,-4.91389680652174,0.623501896672952,-7.88112567538708,3.24444776839861e-15,9.24667613993603e-13,"14","Pcdh17"
ENSMUSG00000040998,69.8740351157967,3.23924910936403,0.412005459627093,7.86215093434899,3.77592655079604e-15,1.05958308133107e-12,"3","Npnt"
ENSMUSG00000002396,105.604503111434,1.22111294177206,0.155378213687673,7.85897142714377,3.87300562332427e-15,1.07035791771871e-12,"8","Ocel1"
ENSMUSG00000027332,1854.24586076653,-0.965714877187086,0.123070759213525,-7.84682635711701,4.26697402112264e-15,1.14455303154819e-12,"2","Ivd"
ENSMUSG00000108608	16.0995573308037	-7.35882424730497	0.93760126281817	-7.84856477815141	4.208252454707e-15	1.14455303154819e-12	NA	NA
ENSMUSG00000024597,228.565319500807,-1.34996779013599,0.172656587625742,-7.81880268051077,5.33281258690557e-15,1.40971741427765e-12,"18","Slc12a2"
ENSMUSG00000029103,486.712284582675,0.696242343690447,0.0891432673173238,7.81037496877951,5.70180970881046e-15,1.48572870126718e-12,"5","Lrpap1"
ENSMUSG00000067235,12371.1179611552,-1.30512237336952,0.167144866304595,-7.80833059503689,5.79504175973191e-15,1.48875439010577e-12,"17","H2-Q10"
ENSMUSG00000043760,276.106259113002,1.30234782350907,0.168367987275559,7.7351273516003,1.03299646671455e-14,2.61692438234353e-12,"1","Pkhd1"
ENSMUSG00000059060,43.3460285828786,4.01299759723817,0.520223687453801,7.71398476082377,1.21949041832455e-14,3.04705551099176e-12,"12","Rad51b"
ENSMUSG00000014444,170.84928215045,0.832860050528968,0.108388083585344,7.68405550664785,1.5412983278011e-14,3.7990920944719e-12,"8","Piezo1"
ENSMUSG00000107516	19.5757500638812	-5.31834451418321	0.694331441161188	-7.65966251692262	1.8642230882977e-14	4.53379055074002e-12	NA	NA
ENSMUSG00000033174,2341.641296431,1.25900995570051,0.164863024953681,7.63670299058407,2.22854783957049e-14,5.34851481496918e-12,"6","Mgll"
ENSMUSG00000030660,1041.47317210428,0.838443526889248,0.109863762403164,7.63166587916805,2.31739408516352e-14,5.48951533940034e-12,"7","Pik3c2a"
ENSMUSG00000039878,18.1632738974317,5.60464772382042,0.735929838416621,7.61573648906398,2.62192108613111e-14,6.13126161679891e-12,"10","Slc39a5"
ENSMUSG00000067656,17.6959807181638,5.3013010150206,0.69944931015129,7.57924975846203,3.47558868950731e-14,8.02465034134347e-12,"19","Slc22a27"
ENSMUSG00000035093,1840.13700382706,0.692240182438878,0.0917177094801278,7.54750839682562,4.43663947529798e-14,9.99065481844878e-12,"2","Secisbp2l"
ENSMUSG00000006395,367.7575151621,-1.06387997009787,0.14092855076404,-7.54907337320985,4.38365871930855e-14,9.99065481844878e-12,"4","Hyi"
ENSMUSG00000027983,1553.6063319186,-2.0778502579633,0.275901760312883,-7.5311235985118,5.03055412068427e-14,1.11899155074733e-11,"3","Cyp2u1"
ENSMUSG00000029096,16.3202612715382,2.47692889006665,0.329028353517717,7.52801046956969,5.15192620333487e-14,1.12104364080297e-11,"5","Htra3"
ENSMUSG00000024421,188.423779160011,-2.1018361967372,0.279212202840334,-7.52773759655168,5.16270097738212e-14,1.12104364080297e-11,"18","Lama3"
ENSMUSG00000028542,348.690867928683,1.19039030270564,0.158509909827803,7.50987937598864,5.91818691246599e-14,1.26997328568682e-11,"4","Slc6a9"
ENSMUSG00000051076,57.2193443365072,-2.85847280408833,0.381370132655605,-7.49527180900047,6.61611137765814e-14,1.4032310642847e-11,"3","Vtcn1"
ENSMUSG00000023232,172.77720761046,0.931687016289514,0.124395654539996,7.48970709414896,6.90274870306502e-14,1.44719696947018e-11,"4","Serinc2"
ENSMUSG00000060613,8592.38666072247,-1.79642358576197,0.240077318941663,-7.48268763447198,7.28178186856647e-14,1.50931478730287e-11,"19","Cyp2c70"
ENSMUSG00000040413,1099.47493195,0.649201053403952,0.086795282785981,7.47968129794272,7.45030657727428e-14,1.52689429179194e-11,"11","Timd2"
ENSMUSG00000023960,411.929312061159,-0.748899815051895,0.100174193309501,-7.47597550137558,7.66332333119516e-14,1.55310019512222e-11,"17","Enpp5"
ENSMUSG00000106889	35.4056368583479	-3.55355606020972	0.476778295278044	-7.45326726363956	9.10565591391227e-14	1.82513366889846e-11	NA	NA
ENSMUSG00000022096,28.8119165794414,2.73346951458113,0.367465631711093,7.43870794624467,1.01674828222894e-13,2.0158139856365e-11,"14","Hr"
ENSMUSG00000018196,199.838010268078,-0.647691399540493,0.0871176080211539,-7.43467841062878,1.04822663254404e-13,2.05587675027993e-11,"1","Glrx2"
ENSMUSG00000037712,2116.0255013949,-0.720537520421479,0.097262195818112,-7.40819713518437,1.28027898210767e-13,2.48428602485574e-11,"14","Fermt2"
ENSMUSG00000036138,1810.63469600763,1.16413339375157,0.1583354271549,7.35232420608365,1.94789632512991e-13,3.73996094424943e-11,"9","Acaa1a"
ENSMUSG00000024424,5212.57153443407,-1.56307078225989,0.212701579180886,-7.34865621721887,2.00209383298155e-13,3.80397828266494e-11,"18","Ttc39c"
ENSMUSG00000032310,3652.1360671082,-1.54681434557331,0.210680579522781,-7.34198827949425,2.10443828588917e-13,3.91683207496106e-11,"9","Cyp1a2"
ENSMUSG00000039601,88.0999072028977,2.26953851788214,0.309067048250566,7.34319148782947,2.08559801683601e-13,3.91683207496106e-11,"17","Rcan2"
ENSMUSG00000032420,431.772010421257,2.28615530943953,0.311690072724491,7.3347068434236,2.22207336090988e-13,4.09400182858547e-11,"9","Nt5e"
ENSMUSG00000022762,51.2232762313404,-3.24349503181099,0.442870324834682,-7.32380304104083,2.4104038925049e-13,4.39657669992894e-11,"16","Ncam2"
ENSMUSG00000032602,1082.92037854736,0.77842593853733,0.106375406214457,7.31772470948773,2.52210584687596e-13,4.55477333138786e-11,"9","Slc25a20"
ENSMUSG00000026170,4457.60196900585,-0.675934697125818,0.0929568125364416,-7.27149176786621,3.55539047239079e-13,6.29614778800078e-11,"1","Cyp27a1"
ENSMUSG00000025792,2032.29026985965,1.20232562344198,0.165322629258622,7.2726016325395,3.52629088467833e-13,6.29614778800078e-11,"11","Slc25a10"
ENSMUSG00000020431,104.019642333396,4.84884691988251,0.670643446948635,7.23014135446235,4.82491563832826e-13,8.46215973491419e-11,"11","Adcy1"
ENSMUSG00000113637	71.7015509566869	2.73636740394685	0.378579328029145	7.227989489527	4.90196653400936e-13	8.51541615050769e-11	NA	NA
ENSMUSG00000066191,12.6191802315572,3.40214960005627,0.471050398037624,7.22247473779767,5.10498903730002e-13,8.78443396607097e-11,"4","Anks6"
ENSMUSG00000032202,43.7286724502004,1.48056452877636,0.205244547454798,7.21366071418991,5.44673698035138e-13,9.28490490856161e-11,"9","Rab27a"
ENSMUSG00000104960,187.735263328248,1.283905706058,0.178036224175186,7.21148581984441,5.53446123566588e-13,9.34709008690238e-11,"3","Snhg8"
ENSMUSG00000027253,487.578350539851,0.894509837242225,0.124518666994156,7.18374087062954,6.78293699661743e-13,1.13505294328717e-10,"2","Lrp4"
ENSMUSG00000032561,82.950916199224,10.4685111304796,1.46079865780626,7.1662929552527,7.70557911422399e-13,1.27772511857678e-10,"9","Acpp"
ENSMUSG00000033762,14.1921817682991,-2.59026961195832,0.36204187244948,-7.1546133446754,8.39090917196389e-13,1.37883048014974e-10,"15","Recql4"
ENSMUSG00000028445,154.060633038613,-3.67022173046224,0.5134955947973,-7.14752330428666,8.83575235180067e-13,1.42623117607827e-10,"4","Enho"
ENSMUSG00000029656,5194.65162471588,-1.2872622120223,0.180091093693639,-7.14783938295201,8.81543700471628e-13,1.42623117607827e-10,"4","C8b"
ENSMUSG00000028456,375.681897300587,2.21784351161232,0.310775793204897,7.13647446199286,9.57550867531593e-13,1.53208138805055e-10,"4","Unc13b"
ENSMUSG00000057897,70.3870455649704,-6.46080838639644,0.905836763765843,-7.13242014989198,9.86192913866653e-13,1.56418771729807e-10,"11","Camk2b"
ENSMUSG00000032332,99.3396162634974,1.65458486277161,0.232300192949922,7.12261510315793,1.05898248683389e-12,1.66515866895259e-10,"9","Col12a1"
ENSMUSG00000015568,993.275887671862,-2.82616122895449,0.397156624201726,-7.11598663281772,1.11115064717096e-12,1.73225536789729e-10,"8","Lpl"
ENSMUSG00000036330,27.9823788869297,-1.47461944883671,0.207658003154922,-7.10119247239692,1.23684978370587e-12,1.9118762758301e-10,"8","Slc18a1"
ENSMUSG00000035299,57.632419209268,2.49954255351455,0.352657244027796,7.08773914571151,1.36320607331179e-12,2.08948561153e-10,"X","Mid1"
ENSMUSG00000009281,2554.89773960117,-0.956350446470812,0.135113630762579,-7.07811966174832,1.46123528170759e-12,2.22107762819554e-10,"6","Rarres2"
ENSMUSG00000022261,2442.21806470294,-0.479479472998143,0.0680061316048239,-7.05053296935554,1.78233775781888e-12,2.6867636944311e-10,"15","Sdc2"
ENSMUSG00000056536,395.9446189388,-0.555578054439358,0.0790725065498598,-7.02618493684697,2.12257088959224e-12,3.17341746116086e-10,"1","Pign"
ENSMUSG00000040660,384.780128042741,7.23463893030205,1.03030235131998,7.02186005984879,2.18933763319053e-12,3.24662751458498e-10,"7","Cyp2b9"
ENSMUSG00000041261,1019.98420039653,-0.655074051454684,0.0939461207886868,-6.97286961883337,3.10540405862347e-12,4.56794919591066e-10,"4","Car8"
ENSMUSG00000034634,75.286104949239,6.92066417541627,0.993129720235091,6.96853999473304,3.20246945184878e-12,4.67304342413774e-10,"15","Ly6d"
ENSMUSG00000060586,23.808787364814,-4.09704310485946,0.588396288578235,-6.96306755224325,3.3294206819629e-12,4.8197327967463e-10,"17","H2-Eb1"
ENSMUSG00000022679,367.628939893135,-0.988503582718098,0.142462389170444,-6.93869861704647,3.957283396151e-12,5.68353142880269e-10,"16","Mpv17l"
ENSMUSG00000015451,2466.17825310898,-2.48287229665114,0.358696834242376,-6.92192419789643,4.45549656200258e-12,6.34908260085368e-10,"17","C4a"
ENSMUSG00000055320,177.29750660087,1.54480926660048,0.223224346046688,6.9204336084263,4.50263303428914e-12,6.36651368569255e-10,"7","Tead1"
ENSMUSG00000029270,114.292777854626,-1.03745937942492,0.14996774610853,-6.91788338723263,4.58441407205322e-12,6.43228559032698e-10,"5","Dipk1a"
ENSMUSG00000041773,93.6293545550421,1.65107657094861,0.238768660924556,6.91496348203877,4.67983910902182e-12,6.51605078996625e-10,"13","Enc1"
ENSMUSG00000035441,249.081157603067,0.824788621157973,0.11955266181655,6.89895656546392,5.2385883939796e-12,7.23877668986273e-10,"11","Myo1d"
ENSMUSG00000028763,1063.34752883648,0.77166962791755,0.112455564336647,6.86199595786546,6.79049857078295e-12,9.31268375421661e-10,"4","Hspg2"
ENSMUSG00000027981,246.857231726529,0.966605416814404,0.140897650842783,6.86033735149327,6.86981210839294e-12,9.35114722814083e-10,"3","Rnpc3"
ENSMUSG00000059908,56688.3333393855,-1.00069408674226,0.14602910500209,-6.85270300552714,7.24674391700493e-12,9.79115622564221e-10,"6","Mug1"
ENSMUSG00000066153,4580.87537719377,-2.98794040034259,0.436282712489028,-6.84863350027359,7.45587372178131e-12,9.99964240333023e-10,"4","Mup21"
ENSMUSG00000042082,381.058950701588,1.07957669778943,0.157755908518647,6.84333606219146,7.73698564839216e-12,1.03009210384433e-09,"13","Arsb"
ENSMUSG00000060427,125.162659720367,0.876198263393984,0.128123745966466,6.83868752653637,7.99219956219517e-12,1.05636028995971e-09,"8","Zfp868"
ENSMUSG00000055172,1274.49598651899,-0.592979447381525,0.0870772545348702,-6.80980872156535,9.77285970707565e-12,1.28242418026662e-09,"6","C1ra"
ENSMUSG00000030291,155.41583433153,0.658006295912542,0.0967425348445781,6.80162347378702,1.03446680955342e-11,1.34776247187531e-09,"6","Med21"
ENSMUSG00000031827,108.137315510824,1.08235712432803,0.159621840335018,6.78075833517741,1.195467039863e-11,1.54647651114193e-09,"8","Cotl1"
ENSMUSG00000025572,90.4524410731711,1.03397505493065,0.152727002136515,6.77008675916024,1.28705191677866e-11,1.65322725084809e-09,"11","Tmc6"
ENSMUSG00000029273,591.913360822236,-1.46253940914919,0.216130908563852,-6.7669146392225,1.31557639819213e-11,1.6780498953164e-09,"5","Sult1d1"
ENSMUSG00000027870,37.3657955494048,6.8894391481323,1.02094644302619,6.74809065175965,1.49803348126001e-11,1.89750907626268e-09,"3","Hao2"
ENSMUSG00000086593,83.7114237526975,-0.868490115764873,0.128976033621255,-6.73373254999641,1.65365021153152e-11,2.08017792126448e-09,"1","Gm16548"
ENSMUSG00000030219,18.734242061466,-2.56497751611094,0.381473268293898,-6.72387223247005,1.76957615781034e-11,2.21075815879867e-09,"6","Erp27"
ENSMUSG00000010936,322.503912584914,0.766174324364369,0.113966153521987,6.72282340578036,1.78236554688842e-11,2.21158827042482e-09,"8","Vac14"
ENSMUSG00000002233,88.0996846563171,1.04884304702151,0.15613932884981,6.71735337117012,1.85054823505844e-11,2.28067566266662e-09,"3","Rhoc"
ENSMUSG00000057933,121.583462471457,-2.15186046399517,0.320893936227394,-6.70583087138894,2.00263566336663e-11,2.45154862414814e-09,"9","Gsta2"
ENSMUSG00000034220,247.574318701686,2.13434611276562,0.318572994300804,6.69970823311632,2.08836083835518e-11,2.5394467794399e-09,"1","Gpc1"
ENSMUSG00000027075,90.7070422299971,-2.14641284026941,0.320455187916837,-6.69801245603937,2.11273262205722e-11,2.55206907459098e-09,"2","Slc43a1"
ENSMUSG00000036427,950.209373269857,0.73958590697399,0.110500531191295,6.6930529564029,2.18561998932316e-11,2.62274398718779e-09,"7","Gpi1"
ENSMUSG00000030562,650.19363218171,-1.32763703286845,0.198597654705364,-6.68505896929197,2.3083167501282e-11,2.7518756550548e-09,"7","Nox4"
ENSMUSG00000062181,4363.3620339313,-1.39680097913786,0.209015264405179,-6.68277019438228,2.34467109897605e-11,2.77706498995605e-09,"8","Ces3b"
ENSMUSG00000048911,118.572671037811,1.03653859943178,0.155451852962556,6.66790764907418,2.59475963779928e-11,3.05344618022316e-09,"2","Rnf24"
ENSMUSG00000035184,110.868481153651,1.70415810816943,0.256079778048986,6.65479375666843,2.83697590898205e-11,3.2959516292887e-09,"14","Fam124a"
ENSMUSG00000032518,47.1953759633829,-1.49410018354771,0.224483706134918,-6.65571773235842,2.8192085647152e-11,3.2959516292887e-09,"9","Rpsa"
ENSMUSG00000060227,93.4560236465279,2.05053865847959,0.308224288087484,6.65274846185251,2.87669608095963e-11,3.32094534915846e-09,"2","Casc4"
ENSMUSG00000079507,45.3118445723048,2.36543842579006,0.355694436299782,6.65019799127938,2.92699010326785e-11,3.3577546845035e-09,"17","H2-Q1"
ENSMUSG00000009905,521.694113743231,1.07613259481553,0.162447540391181,6.62449300385931,3.48442019117101e-11,3.97223901793495e-09,"1","Kdsr"
ENSMUSG00000043252,956.787073164744,0.96293335916351,0.14547260262499,6.61934509858072,3.60793683492494e-11,4.0875011098777e-09,"4","Tmem64"
ENSMUSG00000029869,32.9978541259267,3.72668617882323,0.564506756061804,6.60166798502447,4.06557230600336e-11,4.57753326305563e-09,"6","Ephb6"
ENSMUSG00000097164	82.9423143770238	1.72447054942477	0.261433756646241	6.59620460474135	4.2181669727916e-11	4.72020647752876e-09	NA	NA
ENSMUSG00000032093,12.4760617333266,4.02788714928304,0.612470217959254,6.57646205672486,4.8177386668005e-11,5.35826544405128e-09,"9","Cd3e"
ENSMUSG00000052392,581.355284297497,1.59481451167387,0.242539749460577,6.57547686604292,4.84974837152107e-11,5.36117638160874e-09,"12","Acot4"
ENSMUSG00000037797,2196.40109168656,-1.07517448795458,0.164374634999304,-6.54100000258029,6.11088305687282e-11,6.71460885285303e-09,"3","Adh4"
ENSMUSG00000027255,845.430576882449,-0.680608217831578,0.104108564701531,-6.53748536235047,6.25617656665313e-11,6.83309344764988e-09,"2","Arfgap2"
ENSMUSG00000055254,492.975361532536,4.29903450080905,0.658172777553076,6.53177197147502,6.49960626242993e-11,7.05671537063821e-09,"13","Ntrk2"
ENSMUSG00000005823,229.379866361937,-0.664954901840386,0.101953971337255,-6.52210888029829,6.93256587565394e-11,7.48224861372355e-09,"17","Gpr108"
ENSMUSG00000060938,66.5135852479605,-5.03367646731689,0.772755232917472,-6.51393384721922,7.32077481591756e-11,7.85476074366684e-09,"11","Rpl26"
ENSMUSG00000018868,12.0473228404973,5.58367135742367,0.85796200127777,6.50806370108216,7.61256386639137e-11,8.12006812415079e-09,"15","Pnpla5"
ENSMUSG00000037706,3113.77603503989,0.472374520581954,0.072830631771477,6.48593193677269,8.81849723672856e-11,9.24421779298442e-09,"7","Cd81"
ENSMUSG00000016940,214.146982497868,0.826693032594588,0.127451570289242,6.48633069579662,8.79520087447901e-11,9.24421779298442e-09,"11","Kctd2"
ENSMUSG00000023873,12.7703145558442,-4.31882968783082,0.665800677779281,-6.48667060874118,8.77538994513419e-11,9.24421779298442e-09,"17","1700010I14Rik"
ENSMUSG00000054191,18.6224775393292,-2.48171827634996,0.383040054436376,-6.47900460436619,9.23296867196204e-11,9.62339134723358e-09,"8","Klf1"
ENSMUSG00000061825,164.264276939559,-1.76691096162813,0.273805367291299,-6.45316408187255,1.0953864625855e-10,1.13521869758861e-08,"8","Ces2c"
ENSMUSG00000029461,746.502317221663,0.514868212182779,0.0799343882142076,6.44113533218068,1.18583074935184e-10,1.2220086366202e-08,"7","Fam168a"
ENSMUSG00000073406,71.7036621487576,1.76922612439365,0.275227420292123,6.42823350419013,1.29095332150202e-10,1.31938844079566e-08,"17","H2-Bl"
ENSMUSG00000067225,1052.16090826222,-2.53237554156072,0.393973479438934,-6.42778175111463,1.29479457731591e-10,1.31938844079566e-08,"19","Cyp2c54"
ENSMUSG00000006273,479.809233280977,-0.503100847815495,0.0783147248132961,-6.42409009308144,1.32660620611425e-10,1.34429428886244e-08,"8","Atp6v1b2"
ENSMUSG00000021996,1313.53001457468,-0.621791418636379,0.0969542948983704,-6.4132426447756,1.42456506199865e-10,1.43558379728483e-08,"14","Esd"
ENSMUSG00000034201,252.460067131386,0.747149677647003,0.116645084517081,6.40532501425379,1.50049390635497e-10,1.50379169516015e-08,"11","Gas2l1"
ENSMUSG00000002058,118.603018565282,1.25777175082645,0.197350082550832,6.37330238006097,1.85000617153332e-10,1.84394057752829e-08,"11","Unc119"
ENSMUSG00000064342	202.671335395781	-1.209030041243	0.190126687499951	-6.35907592532646	2.02971069598394e-10	2.01206103775799e-08	NA	NA
ENSMUSG00000074634,93.8998264795166,1.47489560297338,0.232305350072571,6.34895237028607,2.16786133840485e-10,2.13739409797321e-08,"13","Tmem267"
ENSMUSG00000024892,6194.81050610811,0.767015832652639,0.120975016679802,6.34028292538109,2.29343602814841e-10,2.24904694373263e-08,"19","Pcx"
ENSMUSG00000034254,120.651832647263,1.00485016499604,0.158564866351572,6.33715518523551,2.34046231132047e-10,2.28288944163024e-08,"17","Agpat1"
ENSMUSG00000036565,172.285890990138,0.725625195513995,0.114667152465874,6.32809989530304,2.48198449747857e-10,2.40805304436219e-08,"5","Ttyh3"
ENSMUSG00000037370,245.045515948107,-0.908297021711107,0.144001548279407,-6.30755038792175,2.83486302725746e-10,2.7358678104326e-08,"10","Enpp1"
ENSMUSG00000035929,405.18088556559,1.15753194443274,0.183870528772591,6.29536420088486,3.06678944599188e-10,2.94411786815221e-08,"17","H2-Q4"
ENSMUSG00000101537,17.7278352395136,1.63288045783376,0.259879172993162,6.28322939090129,3.31611193866846e-10,3.16680009221532e-08,"10","Gm29571"
ENSMUSG00000024525,37.6300683605607,1.79747199156698,0.286800754981286,6.26731959504174,3.67315783812191e-10,3.48949994621582e-08,"18","Impa2"
ENSMUSG00000060579,45.1333602851531,-1.81036883374015,0.28892294797943,-6.26592261501167,3.70624367948771e-10,3.50268832714278e-08,"14","Fhit"
ENSMUSG00000074639,486.964784224335,-1.83718964458943,0.293342904515616,-6.26294216191492,3.77780770367288e-10,3.55191817087595e-08,"10","Rdh16f2"
ENSMUSG00000041653,67.751305990454,5.10705762978823,0.816173524085736,6.25731842442337,3.91653231222664e-10,3.66346407051353e-08,"15","Pnpla3"
ENSMUSG00000074345,11.4339604131141,3.6798197528048,0.588201007131579,6.25605823211663,3.94829372177366e-10,3.67433048393631e-08,"9","Tnfaip8l3"
ENSMUSG00000107198,24.6128385568084,2.70195658260562,0.432180950768922,6.25191040419156,4.05461992715907e-10,3.75412525235439e-08,"5","Gm19619"
ENSMUSG00000026348,218.374871007787,-1.86802018632728,0.299211842485738,-6.24313586925062,4.28884035648277e-10,3.95093172233564e-08,"1","Acmsd"
ENSMUSG00000032418,2353.39365084808,1.89345298174952,0.303377578214235,6.24124232547083,4.34109104011801e-10,3.97896987797751e-08,"9","Me1"
ENSMUSG00000031451,453.083588741412,1.30293958545792,0.208817823388721,6.23959949545328,4.38692648279217e-10,4.00087695230646e-08,"8","Gas6"
ENSMUSG00000067017	21.4880294200493	-5.82369814876473	0.934258654722985	-6.2334966011008	4.56137257173112e-10	4.1392754083769e-08	NA	NA
ENSMUSG00000020024,188.199047709744,0.658711450294035,0.10578668620245,6.2267897212833,4.76089414839641e-10,4.29894600330448e-08,"10","Cep83"
ENSMUSG00000005672,78.786872075367,-1.51697022343456,0.243990219686786,-6.21734029086051,5.05652391551228e-10,4.54339882851941e-08,"5","Kit"
ENSMUSG00000030556,407.458672514005,1.15634046763275,0.186188411353439,6.21059312567894,5.27849835562809e-10,4.71959852973805e-08,"7","Lrrc28"
ENSMUSG00000078915	7.00418179821152	6.08095646356894	0.979516493837228	6.20812053888645	5.36220161316381e-10	4.7710515816638e-08	NA	NA
ENSMUSG00000042331,40.25386999266,1.45794503123604,0.235081511437625,6.20187024628214,5.57960726871641e-10,4.94039012531006e-08,"11","Specc1"
ENSMUSG00000024391,1375.88318767025,-1.19921451447711,0.193391308184794,-6.20097420992264,5.61147097785911e-10,4.94460051382368e-08,"17","Apom"
ENSMUSG00000040462,2480.24991382829,-0.446382789444165,0.0722883349845079,-6.17503210635339,6.61500267164606e-10,5.80084849667424e-08,"10","Os9"
ENSMUSG00000071669,233.647211530844,-1.07801610573681,0.175347123358758,-6.14789729701583,7.85168438569153e-10,6.85237910023988e-08,"16","Snx29"
ENSMUSG00000000340,1317.03614439734,-0.617946492175674,0.100558977709004,-6.14511509816537,7.99055515584945e-10,6.94036790679495e-08,"3","Dbt"
ENSMUSG00000049555,196.59313558443,1.39215137827289,0.227211080487351,6.12712802248388,8.94794741599295e-10,7.73509767145552e-08,"9","Tmie"
ENSMUSG00000003526,230.725394948685,-1.12013034815798,0.182848096922778,-6.12601589521076,9.01068082345642e-10,7.75258576508703e-08,"16","Prodh"
ENSMUSG00000026827,1095.61324719114,0.996477794558333,0.162760327911644,6.12236290835736,9.21977340114504e-10,7.89524257450167e-08,"2","Gpd2"
ENSMUSG00000036180,939.219139640664,0.51711202373712,0.0846830502425759,6.10644068979383,1.01877469315386e-09,8.68338803884409e-08,"8","Gatad2a"
ENSMUSG00000058260,106.982625977553,-1.85958305916861,0.304784797258501,-6.10129860772358,1.05210143568784e-09,8.92573497067262e-08,"12","Serpina9"
ENSMUSG00000064254,551.680543116066,-0.845423884923207,0.138835382849184,-6.08939787231028,1.13336135791709e-09,9.57060702241097e-08,"7","Ethe1"
ENSMUSG00000039323,1871.50936400455,-2.70510900744498,0.444389739384192,-6.0872445236777,1.14870464541393e-09,9.65547130523047e-08,"1","Igfbp2"
ENSMUSG00000078945,61.5808178521108,0.965322415285213,0.158641345087015,6.08493589584564,1.16537928209276e-09,9.75069637861097e-08,"13","Naip2"
ENSMUSG00000044378,64.4894742149257,-2.16670035672079,0.356313734007764,-6.08087802945474,1.19526192905176e-09,9.95505825840374e-08,"6","Slc15a5"
ENSMUSG00000015653,106.585439643124,1.3435858542922,0.221007275226984,6.07937387089306,1.20652743782174e-09,1.00032093026675e-07,"5","Steap2"
ENSMUSG00000042248,504.63722177841,-1.99994993317776,0.329769734077587,-6.0646861324976,1.32211585272192e-09,1.09119426034606e-07,"19","Cyp2c37"
ENSMUSG00000018581,62.0712633964636,2.84284383206355,0.468910109638995,6.06266270149773,1.33886255657185e-09,1.10003842485903e-07,"12","Dnah11"
ENSMUSG00000102095	71.8988647591748	-2.33797668546258	0.386833626601094	-6.04388172249957	1.50449822599922e-09	1.23058509606394e-07	NA	NA
ENSMUSG00000033222,71.9496774150575,1.01807649416843,0.168642867625446,6.036878455065,1.57123979683774e-09,1.27943812028216e-07,"3","Ttf2"
ENSMUSG00000008167,181.748030950275,0.885304230909477,0.14711819826654,6.01763915913064,1.76979154472171e-09,1.4347110122544e-07,"8","Fbxw9"
ENSMUSG00000001751,245.828843099359,-0.763389081546986,0.126942749674352,-6.01364854239663,1.81393559481133e-09,1.46399049775924e-07,"11","Naglu"
ENSMUSG00000027556,63.2020180644405,-1.37994253472431,0.229509389733482,-6.01257550432586,1.8259873705339e-09,1.46722509420874e-07,"3","Car1"
ENSMUSG00000109482	1031.77092084487	-0.89053830091043	0.148196661527062	-6.00916573783823	1.86480414564286e-09	1.49184331651429e-07	NA	NA
ENSMUSG00000068921,368.558153890406,-0.447798795864956,0.0745355827859667,-6.00785261384266,1.87996618321784e-09,1.49740537912198e-07,"3","Dap3"
ENSMUSG00000030278,134.945410549132,4.94165120274952,0.822922177274141,6.00500428742645,1.91326848692152e-09,1.51730509571515e-07,"6","Cidec"
ENSMUSG00000052302,129.157666127301,-1.77007198208021,0.295392604263091,-5.99226912432682,2.06933099667329e-09,1.63396525451605e-07,"10","Tbc1d30"
ENSMUSG00000026853,580.49966696662,0.999773170967896,0.166949212635448,5.98848688883014,2.11802209281211e-09,1.66520357641779e-07,"2","Crat"
ENSMUSG00000032383,2394.54709101871,-0.694839823534054,0.116144143021327,-5.98256447082713,2.19651524292414e-09,1.71950377815177e-07,"9","Ppib"
ENSMUSG00000026380,266.706699007728,0.776995890219101,0.129966842064332,5.97841632433062,2.25317296666869e-09,1.75631944068534e-07,"1","Tfcp2l1"
ENSMUSG00000032098,26.4072340925268,2.66748468128967,0.446303579144315,5.97683909773692,2.27508705083417e-09,1.76585480030704e-07,"9","Treh"
ENSMUSG00000066894,47.1486933707038,-2.1352406039124,0.357426603399655,-5.97392746819377,2.31608807143207e-09,1.79006128910682e-07,"5","Vsig10"
ENSMUSG00000044502,167.159382119512,0.595397240450716,0.100015944843801,5.95302320425582,2.63233958341946e-09,2.02590185660637e-07,"11","Bod1"
ENSMUSG00000030056,218.873632899554,-0.692940677313277,0.116486595456519,-5.94867310352402,2.70324903574737e-09,2.07173371479126e-07,"6","Isy1"
ENSMUSG00000020532,1133.83710471608,1.20519989035752,0.202782837952773,5.94330320319418,2.79335060207379e-09,2.13182907873748e-07,"11","Acaca"
ENSMUSG00000051391,1786.91558399379,0.581617257753774,0.0984753005779535,5.90622475219929,3.50036356087065e-09,2.66027630626169e-07,"5","Ywhag"
ENSMUSG00000050052,129.223327094222,0.824954565144811,0.139748524537081,5.90313613598056,3.56655727704533e-09,2.69933629598783e-07,"8","Tdrp"
ENSMUSG00000034023,10.5061683992098,2.44080173492485,0.413711112370153,5.89977320391875,3.64001573470195e-09,2.74354904962659e-07,"6","Fancd2"
ENSMUSG00000073411,4238.52210419502,1.1323938295005,0.192160844421986,5.892947821429,3.79366227353367e-09,2.84758847198577e-07,"17","H2-D1"
ENSMUSG00000079018,8.97922629957018,3.7085054573226,0.629754813940865,5.88880843024541,3.88990031480075e-09,2.90785990745761e-07,"15","Ly6c1"
ENSMUSG00000028464,18.6186145299108,2.98010365827011,0.506904198388746,5.87902737389573,4.1268412872456e-09,3.07239122772897e-07,"4","Tpm2"
ENSMUSG00000090215,7.46911430326041,-5.86682674355545,0.999445751976025,-5.87008022392013,4.35584314809099e-09,3.22513227234085e-07,"7","Trim34b"
ENSMUSG00000024975,1331.03100816242,-0.802996005822149,0.13680493293285,-5.86964218765629,4.3673666187949e-09,3.22513227234085e-07,"19","Pdcd4"
ENSMUSG00000029445,13158.3681231201,-0.777867322989306,0.132587935599198,-5.86680318593036,4.44277507708544e-09,3.26758941153381e-07,"5","Hpd"
ENSMUSG00000080801	9.20548235147811	3.48995932346901	0.595389273664088	5.86164292479009	4.5830974858767e-09	3.35725695350968e-07	NA	NA
ENSMUSG00000050965,312.282771997104,1.10975838789627,0.189606831047806,5.85294518010516,4.82943347759108e-09,3.52355466525045e-07,"11","Prkca"
ENSMUSG00000035944,433.065975548006,-1.0524792907487,0.179938144934827,-5.84911715706474,4.94188929394272e-09,3.59123747894483e-07,"15","Ttc38"
ENSMUSG00000057113,238.970912341342,-0.660402527118414,0.113066248116066,-5.84084585915056,5.19364420599162e-09,3.75920913957488e-07,"11","Npm1"
ENSMUSG00000043924,5.60256052744263,-6.75299931615982,1.1574827678137,-5.83421153553339,5.40455203708005e-09,3.89640431447985e-07,"4","Ncmap"
ENSMUSG00000024608,942.618032235683,-0.519965239358344,0.0892498907138629,-5.82594819107806,5.67892329338243e-09,4.0780929476888e-07,"18","Rps14"
ENSMUSG00000025795,1109.04360609102,-0.941377399637505,0.161761458350033,-5.81954075612051,5.9009534463143e-09,4.22091728865776e-07,"10","Rassf3"
ENSMUSG00000018474,866.970586625843,-1.09458255363154,0.188273581307152,-5.81378728779702,6.10750136919975e-09,4.35159472555482e-07,"11","Chd3"
ENSMUSG00000002944,951.561627975142,2.52539540946349,0.434629323325,5.81045795562923,6.23021785151211e-09,4.42175772807708e-07,"5","Cd36"
ENSMUSG00000021228,62.1557395347255,4.49187698198086,0.773416593018403,5.80783632330729,6.32853375166039e-09,4.47412618722037e-07,"12","Acot3"
ENSMUSG00000035864,145.036811410395,-1.40709415711225,0.242347501436047,-5.80610135765549,6.39442612124406e-09,4.50325607920817e-07,"10","Syt1"
ENSMUSG00000029402,34.2932444653258,-1.22284068700957,0.211426384546288,-5.78376577565629,7.30466322570868e-09,5.10690802420642e-07,"5","Snrnp35"
ENSMUSG00000022438,49.7053071700485,0.988198459387989,0.170859259366343,5.78369860113448,7.3075822056901e-09,5.10690802420642e-07,"15","Parvb"
ENSMUSG00000057037,513.555900581821,-2.5964449595081,0.449132466507368,-5.78102264505412,7.42478945200804e-09,5.15684192864677e-07,"1","Cfhr1"
ENSMUSG00000021986,11.828211963111,2.99301839871981,0.517753525828526,5.78077840016693,7.43557800018696e-09,5.15684192864677e-07,"14","Amer2"
ENSMUSG00000030968,319.559272061434,-1.3020842879596,0.225619330505899,-5.77115571187974,7.87296802188087e-09,5.43950517875406e-07,"7","Pdilt"
ENSMUSG00000005233,71.1006308666173,1.39465111371146,0.241705898527374,5.77003342578136,7.9255810148959e-09,5.45519236647929e-07,"2","Spc25"
ENSMUSG00000025075,1723.30046785507,-0.454547485065321,0.0788907358029688,-5.7617346376457,8.32538211585317e-09,5.70883345087074e-07,"19","Habp2"
ENSMUSG00000072704,1366.05754564909,0.581291497984576,0.101075041559491,5.75108838953516,8.86707382047856e-09,6.0575066099449e-07,"6","Smim10l1"
ENSMUSG00000000440,172.170335153211,1.5866955214346,0.276012035710852,5.74864613185497,8.99608751847337e-09,6.12271031108038e-07,"6","Pparg"
ENSMUSG00000055725,95.8862440626685,0.912205243279386,0.15876762070797,5.7455370258225,9.16297032561187e-09,6.21310701632567e-07,"5","Paqr3"
ENSMUSG00000062209,39.6157381447056,-4.73344921495906,0.824299136672473,-5.74239254218684,9.33481167022083e-09,6.30618388388252e-07,"1","Erbb4"
ENSMUSG00000111923	29.324653081806	2.12411008046165	0.37013535974368	5.73873861155173	9.53843037763596e-09	6.41996199587011e-07	NA	NA
ENSMUSG00000044037,422.229366247838,0.809205941333527,0.14108348166185,5.73565332951621,9.71371681402981e-09,6.51390421646705e-07,"9","Als2cl"
ENSMUSG00000035836,10622.7826566713,-0.872751410102322,0.152507216840503,-5.72268924830669,1.04850944441718e-08,7.00542573852359e-07,"5","Ugt2b1"
ENSMUSG00000040963,1945.40843187459,-0.484863874733196,0.0849441451456144,-5.70803171780731,1.1429012570683e-08,7.6082185871992e-07,"11","Asgr2"
ENSMUSG00000028536,75.8046402616713,-0.907996841124514,0.159785194487936,-5.68260935585662,1.32655037127171e-08,8.79864682618038e-07,"4","2610528J11Rik"
ENSMUSG00000033676,16.3364424175316,-3.43511501909977,0.604899180227131,-5.67882240774394,1.3562520052133e-08,8.93069912458141e-07,"7","Gabrb3"
ENSMUSG00000050994,10.9092931867924,3.24313427909114,0.571075709595935,5.67899181246181,1.35490964180301e-08,8.93069912458141e-07,"10","Adgb"
ENSMUSG00000056978,71.0221521134636,4.2026745362913,0.740925814472194,5.67219342908861,1.40980663310852e-08,9.24995431219404e-07,"7","Hamp2"
ENSMUSG00000113543	80.793600819481	-1.58823041877266	0.280534953502122	-5.66143505094683	1.50112321842365e-08	9.81379480431806e-07	NA	NA
ENSMUSG00000020123,303.20696921075,-1.61104294855053,0.284765342574693,-5.65744038226124,1.53647161496161e-08,1.00090150917499e-06,"10","Avpr1a"
ENSMUSG00000025969,491.367853927733,1.16233406463233,0.206382684059354,5.63193598305009,1.78197833235971e-08,1.1567005260584e-06,"1","Nrp2"
ENSMUSG00000046818,8.81840723031558,2.39832326536574,0.426164226906728,5.62769729119155,1.82631222180631e-08,1.18127428814706e-06,"3","Ddit4l"
ENSMUSG00000074782,12.7589694612994,-2.48363209831474,0.441371089115581,-5.62708378405899,1.83281717783233e-08,1.18129276762056e-06,"13","4833422C13Rik"
ENSMUSG00000021335,160.804135358499,0.942070764405213,0.167888057104659,5.61130303520004,2.00808761041225e-08,1.28970133851829e-06,"13","Slc17a1"
ENSMUSG00000041736,285.968375821562,0.576141851921945,0.102810532762018,5.60391855234888,2.09559209500497e-08,1.34117894080318e-06,"15","Tspo"
ENSMUSG00000027189,1434.75915440236,0.806557075207007,0.144066552919092,5.59850332269677,2.16210259367337e-08,1.3728268214149e-06,"2","Trim44"
ENSMUSG00000028830,352.353210870495,0.431789255645992,0.0771316820587421,5.59807907880382,2.16739890533156e-08,1.3728268214149e-06,"4","AU040320"
ENSMUSG00000062480,1618.36308364235,-0.67699983682878,0.120934695448444,-5.59806128686529,2.1676212969709e-08,1.3728268214149e-06,"17","Acat3"
ENSMUSG00000072964,36.5878604978209,1.63022612742471,0.291347205003252,5.59547543078887,2.20018005617854e-08,1.37435904879098e-06,"X","Bhlhb9"
ENSMUSG00000038859,378.295260927375,0.788735956985445,0.140948100843753,5.59593178101628,2.19439981441113e-08,1.37435904879098e-06,"5","Baiap2l1"
ENSMUSG00000030088,13256.4938735832,-0.766690744584244,0.136988230767332,-5.59676360727975,2.18390160373748e-08,1.37435904879098e-06,"6","Aldh1l1"
ENSMUSG00000062624,3122.87472681824,-1.16065001165772,0.207411246189186,-5.59588755664223,2.19495932528873e-08,1.37435904879098e-06,"19","Cyp2c67"
ENSMUSG00000032898,1225.77642580157,-1.35307484954537,0.241886781182549,-5.59383544206256,2.22107479567065e-08,1.38267591375538e-06,"5","Fbxo21"
ENSMUSG00000035875,4864.27368182075,-0.710684637755418,0.12722687208849,-5.5859632960332,2.32408321468853e-08,1.44188019850064e-06,"2","AI182371"
ENSMUSG00000027602,365.329810595636,0.941059105361788,0.168506280037767,5.58471236295092,2.34087318602688e-08,1.44248401733548e-06,"2","Map1lc3a"
ENSMUSG00000040187,6.06215537333749,3.92116507983124,0.702070475825441,5.58514453299156,2.33505935007215e-08,1.44248401733548e-06,"6","Arntl2"
ENSMUSG00000001334,12.9908757977791,3.28598141900519,0.588646283225488,5.58226818489305,2.37401925003252e-08,1.45798353941391e-06,"4","Fndc5"
ENSMUSG00000055782,391.141075762023,3.04171880245466,0.545014202044236,5.58098998346428,2.39153418219328e-08,1.46381152628206e-06,"15","Abcd2"
ENSMUSG00000030352,323.403732019668,-0.638376274699089,0.114396671099759,-5.58037457350832,2.40001168462703e-08,1.46408739557181e-06,"6","Tspan9"
ENSMUSG00000074923,26.6295146306573,3.50055875854661,0.62768687761103,5.57691881638454,2.4481604972366e-08,1.48848158231985e-06,"2","Pak6"
ENSMUSG00000019989,948.06531066132,-1.02626256315278,0.18437780792657,-5.5660850657336,2.60526099038831e-08,1.57873622806255e-06,"10","Enpp3"
ENSMUSG00000010601,734.487647057961,-1.38150763753521,0.248344638077734,-5.56286476820483,2.65381542555284e-08,1.60283421728754e-06,"15","Apol7a"
ENSMUSG00000026347,13.6658948967531,2.30540263210095,0.415172585411295,5.55287779855954,2.81004525849866e-08,1.68876135215403e-06,"1","Tmem163"
ENSMUSG00000038388,1364.26542136919,0.430884573631218,0.0776005814816812,5.55259465076218,2.81460225359004e-08,1.68876135215403e-06,"6","Mpp6"
ENSMUSG00000003555,17.15489577597,3.15987426461803,0.569178459107139,5.55164063934337,2.8300090033875e-08,1.69243817120616e-06,"19","Cyp17a1"
ENSMUSG00000048677,51.8570597892531,1.03982547919495,0.187429435622411,5.54782377560881,2.89247190249849e-08,1.72414011443047e-06,"7","Tpcn2"
ENSMUSG00000031561,400.675919492358,0.941058609445605,0.169740778389746,5.54409269459587,2.95482281371696e-08,1.75556899420838e-06,"8","Tenm3"
ENSMUSG00000026074,202.861005114217,1.15515209493084,0.208476896542534,5.54091179448831,3.00900762121323e-08,1.78195776009511e-06,"1","Map4k4"
ENSMUSG00000007594,121.584973340642,-1.98708819900238,0.358851325367078,-5.53735783745466,3.07068760075023e-08,1.81260005947198e-06,"8","Hapln4"
ENSMUSG00000070509,5.81427276022532,3.5363604453233,0.63874190375727,5.53644660624483,3.08669880422095e-08,1.81617374803194e-06,"7","Rgma"
ENSMUSG00000024121,41.9984989262093,-1.7007282107983,0.307378015270146,-5.53301838878612,3.14766456621068e-08,1.84609008642067e-06,"17","Atp6v0c"
ENSMUSG00000041219,27.0615063893855,1.46028433016931,0.263949799080619,5.53243205812517,3.15820790467829e-08,1.84633692888884e-06,"2","Arhgap11a"
ENSMUSG00000027375,10.3562982498807,2.17231263090552,0.393018208042534,5.52725697296554,3.25276350363759e-08,1.89554013758306e-06,"2","Mal"
ENSMUSG00000079505	8.97398911768669	3.73938357005296	0.67871272878008	5.50952326586557	3.59806837703952e-08	2.09008812729939e-06	NA	NA
ENSMUSG00000037697,470.619655105385,0.6571286988631,0.119305877269007,5.50793233246528,3.63072907284157e-08,2.10236502503588e-06,"14","Ddhd1"
ENSMUSG00000022272,1256.15870088355,0.550058724665975,0.0998912409390775,5.50657614716639,3.65879742936101e-08,2.11191345289699e-06,"15","Myo10"
ENSMUSG00000002107,309.03020091262,0.741704551561548,0.134760639070375,5.50386638619466,3.7155118317601e-08,2.13788441045124e-06,"2","Celf2"
ENSMUSG00000097768	4.65610304449043	4.22467549630678	0.767664115690504	5.50328641127994	3.72776081320983e-08	2.13818733436941e-06	NA	NA
ENSMUSG00000057596,36.3345572361982,2.39850932234135,0.435974453383617,5.50149052020459,3.76593865277491e-08,2.15331413876534e-06,"7","Trim30d"
ENSMUSG00000039304,301.739441951133,-2.26895918253524,0.413007365874071,-5.4937499183176,3.93487597277702e-08,2.2428793044829e-06,"3","Tnfsf10"
ENSMUSG00000033610,3443.76485319399,0.527051244119371,0.0960529800610386,5.48708893554835,4.08611439778149e-08,2.32182948958051e-06,"19","Pank1"
ENSMUSG00000021539,627.206390628706,-0.765071443408742,0.139447040810057,-5.48646596560525,4.1005438218383e-08,2.32279252516555e-06,"13","Lect2"
ENSMUSG00000024386,4102.91235911908,-0.359203357033304,0.0654882573707852,-5.48500405194089,4.13459940522575e-08,2.33483260530395e-06,"18","Proc"
ENSMUSG00000041258,358.707364954333,-0.519722867551678,0.0947967537919112,-5.48249646493723,4.19365383145703e-08,2.36087178659803e-06,"18","Zfp236"
ENSMUSG00000038092,2212.45032534564,-3.38154042534385,0.616996467292064,-5.48064795279152,4.23770965983499e-08,2.37833305216585e-06,"3","Hsd3b5"
ENSMUSG00000041220,2339.36379148154,2.03473477613338,0.371317128374832,5.47977623612177,4.25864078267765e-08,2.382748707854e-06,"3","Elovl6"
ENSMUSG00000079469,219.800204065191,0.621705671979171,0.113503629537936,5.47740785479796,4.31601628987595e-08,2.40746596719686e-06,"9","Pigb"
ENSMUSG00000106164	8.88193545222394	5.92814233856924	1.08293543030469	5.47414201500575	4.39636400403458e-08	2.44480729980459e-06	NA	NA
ENSMUSG00000029122,23.29793609035,-2.15664549579623,0.394198415616437,-5.47096439346091,4.4759322631992e-08,2.48148949789524e-06,"5","Evc"
ENSMUSG00000061815,33.2045603371253,4.86567745910963,0.890422790615145,5.46445745817916,4.64324714526402e-08,2.55869570784338e-06,"1","Rufy4"
ENSMUSG00000032667,680.991716339743,0.36300556824133,0.0664239609076442,5.46497925268341,4.62960948738351e-08,2.55869570784338e-06,"6","Pon2"
ENSMUSG00000027502,796.737973832575,0.570509174270505,0.104558987884875,5.45633795631864,4.8605442991513e-08,2.67006351836735e-06,"2","Rtf2"
ENSMUSG00000033707,11.9412127771673,3.15558802319268,0.578388883920134,5.45582411924156,4.87462254175619e-08,2.67006351836735e-06,"15","Lrrc24"
ENSMUSG00000023033,9.79890187583427,3.03838430627131,0.558419356455684,5.44104403105954,5.29692189032733e-08,2.89269027783145e-06,"15","Scn8a"
ENSMUSG00000025422,16.5729729713554,-2.56654088426538,0.471836645383832,-5.43946916665943,5.34395564785603e-08,2.90966420945952e-06,"10","Agap2"
ENSMUSG00000010064,12859.0162619807,-0.831554818185236,0.152947371717537,-5.43686896248829,5.42249863035292e-08,2.94364211362016e-06,"9","Slc38a3"
ENSMUSG00000081111	4.57665414307276	3.2630847249278	0.600378763609409	5.43504354702773	5.47830515345591e-08	2.96511234418504e-06	NA	NA
ENSMUSG00000001761,190.466066055975,-1.04093476203101,0.192084669546261,-5.41914544502634,5.9884585281431e-08,3.23164152524645e-06,"6","Smo"
ENSMUSG00000022091,168.640965787623,-1.11260851075533,0.205541035555561,-5.41307242005488,6.19524190925273e-08,3.3333690980758e-06,"14","Sorbs3"
ENSMUSG00000022215,207.206318910645,1.933905668344,0.358032713018293,5.40147756902087,6.60942049989008e-08,3.53536158117287e-06,"14","Fitm1"
ENSMUSG00000094441,64.8701654271533,1.07973917729268,0.199886734875059,5.40175503876026,6.59920284868001e-08,3.53536158117287e-06,"17","Zfp955a"
ENSMUSG00000021993,395.859906399793,0.879432039380603,0.162909233589757,5.3982946208882,6.72773238263501e-08,3.58812393740534e-06,"14","Mipep"
ENSMUSG00000042632,693.752781403854,0.496685712236902,0.092152492462,5.38982396424834,7.0526733711608e-08,3.75045954198172e-06,"15","Pla2g6"
ENSMUSG00000010025,4823.68746411842,1.39669265976597,0.259183192264456,5.38882420408211,7.0920134436134e-08,3.76041643056711e-06,"11","Aldh3a2"
ENSMUSG00000035357,57.7874597516969,1.52854784544956,0.283833376535329,5.38537033279207,7.22956386408596e-08,3.82223898205588e-06,"6","Pdzrn3"
ENSMUSG00000039485,57.3616512010608,-1.52921263241892,0.284135768937679,-5.38197861584378,7.3671518554317e-08,3.88372398390388e-06,"10","Tspyl4"
ENSMUSG00000019122,936.992839525338,-0.988348711319569,0.183800086680599,-5.37730274870372,7.5609975666268e-08,3.97442638660728e-06,"11","Ccl9"
ENSMUSG00000049690,47.7827680388758,-3.30578372620832,0.615648761370838,-5.36959372556436,7.89142164399543e-08,4.1361934134045e-06,"1","Nckap5"
ENSMUSG00000035969,284.012147640419,-1.16373379644968,0.216785423891737,-5.3681367296671,7.95542347213461e-08,4.15280275030092e-06,"4","Rusc2"
ENSMUSG00000030861,2872.14544533328,-0.523884434908715,0.0975969316670728,-5.36783714364929,7.96864562831865e-08,4.15280275030092e-06,"7","Acadsb"
ENSMUSG00000071708,37.7472642380927,1.14410415600971,0.213182732795041,5.3667768538725,8.01561241706531e-08,4.16537807656043e-06,"X","Sms"
ENSMUSG00000094156,12.0255877093308,2.48352071507569,0.463334193337962,5.36010670221392,8.31728118114253e-08,4.30986388477386e-06,"7","Sult2a7"
ENSMUSG00000018931,95.1416359448276,0.681765387803894,0.127221253623417,5.35889537625499,8.37323244284182e-08,4.32656543222195e-06,"11","Natd1"
ENSMUSG00000043085,261.928944869916,0.56064427862143,0.104653774162701,5.35713387411923,8.455247228428e-08,4.35660196176629e-06,"4","Tmem82"
ENSMUSG00000067455,8.21997370218428,2.25197323218892,0.420592906423249,5.35428248502775,8.58965792241479e-08,4.41339043675622e-06,"13","Hist1h4j"
ENSMUSG00000073409,61.9473072335947,-1.38262892933895,0.258273667392333,-5.35334842029658,8.6341366440159e-08,4.42378237041714e-06,"17","H2-Q6"
ENSMUSG00000074746,909.192079294902,0.486236363573471,0.090842005943734,5.35254983112809,8.67234099110721e-08,4.43091035512033e-06,"19","Pdzd8"
ENSMUSG00000057315,145.167665012064,1.06620091223798,0.199379731980862,5.34758925415908,8.91334599978596e-08,4.54132488927642e-06,"5","Arhgap24"
ENSMUSG00000097616,26.4707830330428,-1.42504893899286,0.266585729781294,-5.3455559686633,9.01399384611947e-08,4.57028498730246e-06,"6","1110019D14Rik"
ENSMUSG00000020312,4.01285062792854,4.5476094550068,0.850747280361428,5.34542931841618,9.02029931704433e-08,4.57028498730246e-06,"10","Shc2"
ENSMUSG00000020010,231.849280050706,1.04780797816456,0.196094619923023,5.34337953063616,9.12294685476485e-08,4.60948893714434e-06,"10","Vnn3"
ENSMUSG00000046480,5.01399913594147,6.73341536174288,1.26073602462443,5.34086060065487,9.25063711310189e-08,4.66109450118725e-06,"9","Scn4b"
ENSMUSG00000004098,211.559937142006,1.25945812913095,0.23606897359374,5.33512773812624,9.54773187159408e-08,4.7975379982886e-06,"9","Col5a3"
ENSMUSG00000030364,36.1872990738765,-9.66362332683784,1.81217703910296,-5.33260444113196,9.68140524600918e-08,4.85134152986833e-06,"6","Clec2h"
ENSMUSG00000052534,199.143781764804,0.973299754075786,0.182579600874927,5.33082419619554,9.77680301428019e-08,4.8857229309718e-06,"1","Pbx1"
ENSMUSG00000025479,40385.4157062181,-0.745653133633016,0.140369983898165,-5.312055419013,1.08395626179817e-07,5.3896732101894e-06,"7","Cyp2e1"
ENSMUSG00000039470,60.4757669677888,1.41618371481822,0.266602108967792,5.31197491385678,1.08443534437473e-07,5.3896732101894e-06,"8","Zdhhc2"
ENSMUSG00000020000,22.5044794315904,-8.73860932371256,1.6491866280294,-5.29873889054887,1.16605243409223e-07,5.77956423854408e-06,"10","Moxd1"
ENSMUSG00000026890,69.0035299288042,1.78283071244136,0.336976096043467,5.29067412607032,1.21866334674297e-07,6.02396190910348e-06,"2","Lhx6"
ENSMUSG00000017756,1142.6652620657,0.681384082227691,0.128826457745476,5.28916260023163,1.22877621150797e-07,6.05753462105549e-06,"13","Slc12a7"
ENSMUSG00000042102,5822.16697565606,-0.586232995297977,0.110997679388944,-5.28148875296546,1.28138350243218e-07,6.29984773163422e-06,"13","Dmgdh"
ENSMUSG00000022340,6.136718315435,5.07732284314318,0.962245528938657,5.27653565586674,1.31648907544741e-07,6.45504320864536e-06,"15","Sybu"
ENSMUSG00000022584,6.07893472923473,2.48993190897478,0.471986160823065,5.27543414542655,1.32442166619568e-07,6.4765284695467e-06,"15","Ly6c2"
ENSMUSG00000003534,20.0781730639259,2.18293178256838,0.413971211953,5.27314875899201,1.3410277662527e-07,6.54019958728592e-06,"17","Ddr1"
ENSMUSG00000027940,207.904394064001,-1.04653836623194,0.198845904095988,-5.26306222393572,1.41675602124292e-07,6.89110128732557e-06,"3","Tpm3"
ENSMUSG00000054723,133.690190305319,0.561223090315922,0.106907274321769,5.24962490977703,1.52409225287457e-07,7.39346880117874e-06,"17","Vmac"
ENSMUSG00000043753,22.6362397545867,2.23978134195206,0.427019181504232,5.24515393913251,1.56151894132216e-07,7.55493514316077e-06,"4","Dmrta1"
ENSMUSG00000050069,173.335306670251,-3.04322569774772,0.580281925540687,-5.24439167205173,1.56798796866586e-07,7.56616416626064e-06,"1","Grem2"
ENSMUSG00000049686,139.308743608322,0.751975153794592,0.143636492578148,5.235265358387,1.64747997969167e-07,7.92876908432084e-06,"5","Orai1"
ENSMUSG00000041708,2.24800671107566,5.535779962285,1.05770616706605,5.23375974788973,1.66096317906244e-07,7.97262325949971e-06,"15","Mpped1"
ENSMUSG00000030378,8366.20597023637,-1.09233497301603,0.208935163736328,-5.22810499430596,1.71256253653368e-07,8.19872458435021e-06,"7","Sult2a8"
ENSMUSG00000085066	5.15183824672701	5.07685759137049	0.971665736906698	5.22490132000814	1.74248011737711e-07	8.31431318611882e-06	NA	NA
ENSMUSG00000038521,4390.01089187741,-0.513034718891622,0.0982010344149323,-5.22433110759178,1.74785776501503e-07,8.31431318611882e-06,"6","C1s1"
ENSMUSG00000044361,41.0355420148674,-0.974436790609259,0.186528491622023,-5.22406406729452,1.75038172339344e-07,8.31431318611882e-06,"15","BC024139"
ENSMUSG00000030282,628.67414066012,0.511419120254519,0.0979299462292819,5.22229552804145,1.76718641398138e-07,8.37233251714813e-06,"6","Cmas"
ENSMUSG00000059796,288.006953085602,-0.753913900499205,0.144430813874257,-5.21989650460303,1.79023145355956e-07,8.45953930386692e-06,"11","Eif4a1"
ENSMUSG00000038695,176.618209468561,-0.774162747147847,0.148349527165936,-5.21850498574161,1.80373124265537e-07,8.50130694212766e-06,"7","Josd2"
ENSMUSG00000042340,39.9016491309669,0.980120745846648,0.188144577612586,5.20940203689974,1.89450202972899e-07,8.90611263460225e-06,"7","Ctf1"
ENSMUSG00000027243,175.596557296772,-0.673059815168384,0.12926115907695,-5.20697648059696,1.91942410396926e-07,8.97699888625621e-06,"2","Harbi1"
ENSMUSG00000057841,439.509877513882,-0.464235133811986,0.0891509475103646,-5.2072933241457,1.91615070037613e-07,8.97699888625621e-06,"6","Rpl32"
ENSMUSG00000036775,1939.13452588264,0.72545290481391,0.139342663188888,5.20625118116559,1.92693774654338e-07,8.9890906641819e-06,"17","Decr2"
ENSMUSG00000049882,65.9807458578247,-1.0043985457417,0.1930594693201,-5.2025344795513,1.96588871197382e-07,9.14740053734759e-06,"12","Vcpkmt"
ENSMUSG00000047907,184.733845293286,-0.829256352773826,0.159550973732566,-5.19743836953197,2.02053496097235e-07,9.37775004787169e-06,"2","Tshz2"
ENSMUSG00000079057,5586.0956933608,-0.865320918536232,0.166772604836297,-5.18862746903562,2.11849723937928e-07,9.8074593010858e-06,"8","Cyp4v3"
ENSMUSG00000034371,4526.20630126342,1.07881331174949,0.208128577757569,5.18339827895287,2.17879080807174e-07,1.00610491998047e-05,"19","Tkfc"
ENSMUSG00000030095,157.812034133729,0.842823925633666,0.162665583595665,5.18132912324378,2.20310360416169e-07,1.01476287221993e-05,"6","Tmem43"
ENSMUSG00000035948,671.098508813278,1.64054169044276,0.31733071796228,5.16981684274816,2.34323537149903e-07,1.0738847531694e-05,"10","Acss3"
ENSMUSG00000021786,446.50401454521,-0.500035302563511,0.0967146025673398,-5.17021514114531,2.33824645886577e-07,1.0738847531694e-05,"14","Oxsm"
ENSMUSG00000006333,879.498146162451,-0.373898213549607,0.0723573717581509,-5.16738245827023,2.37395167025101e-07,1.0852350492576e-05,"7","Rps9"
ENSMUSG00000089665,5.56977327711329,2.95038177389151,0.571015007850719,5.16690758268622,2.37998867671657e-07,1.08527483658276e-05,"8","Fcor"
ENSMUSG00000020571,4443.97119780596,-0.662757616213933,0.128305046921809,-5.16548360422509,2.39818050869813e-07,1.09084320395646e-05,"12","Pdia6"
ENSMUSG00000061322,8.70085655719216,-6.27059305864831,1.21524237316072,-5.15995261285955,2.47012356587312e-07,1.12077248362004e-05,"4","Dnaic1"
ENSMUSG00000039682,3463.54283664476,-0.373659128481325,0.0724600582755142,-5.15675997748393,2.51259543919809e-07,1.13721441218296e-05,"5","Lap3"
ENSMUSG00000038599,71.9189756785019,-2.90496897134274,0.563608615823136,-5.15423094996535,2.54673917801786e-07,1.14483623005622e-05,"1","Capn8"
ENSMUSG00000097353,49.8908708580535,-0.997471741609068,0.193529058587868,-5.15411870903194,2.54826485418216e-07,1.14483623005622e-05,"10","A430046D13Rik"
ENSMUSG00000067212,222.182215707787,-1.3855382825403,0.268815997909544,-5.15422554206214,2.54681266669447e-07,1.14483623005622e-05,"17","H2-T23"
ENSMUSG00000034807,645.900070308885,-0.50024733507027,0.0971938022646182,-5.14690570195314,2.64818362683133e-07,1.18680268681581e-05,"8","Colgalt1"
ENSMUSG00000073402,200.481111531355,1.56079501946834,0.303622934001311,5.14057024250219,2.73905900050895e-07,1.22452049434518e-05,"17","Gm8909"
ENSMUSG00000047473,56.2347132777902,-1.10062095427615,0.214483530123493,-5.13149402959957,2.87451344487957e-07,1.27941475790232e-05,"7","Zfp30"
ENSMUSG00000037263,2.55643943473381,5.69748047637556,1.11031593773451,5.13140474953525,2.875877471162e-07,1.27941475790232e-05,"19","Aldh3b3"
ENSMUSG00000031803,17.7837286261968,-1.34037665225448,0.261253128863802,-5.1305668876917,2.88870887058739e-07,1.28199634548696e-05,"8","B3gnt3"
ENSMUSG00000042476,3974.54459396104,0.848496153629912,0.165613891466459,5.12333926892693,3.00171533541108e-07,1.32891475043442e-05,"5","Abcb4"
ENSMUSG00000057346,216.456681845715,-1.80853215472633,0.353162452555699,-5.12096385569499,3.03977912145901e-07,1.34250777664437e-05,"15","Apol9a"
ENSMUSG00000030286,626.574190412026,0.363772332296791,0.071076028189775,5.11807344278592,3.08672412789803e-07,1.35994802156667e-05,"6","Emc3"
ENSMUSG00000002059,60.484923828389,0.820835146852478,0.160458482114423,5.11556096029339,3.12809897300064e-07,1.37485603054293e-05,"11","Rab34"
ENSMUSG00000006378,254.886919689709,-0.696089661564769,0.136194579472002,-5.11099387555189,3.20468374553367e-07,1.40513056534938e-05,"15","Gcat"
ENSMUSG00000023961,386.177807111868,-0.550000379361047,0.107713869400316,-5.10612405276226,3.28833858678222e-07,1.43835241781553e-05,"17","Enpp4"
ENSMUSG00000029674,45.9809720027636,1.15764539825024,0.226886494306058,5.10231074701447,3.35531217314069e-07,1.46413622100685e-05,"5","Limk1"
ENSMUSG00000020051,8988.01057896789,-0.706351729594998,0.138639839028627,-5.09486836211019,3.48983657519808e-07,1.51920332056356e-05,"10","Pah"
ENSMUSG00000025512,467.175076610491,-0.630331495686161,0.123812924489119,-5.09099916900483,3.56181588178655e-07,1.54684575437587e-05,"7","Chid1"
ENSMUSG00000023019,4874.27618100867,1.11630984158094,0.21985117199842,5.07757057391971,3.82291525386734e-07,1.65629392471592e-05,"15","Gpd1"
ENSMUSG00000114448	4.69056142310106	5.59332187318754	1.10206381711336	5.07531577240067	3.86853012804148e-07	1.67208506008238e-05	NA	NA
ENSMUSG00000078597,485.768507297615,-1.29707202919747,0.255601263953191,-5.07459160857281,3.88329114517567e-07,1.67449717465731e-05,"4","Cyp4a12b"
ENSMUSG00000051984,97.4979741143566,0.912451807172047,0.179880459475918,5.07254545507876,3.92529332329874e-07,1.68861675040021e-05,"19","Sec31b"
ENSMUSG00000030545,755.298579998722,1.05735241623678,0.208543044152419,5.07018788631468,3.97423165515199e-07,1.70164284952987e-05,"7","Pex11a"
ENSMUSG00000025375,62.4056007597513,1.21881998648236,0.240374023241537,5.07051456744825,3.96741544980898e-07,1.70164284952987e-05,"11","Aatk"
ENSMUSG00000023959,13.059924081312,-2.50426035622784,0.494193739448743,-5.06736560244825,4.03359103135586e-07,1.72301406116934e-05,"17","Clic5"
ENSMUSG00000022248,56.7890988755122,0.796097984577879,0.157140009815374,5.06616987941661,4.05899712741734e-07,1.72981559822646e-05,"15","Rad1"
ENSMUSG00000050737,18.4300096859974,2.9784653288839,0.588034848638627,5.06511703478019,4.08149519226173e-07,1.73534900482177e-05,"2","Ptges"
ENSMUSG00000075585	30.4820980330712	1.00463179178325	0.198562328004908	5.05952867231904	4.20294077825794e-07	1.78282883245174e-05	NA	NA
ENSMUSG00000026657,126.553890778021,0.73399848211046,0.145098261206463,5.05863044813502,4.22278328681121e-07,1.78708972509133e-05,"2","Frmd4a"
ENSMUSG00000036109,27.1995872423705,1.65946230435964,0.328136011253748,5.05723921619922,4.25369525833969e-07,1.79600466463231e-05,"X","Mbnl3"
ENSMUSG00000053617,1259.81211927668,0.998152152147854,0.197496699517113,5.05401940684769,4.32607621169168e-07,1.82234711550245e-05,"19","Sh3pxd2a"
ENSMUSG00000021226,63.2715309850897,1.36118990013282,0.269395136922753,5.05276344510679,4.35463101218877e-07,1.83014907056044e-05,"12","Acot2"
ENSMUSG00000052133,57.7624244805816,2.00999584937736,0.397918450919064,5.05127581979401,4.38868804227824e-07,1.84022229634839e-05,"16","Sema5b"
ENSMUSG00000064330,12.3689118252118,-3.05097222153545,0.604479465846603,-5.04727189907504,4.48163337195871e-07,1.87488515377355e-05,"6","Pde6h"
ENSMUSG00000092035,28.8237571995929,2.69315734834533,0.534352643308414,5.04003747725623,4.65440691310686e-07,1.93558687803736e-05,"6","Peg10"
ENSMUSG00000031637,46.7050582010024,1.66875274858599,0.331110506754886,5.03986649333761,4.65856710229386e-07,1.93558687803736e-05,"8","Lrp2bp"
ENSMUSG00000038893,39.5741696836166,0.977350494092488,0.193912070046839,5.04017358927896,4.65109774977313e-07,1.93558687803736e-05,"11","Fam117a"
ENSMUSG00000099599,2.04024424899158,6.23039649237247,1.23654804606844,5.03853975765986,4.69096986102092e-07,1.94462023329594e-05,"9","Gm28548"
ENSMUSG00000022512,1890.83589825673,-0.635931677852641,0.126235021850694,-5.03768026122575,4.71207718761657e-07,1.9489407687557e-05,"16","Cldn1"
ENSMUSG00000036322,24.7219875548032,-3.76410992955807,0.74754830593594,-5.03527317187263,4.77167861975215e-07,1.9691271046217e-05,"17","H2-Ea-ps"
ENSMUSG00000024087,39.885261895419,1.75214266309792,0.348078768518707,5.03375333851699,4.80968467431267e-07,1.98033066499917e-05,"17","Cyp1b1"
ENSMUSG00000027007,1112.41411038686,0.466365011464192,0.0926740574657547,5.03231458961991,4.84593197336524e-07,1.99013599243168e-05,"2","Itprid2"
ENSMUSG00000024098,825.417493156306,0.304551097218659,0.0605235512432366,5.03194361472125,4.85532081486895e-07,1.99013599243168e-05,"17","Twsg1"
ENSMUSG00000095325,67.1833044359747,-0.92883746931579,0.185129168688719,-5.01723999461999,5.24190707683097e-07,2.14377545025554e-05,"17","Zfp870"
ENSMUSG00000048668,79.1290448993595,0.757037666819404,0.150923443848732,5.01603758510952,5.27480142481291e-07,2.15240219213842e-05,"6","Rhno1"
ENSMUSG00000034993,351.080712028323,0.565987134553224,0.11292150398488,5.01221746593995,5.38063450892716e-07,2.19068690720606e-05,"11","Vat1"
ENSMUSG00000030086,32.9275544204285,1.17961393874216,0.235407230449721,5.01095032845266,5.41618947154303e-07,2.20025158042194e-05,"6","Chchd6"
ENSMUSG00000056313,180.243830735804,1.55809679239178,0.311048443044604,5.00917727522059,5.46632053556759e-07,2.21568192375006e-05,"8","Tcim"
ENSMUSG00000046312,746.96111968071,-0.619858408214715,0.124005438537097,-4.9986388946101,5.77364109227456e-07,2.33506016680905e-05,"4","Myorg"
ENSMUSG00000002844,60.358970525814,-0.894267870250832,0.178936323928567,-4.99768772833308,5.80218434484674e-07,2.34141244358417e-05,"16","Adprh"
ENSMUSG00000100975	20.1301575326977	1.67968052135866	0.336234251200013	4.99556638077148	5.86633404134825e-07	2.36207357426472e-05	NA	NA
ENSMUSG00000032718,23.7518484754031,-1.5414012498431,0.30872822235246,-4.99274487475703,5.95271677490347e-07,2.39157607872774e-05,"6","Mansc1"
ENSMUSG00000003970,1802.38747817396,-0.272096329788576,0.0545583495222854,-4.98725368657702,6.12436249291018e-07,2.45512905210289e-05,"15","Rpl8"
ENSMUSG00000039001,280.686707195155,-0.594434967027662,0.119319421080869,-4.98187940942809,6.2969674055527e-07,2.51878696222108e-05,"2","Rps21"
ENSMUSG00000058799,345.095261057746,0.627070228020852,0.12588127960086,4.98144148207853,6.3112370118173e-07,2.51897074607325e-05,"10","Nap1l1"
ENSMUSG00000030207,299.202188310215,-0.842772278144939,0.169229107913589,-4.98006689591055,6.35622982383922e-07,2.53138934469055e-05,"6","Fam234b"
ENSMUSG00000073664,1901.10007635818,0.395161097412843,0.0793798884459894,4.97810094154659,6.42111684383356e-07,2.55165950395478e-05,"1","Nbeal1"
ENSMUSG00000068220,64.9997821361772,1.45274871219851,0.291936049409049,4.97625666696262,6.48256779185315e-07,2.57047905485655e-05,"15","Lgals1"
ENSMUSG00000030109,791.646305494658,-0.45698889571698,0.0918654345137568,-4.9745467175529,6.54004910911391e-07,2.58764632863856e-05,"6","Slc6a12"
ENSMUSG00000029651,6.36646571703409,3.80866789562788,0.766160025516969,4.97111278163849,6.65697089307013e-07,2.62820669025106e-05,"5","Mtus2"
ENSMUSG00000115388,526.949599805889,-0.963509300069641,0.193946762059084,-4.96790608845595,6.76797227858795e-07,2.66625948944804e-05,"15","Eppk1"
ENSMUSG00000026643,480.50711591711,0.615483832700364,0.123976863072281,4.96450561377348,6.88762941489775e-07,2.70755087344256e-05,"2","Nmt2"
ENSMUSG00000041115,182.953670616807,0.591188050671758,0.119272943049052,4.95659816517336,7.17381298355131e-07,2.81398599612851e-05,"X","Iqsec2"
ENSMUSG00000022425,813.179520026082,-0.929621075864846,0.187676262463627,-4.95332261875693,7.29568644240756e-07,2.85461506365536e-05,"15","Enpp2"
ENSMUSG00000054827,2036.02817234187,-2.00483913892524,0.404774634547386,-4.95297621889531,7.30869097986323e-07,2.85461506365536e-05,"19","Cyp2c50"
ENSMUSG00000040957,24.6106881291488,-1.69815742974694,0.343158994291624,-4.948602420439,7.47482543607504e-07,2.91326529816258e-05,"18","Cables1"
ENSMUSG00000027562,66.6141608300551,0.981062203657208,0.198275629148795,4.94797170922593,7.49908049140553e-07,2.91646252883231e-05,"3","Car2"
ENSMUSG00000029094,45.5107082408872,0.900688944972371,0.182047149756028,4.94755861972812,7.51500761267097e-07,2.91646252883231e-05,"5","Afap1"
ENSMUSG00000086813	16.1446589316768	1.8121680899286	0.366472375931264	4.94489682973675	7.61842009758642e-07	2.94572323312126e-05	NA	NA
ENSMUSG00000016256,1967.6351466123,-0.769997724457749,0.155719079226478,-4.94478729441923,7.62270485763836e-07,2.94572323312126e-05,"2","Ctsz"
ENSMUSG00000040434,13.7893687690321,1.54542513056829,0.312724519839941,4.94180990783604,7.74006629194115e-07,2.98475283646948e-05,"2","Large2"
ENSMUSG00000031645,981.30593035007,-0.89256451865916,0.181394718743903,-4.92056507951206,8.62946994426735e-07,3.32070742159149e-05,"8","F11"
ENSMUSG00000103731	15.3542845388327	1.85773751412791	0.378514762982524	4.90796580690747	9.20258934389344e-07	3.53379430805508e-05	NA	NA
ENSMUSG00000020415,25.8906916741817,1.15430819872064,0.23534843980771,4.90467750567524,9.35809617867793e-07,3.58595954409843e-05,"11","Pttg1"
ENSMUSG00000039063,785.238756820867,0.65910182086557,0.134444644037634,4.90240295984625,9.46713851960246e-07,3.62013850309327e-05,"2","Echdc3"
ENSMUSG00000044122,42.6971790644063,1.27567038692844,0.260283664985426,4.90107739569393,9.53124950595357e-07,3.63702910017977e-05,"11","Proca1"
ENSMUSG00000026219,3212.51715136924,-0.269007049429491,0.0549143669760457,-4.89866430668016,9.64903326311828e-07,3.67428740541289e-05,"1","Trip12"
ENSMUSG00000046101,8.69617156827893,2.92751084261601,0.599487000193985,4.88336000892215,1.04293201931061e-06,3.96314167338032e-05,"1","Mcmdc2"
ENSMUSG00000045827,103.967019039248,-0.889091999105807,0.182100476717302,-4.88242543420718,1.04788869686312e-06,3.97369850951837e-05,"13","Serpinb9"
ENSMUSG00000029470,531.316814608191,-0.6393973616587,0.131114061757472,-4.87664978941332,1.07902757561993e-06,4.08329107454511e-05,"5","P2rx4"
ENSMUSG00000022812,1183.7310101088,0.287024411172416,0.0589320021317063,4.87043373362658,1.11353542344009e-06,4.20515240653154e-05,"16","Gsk3b"
ENSMUSG00000056234,184.081225984159,-0.522214970090083,0.107256606683472,-4.86883732608852,1.12256768094274e-06,4.2305029959495e-05,"14","Ncoa4"
ENSMUSG00000035413,82.055274572676,0.883941939510738,0.181569845003962,4.86833008802453,1.12545229455476e-06,4.2326288356039e-05,"11","Tmem98"
ENSMUSG00000002384,4.42021364082398,4.41100278814597,0.906498389062905,4.86597973186235,1.13891189775862e-06,4.2744347767731e-05,"4","Bmp8b"
ENSMUSG00000030329,14.8634140898633,2.3763845894004,0.488461460529756,4.86504009307739,1.14433607884582e-06,4.28597332200161e-05,"6","Pianp"
ENSMUSG00000054150,137.985425133973,1.37003498449615,0.281660879022681,4.86412947815104,1.14961642817172e-06,4.29692697742873e-05,"12","Syne3"
ENSMUSG00000015839,887.815159688156,0.840555382522385,0.172956698078216,4.85991807118254,1.17434341253295e-06,4.38037297435602e-05,"2","Nfe2l2"
ENSMUSG00000099889	16.0194855759286	3.28830026655362	0.677356129703908	4.8546106285198	1.20623516241676e-06	4.49014884948606e-05	NA	NA
ENSMUSG00000026979,61.061324780727,1.42495422357298,0.293821309391081,4.84973069695343,1.23629207588766e-06,4.59266139800221e-05,"2","Psd4"
ENSMUSG00000054065,13.3211696147835,1.90204714645163,0.392314110154847,4.84827615733957,1.24538951998486e-06,4.61705383018776e-05,"7","Pkp3"
ENSMUSG00000036199,736.673414263767,-0.459609634840655,0.0948254476094568,-4.84690182253164,1.25404446907375e-06,4.63671684768576e-05,"8","Ndufa13"
ENSMUSG00000019066,114.723714681046,0.727578657526097,0.150120598866166,4.84662773144639,1.25577747958156e-06,4.63671684768576e-05,"9","Rab3d"
ENSMUSG00000022971,394.440943016421,-0.480279524570149,0.0993347455253791,-4.83496003367162,1.33172388444825e-06,4.90720073784568e-05,"16","Ifnar2"
ENSMUSG00000071177,7224.33136777487,-2.03093284249314,0.420363173076328,-4.83137670607594,1.3559217586589e-06,4.98629291893917e-05,"12","Serpina1d"
ENSMUSG00000074768,3777.45389314309,-1.35955885076267,0.281509461029242,-4.82953164626124,1.36854563913382e-06,5.02259003175069e-05,"13","Bhmt"
ENSMUSG00000090290,183.819050819631,-0.771038116309134,0.15971969771888,-4.82744537662615,1.38295603969644e-06,5.05107691623583e-05,"8","Tarbp1"
ENSMUSG00000068245,25.0743591062774,-1.17828624619307,0.244092778922067,-4.82720648843638,1.38461538274008e-06,5.05107691623583e-05,"14","Phf11d"
ENSMUSG00000022562,1786.56168022782,0.608045401091145,0.125951510570483,4.82761499514435,1.38177901241108e-06,5.05107691623583e-05,"15","Oplah"
ENSMUSG00000036959,192.662843884663,0.527918165741877,0.109525400142293,4.82005238105515,1.4352053297037e-06,5.22517868538831e-05,"X","Bcorl1"
ENSMUSG00000107838	97.1309756555187	-0.941363631138238	0.195351513497332	-4.81881923659165	1.44410315801944e-06	5.23536517705121e-05	NA	NA
ENSMUSG00000033685,222.041986784113,0.96326366994999,0.199881579898983,4.81917178379723,1.44155393221334e-06,5.23536517705121e-05,"7","Ucp2"
ENSMUSG00000041293,100.465088968211,-2.53078394470706,0.525225350156985,-4.81847257363079,1.44661406207994e-06,5.23536517705121e-05,"17","Adgrf1"
ENSMUSG00000036751,2178.65512778969,0.330647565010976,0.0686590252222461,4.81579171770478,1.46617394969997e-06,5.29564610743119e-05,"7","Cox6b1"
ENSMUSG00000037440,184.331255666744,2.4992163199146,0.519363198721764,4.81207818741406,1.49368891550215e-06,5.38436478631607e-05,"10","Vnn1"
ENSMUSG00000025912,19.2553238407804,1.8168390257716,0.377636244669232,4.81108222904545,1.50115236905535e-06,5.3899644117263e-05,"1","Mybl1"
ENSMUSG00000022868,63142.3435286664,-0.644678377677439,0.133989509924397,-4.81140932630617,1.49869724174238e-06,5.3899644117263e-05,"16","Ahsg"
ENSMUSG00000025037,177.035339372393,1.00748473754361,0.209433777755211,4.81051694880454,1.50540436917469e-06,5.39422445040926e-05,"X","Maoa"
ENSMUSG00000038233,148.373589100637,2.09593628183982,0.435732994657717,4.81013902444145,1.50825354698943e-06,5.39422445040926e-05,"9","Gask1a"
ENSMUSG00000020766,435.748134948477,0.614502374445555,0.127837765421349,4.80689233279519,1.53294492041262e-06,5.47180339497578e-05,"11","Galk1"
ENSMUSG00000058126	45.716620549284	2.99911982238521	0.624166832093525	4.8049971068245	1.54753742867997e-06	5.50416553648333e-05	NA	NA
ENSMUSG00000072568,417.899571547958,1.90121419977564,0.395679788872231,4.80493129354546,1.54804655713594e-06,5.50416553648333e-05,"15","Lratd2"
ENSMUSG00000060407,3924.8710571109,-1.25972544891452,0.26220040417604,-4.80443747931351,1.55187182127899e-06,5.50703152142583e-05,"7","Cyp2a12"
ENSMUSG00000033960,147.623220755835,-0.547161615587145,0.114014311908433,-4.79906080586252,1.5941139580359e-06,5.64594924166502e-05,"18","Jcad"
ENSMUSG00000010122,1143.92421207748,0.671709075778064,0.140127190598543,4.79356699373553,1.63841710694974e-06,5.79161395945025e-05,"11","Slc47a1"
ENSMUSG00000060519,88.0762480434542,0.978508959868517,0.2041509522067,4.79306586274352,1.64251671140072e-06,5.79487520617972e-05,"1","Tor3a"
ENSMUSG00000002455,984.203222589116,-0.573184922954225,0.119792437819497,-4.78481725046701,1.71142977399313e-06,6.02634731228468e-05,"2","Prpf6"
ENSMUSG00000113255	7.65545373862125	2.00079668061543	0.418265411520776	4.78355758211206	1.72219525176012e-06	6.05257059578122e-05	NA	NA
ENSMUSG00000079442,105.778510428224,1.95945330597621,0.409872268469125,4.78064376810556,1.74734747737612e-06,6.12045229048882e-05,"2","St6galnac4"
ENSMUSG00000074264,3068.39586334866,0.91756163092345,0.191936685873416,4.78054326481696,1.74822129569335e-06,6.12045229048882e-05,"3","Amy1"
ENSMUSG00000061313,375.849624650229,0.887308399425165,0.185851937292868,4.77427576139242,1.80355112622105e-06,6.30206370541608e-05,"8","Ddhd2"
ENSMUSG00000022181,4749.16245854704,-0.884314393181038,0.185251020656864,-4.77360065302437,1.80961042790804e-06,6.31114611951104e-05,"15","C6"
ENSMUSG00000078688,106.579769125807,-1.52039374070992,0.318700180132392,-4.77060835070231,1.83670354566843e-06,6.39341081545651e-05,"4","Mup2"
ENSMUSG00000035505,146.614368967402,-0.812404158637674,0.170433246227459,-4.7667000225616,1.87267808196755e-06,6.50621870763584e-05,"5","Cox18"
ENSMUSG00000032051,814.106665985661,-0.642020271720232,0.134714876401511,-4.76577115215341,1.88132699025138e-06,6.52384112208845e-05,"9","Fdx1"
ENSMUSG00000021470,303.10734297788,-0.751325559712335,0.157799031453831,-4.76128118652083,1.92367797570807e-06,6.64703947348015e-05,"13","Ercc6l2"
ENSMUSG00000111942	39.3067018345841	1.01953730647382	0.214133068459016	4.76123241408161	1.9241430054811e-06	6.64703947348015e-05	NA	NA
ENSMUSG00000026315,59.3968541741785,1.4184272025773,0.297985230061122,4.76005875286622,1.93536611912333e-06,6.67317164703395e-05,"1","Serpinb8"
ENSMUSG00000020017,4499.75341877841,-0.646367610913329,0.135864564533821,-4.75744071407543,1.96062812084509e-06,6.74752017438007e-05,"10","Hal"
ENSMUSG00000039456,273.112952108664,0.572017841554312,0.120549291536463,4.74509500855335,2.08408492614895e-06,7.15889059377718e-05,"16","Morc3"
ENSMUSG00000024921,1757.90304099372,-0.741921830603432,0.156392764462791,-4.74396519015399,2.09574877630925e-06,7.18542437591742e-05,"19","Smarca2"
ENSMUSG00000031467,157.043491429812,-0.513652178978931,0.108394361211771,-4.73873523711631,2.15056274477515e-06,7.35952428981216e-05,"8","Agpat5"
ENSMUSG00000043671,621.423757822956,-1.2009644725661,0.25346521087815,-4.73818268158089,2.15643372429949e-06,7.36579609198927e-05,"7","Dpy19l3"
ENSMUSG00000021102,590.42290802756,0.536595356022805,0.113355398208479,4.73374329324765,2.2041647059499e-06,7.51475967037871e-05,"12","Glrx5"
ENSMUSG00000111539	62.7468624444797	1.28305730504172	0.271126785852246	4.73231481356084	2.2197378786849e-06	7.5537348707486e-05	NA	NA
ENSMUSG00000047797,6783.64148495467,-0.300404644753803,0.0634907844813591,-4.73146846755378,2.22901446461428e-06,7.55710480196364e-05,"X","Gjb1"
ENSMUSG00000054408,1501.26835982688,-0.58880335999217,0.124440466426299,-4.73160682293724,2.22749544472595e-06,7.55710480196364e-05,"8","Spcs3"
ENSMUSG00000039254,198.114612711215,0.52940309039723,0.112111234594078,4.72212345456763,2.33394931292502e-06,7.8689899201021e-05,"2","Pomt1"
ENSMUSG00000050097,12.5356111139988,-2.84861851897938,0.603203265152586,-4.72248524427134,2.32979997837386e-06,7.8689899201021e-05,"8","Ces2b"
ENSMUSG00000053303,43.7042787308668,5.48243126062894,1.16096549755492,4.7223033519733,2.33188519916596e-06,7.8689899201021e-05,"19","Slc22a26"
ENSMUSG00000075256,83.1199737877143,1.08570445537247,0.230118524684685,4.71802284001315,2.38147763130829e-06,8.01441918728103e-05,"2","Cerkl"
ENSMUSG00000022663,631.876442587286,0.426921343974455,0.090539638108017,4.71529766294319,2.4135763855862e-06,8.10748310738346e-05,"16","Atg3"
ENSMUSG00000037953,3.33174430957494,5.6294198525505,1.19418278368488,4.71403534656548,2.42858506884284e-06,8.14290287788482e-05,"9","A4gnt"
ENSMUSG00000032425,117.096179464542,-1.08896930373517,0.231146300730473,-4.71116907471064,2.46299787776589e-06,8.2431341817339e-05,"9","Zfp949"
ENSMUSG00000059970,28.7320152264359,1.1976149949055,0.254353309774309,4.70847026118182,2.49582769696076e-06,8.32246749407025e-05,"12","Hspa2"
ENSMUSG00000033717,3.8546333598575,5.28817965305258,1.12306860826222,4.70868797698409,2.49316378458333e-06,8.32246749407025e-05,"19","Adra2a"
ENSMUSG00000073481,3201.4331619862,-0.344938172171495,0.07334140007955,-4.70318499234206,2.56134147525152e-06,8.52534096872038e-05,"1","Marc2"
ENSMUSG00000064344	84.1048881461527	-0.942006675493413	0.200437376493568	-4.69975556442009	2.60473072108057e-06	8.65396873451905e-05	NA	NA
ENSMUSG00000040234,644.532366927214,0.604303959960959,0.128636985383611,4.69774659409852,2.63047504597857e-06,8.70777946254977e-05,"6","Tm7sf3"
ENSMUSG00000019303,6.80834886218969,-4.27032411087717,0.909000599747669,-4.69782320502602,2.62948883781412e-06,8.70777946254977e-05,"11","Psmc3ip"
ENSMUSG00000116582	2.62844430732557	5.55232791356057	1.18260195958346	4.69500990469882	2.665938063267e-06	8.80918664383878e-05	NA	NA
ENSMUSG00000046840,44.6328181642307,-1.29557044217056,0.276142353464736,-4.69167596319485,2.70976068819335e-06,8.90192292016652e-05,"2","Hnf4aos"
ENSMUSG00000072244,18.9011035067425,-1.74007611496177,0.370889869458861,-4.69162481439729,2.71043836230172e-06,8.90192292016652e-05,"7","Trim6"
ENSMUSG00000108884	89.4336006518139	-2.61119576606687	0.556592959164442	-4.69139201830149	2.7135247497876e-06	8.90192292016652e-05	NA	NA
ENSMUSG00000112249	87.3049689841267	-1.09035954131179	0.232410483103601	-4.69152478300965	2.71176415547591e-06	8.90192292016652e-05	NA	NA
ENSMUSG00000044072,29.7239133467455,1.90000825713119,0.405187874196434,4.68920315273322,2.74270993081063e-06,8.98151331023085e-05,"11","Eml6"
ENSMUSG00000000296,49.8003058401129,-1.11992565104968,0.239005675201775,-4.68577011865599,2.78909179223378e-06,9.1170312348287e-05,"10","Tpd52l1"
ENSMUSG00000078672,3238.95754012017,-2.50072243585498,0.533803466664411,-4.68472498217612,2.80336087759447e-06,9.13094685845056e-05,"4","Mup20"
ENSMUSG00000061292,522.592211649305,-1.28593526855512,0.27449070185173,-4.68480447563478,2.8022731090548e-06,9.13094685845056e-05,"5","Cyp3a59"
ENSMUSG00000027346,730.971119803065,-1.34674194207226,0.287906674370874,-4.67770309602974,2.90106185811407e-06,9.43232946381473e-05,"2","Gpcpd1"
ENSMUSG00000028893,97.1825290205771,1.02713931349256,0.219868901638113,4.67159887478381,2.98864173024596e-06,9.69979095368083e-05,"4","Sesn2"
ENSMUSG00000019851,895.574282805402,0.447598508187741,0.0958558622904644,4.66949540166275,3.01940457440094e-06,9.78222725347659e-05,"10","Perp"
ENSMUSG00000043773,16.9941112820067,1.69546759507829,0.363312723520202,4.66668928808932,3.06091661054167e-06,9.89913457026242e-05,"9","1700048O20Rik"
ENSMUSG00000022893,158.487713048488,0.840062281929214,0.180453560338011,4.65528239152321,3.23536958144299e-06,0.000104448037461098,"16","Adamts1"
ENSMUSG00000025003,1273.76528314236,2.19196145006403,0.47101467097469,4.65370101005159,3.26029464027757e-06,0.000105066738937567,"19","Cyp2c39"
ENSMUSG00000030314,530.840135112413,0.381289715667246,0.081949694713246,4.65272893329785,3.27570738457936e-06,0.000105377253429855,"6","Atg7"
ENSMUSG00000075391	309.928691031596	3.5178393764218	0.756699701270499	4.64892396615902	3.33671176504224e-06	0.000107150744004173	NA	NA
ENSMUSG00000028991,1308.62648322408,0.653775745013342,0.140773316979816,4.64417376133206,3.41440111105526e-06,0.000109452858111859,"4","Mtor"
ENSMUSG00000058773,5.89164914854188,2.11380795234424,0.455521117405487,4.64041703353702,3.47706756770216e-06,0.000111266162166469,"13","Hist1h1b"
ENSMUSG00000070372,69.7604025957057,1.02937067518673,0.221929006143372,4.63828813130325,3.51306808661869e-06,0.000111838406252079,"3","Capza1"
ENSMUSG00000028458,200.594174370842,0.596478474149062,0.128608178164037,4.63795135475961,3.51879574210952e-06,0.000111838406252079,"4","Tesk1"
ENSMUSG00000063524,310.676582784778,0.805036029137734,0.173590746647836,4.63755150941837,3.52560765323167e-06,0.000111838406252079,"4","Eno1"
ENSMUSG00000038213,221.593614864166,0.512058031642705,0.110412429304392,4.63768467797256,3.52333754206923e-06,0.000111838406252079,"6","Tapbpl"
ENSMUSG00000021974,2.49570351823487,4.8499642608261,1.04579353571874,4.63759250289577,3.52490869211287e-06,0.000111838406252079,"14","Fgf9"
ENSMUSG00000037924,11.0599084407713,-4.81011371481583,1.03745296111744,-4.63646439413974,3.54419212715937e-06,0.00011223275069338,"1","Olfr16"
ENSMUSG00000037971,243.256768261806,0.39436028421598,0.085067986889956,4.6358248106438,3.55516979557695e-06,0.000112385263555154,"9","1110032A03Rik"
ENSMUSG00000074212,659.852366211459,0.421523070865284,0.0909470907560508,4.63481643405113,3.57254359239224e-06,0.00011273909191217,"3","Dnajb14"
ENSMUSG00000030340,318.343060351101,-0.774787308235997,0.167325227750077,-4.63042733396572,3.64911831903954e-06,0.000114956680724147,"6","Scnn1a"
ENSMUSG00000030657,9.08517028761663,1.83426302129718,0.396527665866184,4.62581347833669,3.73130982308624e-06,0.000117343260643264,"7","Xylt1"
ENSMUSG00000102259	27.5038987907937	1.69001046638955	0.365676403540218	4.62160109328377	3.80789693017305e-06	0.000119545679873247	NA	NA
ENSMUSG00000104339	31.0362775629368	-1.44252277020345	0.312212454899631	-4.62032422975308	3.83140818728802e-06	0.000120077122570676	NA	NA
ENSMUSG00000038522,443.880608346456,-0.508937687258991,0.110184347532346,-4.61896538534737,3.85658180004701e-06,0.000120658751342809,"10","Mfsd4b1"
ENSMUSG00000027834,18.0319862505068,1.50549178445617,0.326146593180604,4.61599727219135,3.91212084042817e-06,0.000122186787892825,"3","Serpini1"
ENSMUSG00000030536,269.528741016894,0.617196639631173,0.133796328710828,4.61295646583183,3.96981473568806e-06,0.000123776787656325,"7","Iqgap1"
ENSMUSG00000017754,802.444643963491,2.06166564075243,0.447043632564729,4.61177721942817,3.99240755278148e-06,0.000124268794816952,"2","Pltp"
ENSMUSG00000112491	3.69788646300607	4.16021957168182	0.902233548528304	4.61102292024925	4.0069235047871e-06	0.000124508151153862	NA	NA
ENSMUSG00000020190,932.332036155076,0.863500031843163,0.187360753404459,4.60875618907824,4.05085016670016e-06,0.00012565902557927,"10","Mknk2"
ENSMUSG00000061981,400.636886543675,0.42552999814537,0.0923414816197429,4.60822146971476,4.06127949198576e-06,0.000125768655235688,"11","Flot2"
ENSMUSG00000020601,33.2542722672354,1.12578243856952,0.244387771496061,4.60654161080913,4.09421163131017e-06,0.000126573593483216,"12","Trib2"
ENSMUSG00000015112,2848.23698427225,-0.397028913943773,0.086204186659551,-4.60568018014916,4.1111983252109e-06,0.000126883684351687,"6","Slc25a13"
ENSMUSG00000066877,34.7655538628608,1.23067859137296,0.267304350955761,4.60403501466625,4.14382746391244e-06,0.000127459381014777,"1","Nck2"
ENSMUSG00000087881	249.342436095877	-0.797253527138204	0.17316072224681	-4.60412451965787	4.14204591514877e-06	0.000127459381014777	NA	NA
ENSMUSG00000025277,399.960176288481,0.626859359890866,0.136165250121918,4.60366620213011,4.15117622920258e-06,0.000127470461987635,"14","Abhd6"
ENSMUSG00000019966,52.3682592425155,2.02702985350082,0.440500474970517,4.60165191339803,4.1915327732295e-06,0.000128493374426397,"10","Kitl"
ENSMUSG00000064225,8885.15697777284,0.7701009677071,0.167373408511046,4.60109508767204,4.20275501243054e-06,0.000128621227226062,"9","Paqr9"
ENSMUSG00000060679,225.78042413023,-0.462006646789477,0.100434578714301,-4.60007551884808,4.2233780200808e-06,0.000129035871166288,"1","Mrps9"
ENSMUSG00000083902	6.59405663835005	-2.98150651707495	0.648222440119476	-4.59951142161235	4.2348297505315e-06	0.000129169389046312	NA	NA
ENSMUSG00000085006	12.7693154140269	-2.02266031215917	0.439949851983776	-4.59747924232457	4.2763321718624e-06	0.000130217527236678	NA	NA
ENSMUSG00000032869,344.238319570995,0.467757262604766,0.101789357544779,4.59534546525644,4.32032881951466e-06,0.000131337996113246,"2","Psmf1"
ENSMUSG00000027456,5.62295470076306,4.17355695891042,0.908637760527537,4.59320219807653,4.36495757611405e-06,0.000132473920446456,"2","Sdcbp2"
ENSMUSG00000028655,265.712837322338,3.91949472459208,0.853915855076619,4.59002453378781,4.43193914097634e-06,0.000134283338756493,"4","Mfsd2a"
ENSMUSG00000082145	4.48496214704679	-4.52932875378075	0.987949510989253	-4.58457512595502	4.54910506557617e-06	0.000137376947675678	NA	NA
ENSMUSG00000008658,2.98510496565886,5.91608858804077,1.29041631662108,4.58463560312991,4.5477886313014e-06,0.000137376947675678,"16","Rbfox1"
ENSMUSG00000039886,385.080106222039,0.564518602186696,0.123166911205245,4.58336250103717,4.57557799695332e-06,0.000137948004404014,"5","Tmem120a"
ENSMUSG00000039157,314.262640738407,0.675220250134133,0.147401703527681,4.58081714101309,4.631626819521e-06,0.000139407381498454,"2","Fam102a"
ENSMUSG00000114749	22.0557766157983	-1.4384253098576	0.314286205973267	-4.57680064386902	4.72140997274859e-06	0.000141875647286548	NA	NA
ENSMUSG00000003228,174.259975543539,-1.46114752683963,0.319436725805465,-4.57413756403659,4.78185592534333e-06,0.0001434556777603,"19","Grk5"
ENSMUSG00000037461,320.99889207037,-0.509933557846229,0.111551413482322,-4.57128728294457,4.84737190709235e-06,0.000145182370419318,"1","Ints7"
ENSMUSG00000033066,164.340117949577,-1.16572726762303,0.255164733103777,-4.56852815607914,4.91161097157356e-06,0.000146624851262687,"11","Gas7"
ENSMUSG00000063445,52.6395629524825,-1.23680577289792,0.270720113992283,-4.56857732016607,4.91045921263653e-06,0.000146624851262687,"16","Nmral1"
ENSMUSG00000029404,170.223800870201,-0.548559643095563,0.120129957161205,-4.56638507212183,4.9620688520617e-06,0.000147407387396752,"5","Arl6ip4"
ENSMUSG00000020140,90.890221421398,-1.01025065520689,0.22122747549643,-4.56656955895694,4.95770574459886e-06,0.000147407387396752,"10","Lgr5"
ENSMUSG00000021876,6093.73328178566,-1.06638349105723,0.233515874050978,-4.56664239804284,4.95598411453329e-06,0.000147407387396752,"14","Rnase4"
ENSMUSG00000029499,704.015707687839,-0.575037440885403,0.125949180836945,-4.56563065407984,4.97994910901814e-06,0.000147698002843075,"5","Pxmp2"
ENSMUSG00000048988,6.35677054314688,4.84940387193972,1.06285752668215,4.56260952216029,5.05217237422018e-06,0.000149596792379507,"5","Elfn1"
ENSMUSG00000004268,391.060919742236,-0.351012987022661,0.0770228416480629,-4.5572583341774,5.18256664272873e-06,0.000153209101399307,"6","Emg1"
ENSMUSG00000089791	3.11874222218475	-4.5563378671257	1.00028564206643	-4.55503675701378	5.23764189193751e-06	0.000154586712150389	NA	NA
ENSMUSG00000032177,79.9398513903103,0.905411197242281,0.19889987219847,4.55209541984435,5.31142343128398e-06,0.000156511087862067,"9","Pde4a"
ENSMUSG00000060923,15.9469232841724,1.66244320797224,0.365330895720161,4.5505135958872,5.35151289235193e-06,0.000157438056704031,"11","Acyp2"
ENSMUSG00000037887,37.8648062444824,2.39062569949951,0.525815692614224,4.54650884916332,5.45430777069724e-06,0.000160203822443668,"7","Dusp8"
ENSMUSG00000040183,16.1220814250892,-1.54443536530382,0.339813975685902,-4.54494363331124,5.49499569798299e-06,0.00016090273089321,"4","Ankrd6"
ENSMUSG00000116437	7.55279756307102	-3.60333882730044	0.792828670589478	-4.54491488636671	5.49574568785472e-06	0.00016090273089321	NA	NA
ENSMUSG00000075225,193.4841293613,-0.856110561706442,0.188446119774113,-4.54299914868317,5.54594755815752e-06,0.000162112313238451,"10","Ccdc162"
ENSMUSG00000041272,36.0831364640415,1.39466045885637,0.307150494354267,4.54064207771639,5.60831704982614e-06,0.000163673124782126,"4","Tox"
ENSMUSG00000022149,13589.0339336957,-1.02599570003352,0.226094477775265,-4.53790694106802,5.68153203957484e-06,0.000165280932060359,"15","C9"
ENSMUSG00000036743,16.3659413727159,-1.69308610484621,0.373094278741915,-4.53795783348741,5.68016142020332e-06,0.000165280932060359,"18","Psma8"
ENSMUSG00000026854,123.959910053373,0.507116978543441,0.111865506357932,4.53327388445227,5.8076431491058e-06,0.000168680590827532,"2","Usp20"
ENSMUSG00000015090,17.5440673086407,-3.45938845489153,0.764390100333886,-4.52568453382699,6.02003249345625e-06,0.000174571371511354,"2","Ptgds"
ENSMUSG00000117879	54.086840344334	-2.16627436072393	0.47879206919225	-4.52445748397329	6.05506230316083e-06	0.000175308470491514	NA	NA
ENSMUSG00000028557,1599.57555880755,0.389266976133473,0.0860634721502782,4.52302197910121,6.09629068553569e-06,0.000176222412209463,"4","Rnf11"
ENSMUSG00000030744,2107.34030050705,-0.347434809424198,0.0768416266807656,-4.52144006356863,6.14203515980195e-06,0.000177263799548714,"7","Rps3"
ENSMUSG00000030306,15.9051750137819,-1.68970378748068,0.373741275511995,-4.52105212400189,6.15330331360701e-06,0.000177308455671709,"6","Tmtc1"
ENSMUSG00000048486,753.220088297659,0.611436352951327,0.135354279646809,4.51730343914354,6.26321220266103e-06,0.00018019083687151,"2","Fitm2"
ENSMUSG00000026655,800.577091231625,0.942682746045259,0.208785161661418,4.51508497320315,6.32913827960651e-06,0.000181800759401611,"2","Fam107b"
ENSMUSG00000096188,1179.22201675588,0.518603929781553,0.114941543818046,4.51189285053028,6.42516461312094e-06,0.000184268871923468,"8","Cmtm4"
ENSMUSG00000027195,2418.70626416439,0.463258654164765,0.102757790737432,4.50825821419699,6.53619992297834e-06,0.000187159005643838,"2","Hsd17b12"
ENSMUSG00000054764,35.373077738072,1.24506571229134,0.27620114583687,4.50782240065979,6.54963628825062e-06,0.000187249789808294,"8","Mtnr1a"
ENSMUSG00000021476,546.960099080575,-0.605049730112955,0.134320107706586,-4.50453577237037,6.65181926723419e-06,0.000189873526501333,"13","Habp4"
ENSMUSG00000028715,426.485216960528,4.77460600799083,1.06062528910686,4.50168976454585,6.74153361039041e-06,0.000192133707896127,"4","Cyp4a14"
ENSMUSG00000029735,210.688676228107,-0.616047674160683,0.137000320325875,-4.49668783762932,6.90202054785243e-06,0.000196222165963959,"6","Tpk1"
ENSMUSG00000102375	31.9674141845828	-1.41675983291125	0.315077097953979	-4.49654970834532	6.9065038678104e-06	0.000196222165963959	NA	NA
ENSMUSG00000102423	11.4346795214183	-2.21844068347296	0.494342593244514	-4.4876583846694	7.20102740741536e-06	0.000204271757249232	NA	NA
ENSMUSG00000078515,3312.80446619666,-0.534231242209442,0.119144649339594,-4.48388782182524,7.32952043615764e-06,0.000207593870738378,"4","Ddi2"
ENSMUSG00000040213,2492.5755024878,-0.973691105152563,0.217260049272979,-4.48168500564573,7.40559946657081e-06,0.000209099279056117,"3","Kyat3"
ENSMUSG00000022257,226.901727384617,0.483669734636157,0.107917534619385,4.48184566430299,7.40002533986137e-06,0.000209099279056117,"15","Laptm4b"
ENSMUSG00000051041,357.390780968177,0.914440821985933,0.204209923135668,4.47794508682332,7.53649804332754e-06,0.000212466343601691,"7","Olfml1"
ENSMUSG00000029781,441.003719344322,0.353297186432901,0.0789314897903724,4.47599794924933,7.60552144559157e-06,0.000214081344394429,"6","Fkbp9"
ENSMUSG00000016194,5250.2794221293,-0.657504646360975,0.146918629723043,-4.47529797684908,7.63048190318348e-06,0.000214452989081767,"1","Hsd11b1"
ENSMUSG00000005907,593.671029359037,0.415833810284425,0.0930016271866861,4.47125306151584,7.77626149686875e-06,0.000217878663138074,"5","Pex1"
ENSMUSG00000046160,8.2149927858147,-4.68489886848943,1.04772894417583,-4.47147985605636,7.76801779530075e-06,0.000217878663138074,"16","Olig1"
ENSMUSG00000032080,5059.17830340626,2.17769487469831,0.487664332522028,4.46556110313839,7.98591752990476e-06,0.000223409717401017,"9","Apoa4"
ENSMUSG00000008090,249.839585780023,0.868833299216275,0.194779615074035,4.46059665374139,8.17317874049055e-06,0.000228298285186137,"5","Fgfrl1"
ENSMUSG00000061143,60.726221420499,-1.12113660164615,0.251488746104431,-4.45799909146072,8.27282526581757e-06,0.000230728337688857,"3","Maml3"
ENSMUSG00000032028,254.214846935515,-1.08637301390367,0.243748318588498,-4.4569456732857,8.31356607772312e-06,0.000231510603446824,"9","Nxpe2"
ENSMUSG00000057440,279.751990204766,0.563734041986516,0.12651145396594,4.45599212019403,8.35060992347519e-06,0.000232187690555164,"18","Mpp7"
ENSMUSG00000029571,3231.972499711,0.495681956507012,0.111253891033234,4.45541231774931,8.37321129273841e-06,0.000232461756437669,"6","Tmem106b"
ENSMUSG00000021704,317.600283372232,-0.65378607113844,0.14685235050223,-4.45199595990473,8.50757671403984e-06,0.000235833129580679,"13","Mtx3"
ENSMUSG00000055675,11.8096867045132,2.09215842361396,0.470106396491954,4.45039344120001,8.57131151053342e-06,0.00023723933528396,"8","Kbtbd11"
ENSMUSG00000019923,698.70339527347,0.458563396576829,0.103216247616796,4.44274430784684,8.88186928245115e-06,0.000245462569260468,"10","Zwint"
ENSMUSG00000001630,259.464084593282,0.578467664143866,0.130239599679395,4.4415651274102,8.93069077685107e-06,0.000246438426278008,"6","Stk38l"
ENSMUSG00000012187,17.084371452688,2.61192152749406,0.588243587006229,4.44020399914093,8.98736427880982e-06,0.000247552416525487,"1","Mogat1"
ENSMUSG00000044678,3.43308701479154,6.72290220026602,1.51418606179778,4.43994458137066,8.99820461383759e-06,0.000247552416525487,"15","Ly6k"
ENSMUSG00000078139	12.537771335436	-4.32891671582489	0.97543525200357	-4.43793343221211	9.08266975206644e-06	0.000249499843791705	NA	NA
ENSMUSG00000025916,4.87762923562049,3.0789198360269,0.694246215684257,4.43491050648693,9.21105448977712e-06,0.000252646066005315,"1","Ppp1r42"
ENSMUSG00000072476	2.01183261916062	4.92240533706211	1.110413323214	4.43294873553445	9.29529735399656e-06	0.000254192239485603	NA	NA
ENSMUSG00000020176,216.739076582317,-1.21688213328076,0.274503151854631,-4.43303519489344,9.29156913918735e-06,0.000254192239485603,"11","Grb10"
ENSMUSG00000107728	5.97823055375775	-2.45336579588376	0.553615667292293	-4.43153245261835	9.35657273801492e-06	0.000255484860391306	NA	NA
ENSMUSG00000057469,232.849274414239,-0.358914799756929,0.0810390780357428,-4.42891020550144,9.47104421220079e-06,0.000258223985695878,"12","E2f6"
ENSMUSG00000059040,83.9761431106165,0.872840038986754,0.197123554596522,4.42788301364242,9.51624888609316e-06,0.000259069223406476,"18","Eno1b"
ENSMUSG00000032261,1106.80492758244,0.814487815497242,0.184186455190277,4.42208312579673,9.77538313022391e-06,0.000265727255283583,"9","Sh3bgrl2"
ENSMUSG00000096349	3.30602497595239	-4.94014273297754	1.11794124774747	-4.41896454123271	9.91749157630082e-06	0.000269189057071022	NA	NA
ENSMUSG00000029672,455.707797209151,-0.763835000842656,0.172880517309472,-4.4182827118415,9.94882315132267e-06,0.00026963823815769,"6","Fam3c"
ENSMUSG00000022790,560.377258402733,0.717372316984826,0.162427843061145,4.4165600149894,1.00284066480474e-05,0.000271391895045082,"16","Igsf11"
ENSMUSG00000027792,2997.20778886685,0.814576624368071,0.18447213648079,4.41571632392784,1.00676041373364e-05,0.000272049036244467,"3","Bche"
ENSMUSG00000030513,2051.9438805529,0.518583530454734,0.11745662591661,4.41510665241575,1.00960202182766e-05,0.000272413326599652,"7","Pcsk6"
ENSMUSG00000001288,62.8211486933959,0.679752888040281,0.154005894207241,4.41381085795042,1.01566703278425e-05,0.000273645002629022,"15","Rarg"
ENSMUSG00000021048,2610.4661645514,-0.338903411321245,0.0767908148338451,-4.41333266295639,1.01791401876407e-05,0.000273845895313519,"12","Mthfd1"
ENSMUSG00000031298,13.4282822987814,2.16687288566938,0.491358791322107,4.40996055008793,1.0338945227962e-05,0.000277714063675534,"X","Adgrg2"
ENSMUSG00000030263,33.8628180352413,-1.0403888809999,0.235934115555664,-4.40965851229109,1.03533751808862e-05,0.000277714063675534,"6","Lrmp"
ENSMUSG00000030555,588.158660140064,0.775677817430597,0.175941389877886,4.40872848605416,1.03979283697979e-05,0.000278499579243927,"7","Ttc23"
ENSMUSG00000001794,845.521431993271,0.426985246073869,0.0968675714441982,4.40792764501007,1.04364395553454e-05,0.000278712529267202,"7","Capns1"
ENSMUSG00000050663,75.1867604309075,1.33925413512299,0.303823252203735,4.40800407937481,1.04327580754935e-05,0.000278712529267202,"10","Trhde"
ENSMUSG00000020287,93.5601680923907,-0.572374514927732,0.129927214182463,-4.40534739799715,1.05614481294117e-05,0.000281638616784312,"11","Mpg"
ENSMUSG00000025153,16552.3450285779,1.57828875887544,0.358480874597275,4.40271398201793,1.06905062972633e-05,0.000284663992499392,"11","Fasn"
ENSMUSG00000063600,13.9544401524076,-2.04871682661959,0.465594379860086,-4.40021811954697,1.08142121540802e-05,0.000287538235700325,"3","Egfem1"
ENSMUSG00000028307,35684.3180293782,0.766409044917858,0.174326994029651,4.39638765748178,1.10067286244796e-05,0.000292231048195791,"4","Aldob"
ENSMUSG00000028961,573.071199213851,0.934376662147129,0.21255018499628,4.39602845870722,1.10249485773418e-05,0.000292289334376038,"4","Pgd"
ENSMUSG00000029063,2471.67605944018,0.471156049738737,0.107206106790957,4.39486204510207,1.10843123711708e-05,0.00029231986289993,"4","Nadk"
ENSMUSG00000038173,8.18209296285577,-1.86225590347616,0.423689125655977,-4.39533561450963,1.10601736866223e-05,0.00029231986289993,"8","Enpp6"
ENSMUSG00000023262,287.858826868129,-0.683004781590245,0.155413917220144,-4.39474658259059,1.10902053249316e-05,0.00029231986289993,"9","Acy1"
ENSMUSG00000020614,382.598565698542,0.541326688984564,0.123153891230522,4.39553053156312,1.10502530002771e-05,0.00029231986289993,"11","Fam20a"
ENSMUSG00000036698,778.872506589472,0.544401698054956,0.123899190010723,4.39390845095793,1.11330714748213e-05,0.000293026296826466,"15","Ago2"
ENSMUSG00000034667,968.755350216534,0.44717362266186,0.101837619257156,4.39104552839826,1.12806914708687e-05,0.00029648387958018,"10","Xpot"
ENSMUSG00000086212,12.5799873299292,1.4062404265351,0.320628958087304,4.38588091020833,1.1551731348847e-05,0.000302735028452543,"6","Mkln1os"
ENSMUSG00000107964	2.24746315447991	-4.63767441924351	1.0573582192022	-4.38609577626657	1.15403322769795e-05	0.000302735028452543	NA	NA
ENSMUSG00000026883,210.448623737774,0.69489397078114,0.158540080783336,4.38308071591559,1.17012734496918e-05,0.000306214100032106,"2","Dab2ip"
ENSMUSG00000002831,153.268841175849,2.15136677670063,0.491080568054687,4.38088353856642,1.18199038403017e-05,0.000308875424136252,"17","Plin4"
ENSMUSG00000117300	13.7499077339339	3.37103362867683	0.770615118289384	4.37447118369527	1.21727200834847e-05	0.000317640077714965	NA	NA
ENSMUSG00000096910,95.668606874455,-0.780562324720932,0.17868478790363,-4.36837591984559,1.2517390055243e-05,0.000326167420868046,"17","Zfp955b"
ENSMUSG00000032497,439.39608629382,0.489661047893143,0.112105719429548,4.36785072505481,1.25475202060722e-05,0.000326486117772834,"9","Lrrfip2"
ENSMUSG00000042462,163.064204271896,-0.429054732918405,0.0982475270291321,-4.36707921199058,1.25919070383081e-05,0.000327174336721851,"7","Dctpp1"
ENSMUSG00000099032,156.653060763554,3.93083885165063,0.900290138457301,4.36619116853412,1.26431835998037e-05,0.000328039358265176,"1","Tcf24"
ENSMUSG00000067148,201.111947784582,-0.463315708227784,0.106126552899705,-4.36569073025147,1.26721671434307e-05,0.000328324330534341,"17","Polr1c"
ENSMUSG00000003346,423.912092095173,0.495174211524554,0.113480978056522,4.3634996807828,1.27998127595664e-05,0.000331161113098569,"10","Abhd17a"
ENSMUSG00000024953,1317.1072589887,-0.402583272492321,0.0922869609156919,-4.36229851430581,1.28703096901213e-05,0.000332513383495484,"19","Prdx5"
ENSMUSG00000037608,1303.83895036433,-0.402076796894167,0.0921833905847863,-4.36170544762458,1.29052534668084e-05,0.000332944587319073,"10","Bclaf1"
ENSMUSG00000034108,855.5466979714,-0.763917268863577,0.175246021044964,-4.35911334424861,1.30590466692276e-05,0.000336436456563152,"19","Ccs"
ENSMUSG00000063146,47.9722409238603,0.71798001756304,0.164969888237316,4.35218830075338,1.34785420039324e-05,0.000346754028422745,"5","Clip2"
ENSMUSG00000024309,148.256981940812,-0.747392449969401,0.171767553574117,-4.35118527578554,1.35403573348908e-05,0.000347853687025928,"17","Pfdn6"
ENSMUSG00000028788,1767.12832187532,0.277517597503569,0.0638061871481116,4.3493838122528,1.3652059180678e-05,0.000350230041428363,"4","Ptp4a2"
ENSMUSG00000008604,556.780281491109,0.464823576996554,0.106955838778729,4.34593924281389,1.38680955115303e-05,0.000355272559171788,"3","Ubqln4"
ENSMUSG00000084215	107.503689317651	0.910356931388395	0.209587555842189	4.34356385201542	1.40189706164042e-05	0.000358633974815164	NA	NA
ENSMUSG00000017639,215.500915384492,-0.977396381558321,0.225312474506227,-4.33795946584977,1.43811668695675e-05,0.000367384430953657,"11","Rab11fip4"
ENSMUSG00000044433,202.770871977516,0.510330761952676,0.117657503248944,4.33742641022136,1.44160777978726e-05,0.000367761201445031,"8","Camsap3"
ENSMUSG00000041733,423.88555705092,0.396466963402633,0.0914495822685234,4.33536111995008,1.45521026643009e-05,0.000370712782956493,"5","Coq5"
ENSMUSG00000006589,215.002258231736,-0.698802495760304,0.161231973425622,-4.33414341407085,1.46328762787173e-05,0.000372250576462768,"8","Aprt"
ENSMUSG00000002265,421.782455605184,1.49062223443472,0.344028528824501,4.33284483565353,1.47194853821418e-05,0.000373932330599258,"7","Peg3"
ENSMUSG00000041762,627.61714340028,-0.591120376446517,0.136454766164647,-4.33198775727093,1.47769160453733e-05,0.000374869191470944,"2","Gpr155"
ENSMUSG00000069324	16.3857888923683	-1.55977450043833	0.360223656755024	-4.33001684145105	1.49097938493551e-05	0.000377714777516996	NA	NA
ENSMUSG00000026664,16829.8229791362,-0.337203090737781,0.0778825626082557,-4.32963527964393,1.49356497806496e-05,0.000377845009707418,"2","Phyh"
ENSMUSG00000039662,601.126295526826,0.393909298523716,0.0910310925319079,4.32719511067764,1.5102017720385e-05,0.000381524658199199,"4","Icmt"
ENSMUSG00000029090,704.871485150782,0.614788428136728,0.14221606918717,4.32291816002599,1.53978863515303e-05,0.000388461199241927,"5","Adgra3"
ENSMUSG00000039221,99.1508605361289,-0.823538412317894,0.190560491235738,-4.32166398699672,1.54856894435535e-05,0.000390136706423227,"3","Rpl22l1"
ENSMUSG00000040583,37.0173506488835,8.86641696225193,2.05226112300907,4.32031619312253,1.55805788387377e-05,0.000391985873129069,"7","Cyp2b13"
ENSMUSG00000025185,30.8810210461687,-2.91190786536632,0.674060075492656,-4.31995302976232,1.5606241453494e-05,0.000392090694368775,"19","Loxl4"
ENSMUSG00000110353,48.4598130431519,-1.79547143081159,0.415761927757599,-4.31850852841532,1.57087153043302e-05,0.000394122375723499,"10","Gm33543"
ENSMUSG00000090952	17.3563521400679	1.51856238474793	0.351707948885945	4.31768002275203	1.57677791516678e-05	0.000395060840283545	NA	NA
ENSMUSG00000019984,277.274963830798,-0.325252426498159,0.0753432398346508,-4.31694239870707,1.58205421708845e-05,0.000395839079831184,"10","Med23"
ENSMUSG00000028232,106.290110904657,-0.556425178942253,0.128916614718918,-4.31616343754796,1.58764447775156e-05,0.000396693633892993,"4","Tmem68"
ENSMUSG00000023274,17.4014699097589,-1.71900786543902,0.398334151002284,-4.31549205889998,1.59247777004656e-05,0.000397356970255119,"6","Cd4"
ENSMUSG00000031775,146.847288423596,0.48182642135682,0.11166960104754,4.31475009167176,1.59783554820091e-05,0.000398149185781212,"8","Pllp"
ENSMUSG00000113063	73.8113757690026	-1.42989521630259	0.331565969053079	-4.31255119572806	1.61381497567909e-05	0.000401582335012097	NA	NA
ENSMUSG00000009112,703.590827616445,0.379437984186384,0.0880272821260124,4.31045892844008,1.62916086551635e-05,0.000404848694646024,"6","Bcl2l13"
ENSMUSG00000009076,48.6403913185722,-0.68300722386154,0.158465950209331,-4.31011976364197,1.6316615585669e-05,0.00040491846024844,"11","Zmat5"
ENSMUSG00000052914,880.606399712202,-0.680717044693174,0.158103828789024,-4.30550638720794,1.66604183153903e-05,0.000411769688445418,"4","Cyp2j6"
ENSMUSG00000008153,206.797473013125,1.87744248364279,0.436036585279463,4.30569944592954,1.66458936231304e-05,0.000411769688445418,"6","Clstn3"
ENSMUSG00000030518,6.76141383040304,2.56198423680826,0.59502465281492,4.3056774617457,1.66475469849383e-05,0.000411769688445418,"7","Fam189a1"
ENSMUSG00000112907	8.73200549521918	3.0936621277831	0.71946277475676	4.29996135495547	1.70827895782496e-05	0.000421198718670843	NA	NA
ENSMUSG00000039438,2769.06771134257,-0.304684389268082,0.0708586078855508,-4.29989239642135,1.70881059109882e-05,0.000421198718670843,"9","Ttc36"
ENSMUSG00000086216	4.14604326811014	2.60238087017698	0.605466742557114	4.29814007485554	1.72237307669983e-05	0.000423968757341496	NA	NA
ENSMUSG00000001313,134.699717553816,1.01536175089792,0.23627268142836,4.29741493921205,1.72801537903667e-05,0.000424784373499041,"11","Rnd2"
ENSMUSG00000011877,130.218300908356,0.467689804298184,0.108858938502608,4.29629216242062,1.73678650078835e-05,0.000426365891983574,"11","Git1"
ENSMUSG00000021592,124.484485724614,-0.568456160136457,0.13233779290539,-4.29549373354635,1.74304961209964e-05,0.00042732829199862,"13","Arsk"
ENSMUSG00000032083,78090.4419191923,-0.523979296615082,0.122156984289016,-4.28939286332886,1.79162212634481e-05,0.00043864681321516,"9","Apoa1"
ENSMUSG00000034613,63.3927056554991,0.932820158808991,0.217530243313474,4.2882320389112,1.8010089730817e-05,0.000440353936581907,"10","Ppm1h"
ENSMUSG00000035504,5947.60841298454,0.5696832526463,0.132925421315236,4.28573591875464,1.82135245161793e-05,0.000444731843607911,"10","Reep6"
ENSMUSG00000050248,12.61180068073,-2.34402891840095,0.547042896493823,-4.28490879494935,1.82814169745105e-05,0.000445792841731378,"5","Evc2"
ENSMUSG00000111147	11.2568342582991	2.99394839624659	0.699058179961393	4.28283150397001	1.84529910717922e-05	0.000449375910746982	NA	NA
ENSMUSG00000038371,694.799846975197,-0.317307107271517,0.0741303181740739,-4.28039586349018,1.86561168478837e-05,0.000453716761740532,"7","Sbf2"
ENSMUSG00000042988,224.844108465661,-0.91645768908523,0.214182996847147,-4.27885360918386,1.87858360539122e-05,0.000456263181921914,"11","Notum"
ENSMUSG00000041698,15398.9821589008,0.61338911433069,0.143453527601027,4.27587334092367,1.9038944939513e-05,0.00046179568576691,"6","Slco1a1"
ENSMUSG00000022766,7146.14614817981,-0.3449849002618,0.0809498397628431,-4.26171195980739,2.02866814362937e-05,0.000491406466664006,"16","Serpind1"
ENSMUSG00000090555	472.969856570069	-1.36459297599595	0.320260164842057	-4.26088888285225	2.03615454616049e-05	0.000492565768195853	NA	NA
ENSMUSG00000050022,16.2723276961625,1.74981837718246,0.410881724214736,4.25869118546623,2.05627309394258e-05,0.000496773791172353,"5","Amz1"
ENSMUSG00000032348,774.941947774287,-0.534534223816499,0.125603525708737,-4.25572626883131,2.0837151362129e-05,0.000502737620165651,"9","Gsta4"
ENSMUSG00000022437,955.843611753234,0.390909463344727,0.0918951677442995,4.25386310227369,2.10113785738015e-05,0.000506271526005468,"15","Samm50"
ENSMUSG00000033122,1.67026699019952,5.28540153324583,1.24261764890316,4.25344154568476,2.10509908482375e-05,0.000506556824633051,"13","Hsd17b3"
ENSMUSG00000030827,36.7520147683167,1.960628709609,0.46126381435151,4.25055824586076,2.13238372416035e-05,0.000512446365331817,"7","Fgf21"
ENSMUSG00000022769,446.946316394392,-1.30435571546242,0.307120895421961,-4.24704321622379,2.16610189957365e-05,0.000519864455897676,"16","Sdf2l1"
ENSMUSG00000023953,84.6652896779033,-0.60235093772569,0.141907393077187,-4.24467622626296,2.18909271461675e-05,0.000524691867471873,"17","Polh"
ENSMUSG00000047454,1087.47000707442,-0.38817854185306,0.0914864019398405,-4.24301900197494,2.20532754341218e-05,0.000527889427714412,"12","Gphn"
ENSMUSG00000066072,442.248633538815,3.04302355448434,0.717278726572196,4.24245616348702,2.21086735598837e-05,0.000528521894799841,"4","Cyp4a10"
ENSMUSG00000021774,259.510529997362,-0.363372331859082,0.0857013407686219,-4.23998421261718,2.23535507581973e-05,0.000533676395064816,"14","Ube2e1"
ENSMUSG00000028995,224.163484938221,1.04300144426676,0.246043047462065,4.23910147035377,2.24416211142487e-05,0.000534380116349734,"5","Fam126a"
ENSMUSG00000116888	3.75381257881747	-4.21616619558753	0.994569511729421	-4.23918705114556	2.24330683651537e-05	0.000534380116349734	NA	NA
ENSMUSG00000020064,930.987212845265,-0.265359602823247,0.0626161690129593,-4.23787668594556,2.25643638110158e-05,0.000536602341477089,"10","Herc4"
ENSMUSG00000024851,13.8940641713094,1.62082361976199,0.382497016372203,4.23748042568989,2.26042119407996e-05,0.000536850033593991,"19","Pitpnm1"
ENSMUSG00000039361,1803.01128259454,0.326063134380826,0.0769726786903882,4.23608921929778,2.27446433297921e-05,0.000539482827484275,"7","Picalm"
ENSMUSG00000041268,850.943589574726,-0.424847157657131,0.100335549926512,-4.23426350848026,2.29301946571632e-05,0.000543177598112541,"9","Dmxl2"
ENSMUSG00000037613,10.5301299282109,1.43441775571279,0.338870021943793,4.23294379209121,2.306521660696e-05,0.000545667381207458,"7","Tnfrsf23"
ENSMUSG00000090124,66.2330293356866,1.47827666207903,0.34933715299036,4.23166173258367,2.31971101101189e-05,0.000548076798456696,"1","Ugt1a7c"
ENSMUSG00000104684	5.55991954405721	2.13371014253602	0.504369189750658	4.23045298145759	2.33221189875795e-05	0.000550317529538745	NA	NA
ENSMUSG00000066682,1.78221250124327,-5.02085551408447,1.1874942972458,-4.22810915869618,2.35663457482945e-05,0.000555361946316398,"5","Pilrb2"
ENSMUSG00000028712,12.1455306933993,2.70193125962226,0.639089472552676,4.22778245560845,2.36005808984001e-05,0.000555451091079764,"4","Cyp4a31"
ENSMUSG00000031303,19.2845692118837,1.44284313534727,0.341591074505815,4.22389003411361,2.40121246428748e-05,0.000564408702945924,"X","Map3k15"
ENSMUSG00000086443	4.56503090271723	3.0880362261482	0.731629054266482	4.22076762553424	2.43471815375636e-05	0.000571399625302448	NA	NA
ENSMUSG00000038775,11.0911489933355,1.77003221332727,0.419385632204284,4.22053613049168,2.43721989301154e-05,0.000571399625302448,"9","Vill"
ENSMUSG00000000266,180.170603941919,-0.559830858868085,0.132680652203471,-4.21938579265922,2.44968776939365e-05,0.000573585428931195,"X","Mid2"
ENSMUSG00000004070,384.23514209005,-0.431248112536313,0.102246178626551,-4.21774308173828,2.46759744177069e-05,0.000577038170998684,"16","Hmox2"
ENSMUSG00000024558,20.185699927573,1.34354663025026,0.318668209471152,4.21613010121076,2.48530413205315e-05,0.000580434665411645,"18","Mapk4"
ENSMUSG00000069237,1125.00857931128,-0.444901084364873,0.105556977623785,-4.21479559551753,2.50004513312563e-05,0.000583130731818562,"13","Fam8a1"
ENSMUSG00000021903,13.7904235044239,-2.6953992080807,0.639637753244201,-4.21394640077107,2.50946863176708e-05,0.000584581198511258,"14","Galnt15"
ENSMUSG00000044461,2.90801238120411,4.83137209133899,1.14668266139307,4.21334712209696,2.51613914158293e-05,0.000585387473756028,"14","Shisa2"
ENSMUSG00000089943,390.480385271531,1.19819829937204,0.28443245283222,4.21259349079561,2.52455167852561e-05,0.000586596466449771,"1","Ugt1a5"
ENSMUSG00000056131,328.464471758691,0.996426855942528,0.236574415146098,4.21189609758595,2.53236027678174e-05,0.000587662232169197,"9","Pgm3"
ENSMUSG00000025366,205.749301451056,0.544444466531167,0.129289320218403,4.21105521795195,2.54180602055509e-05,0.000589104724459019,"10","Esyt1"
ENSMUSG00000027030,35.0399462765587,1.09894737853808,0.261069132506631,4.2094113845886,2.56036835877265e-05,0.000592011964299254,"2","Stk39"
ENSMUSG00000054263,7011.86551900227,-1.14594558119756,0.272236860772179,-4.20936965680245,2.56084122714973e-05,0.000592011964299254,"15","Lifr"
ENSMUSG00000050445,3761.74359532255,-1.48710112358803,0.353423248139748,-4.20770600523712,2.57976190947434e-05,0.000595631104162176,"9","Cyp8b1"
ENSMUSG00000032808,538.777202148077,1.8980275935697,0.451175755723988,4.20684748568548,2.58957777486505e-05,0.000597141575392397,"19","Cyp2c38"
ENSMUSG00000003644,265.399384570808,0.504183396023548,0.119892273032927,4.20530350513148,2.60732029614241e-05,0.000600473765172191,"4","Rps6ka1"
ENSMUSG00000038235,906.504364071439,0.403382728862516,0.095949503683537,4.20411480389687,2.6210588615159e-05,0.000602876590593316,"1","F11r"
ENSMUSG00000109170	17.3387837601105	2.14860529040594	0.511156806301413	4.20341715872403	2.62915401529515e-05	0.000603976942556469	NA	NA
ENSMUSG00000028081,80.4542356187784,-0.68475570906534,0.162923114047654,-4.20293776649184,2.63473043934983e-05,0.000604496644197998,"3","Rps3a1"
ENSMUSG00000070462,62.0358265259742,0.637834667242711,0.151788980652729,4.20211443874167,2.64433387430305e-05,0.000605177539112769,"7","Tlnrd1"
ENSMUSG00000085795,106.414690086088,0.594918825554189,0.141571277793838,4.20225652282757,2.64267420813845e-05,0.000605177539112769,"8","Zfp703"
ENSMUSG00000021759,126.448771977965,-0.551623898711647,0.131293083567003,-4.20146959554144,2.65187867163835e-05,0.000606143696374479,"13","Plpp1"
ENSMUSG00000028894,497.825621787098,0.328359993070265,0.0782463900311771,4.19648744101077,2.71086486754708e-05,0.000618850753242286,"4","Inpp5b"
ENSMUSG00000116735	7.18775329851466	-3.67560921310923	0.877129860557691	-4.19049604669966	2.78345264653723e-05	0.000634627203410488	NA	NA
ENSMUSG00000062604,372.049174027959,-0.462813273205706,0.110455901280142,-4.19002758423839,2.78920545357848e-05,0.000635144912275549,"5","Srpk2"
ENSMUSG00000037820,1593.51989242883,0.537146385098373,0.12830620275099,4.18644129107959,2.8336218303256e-05,0.000644454640712456,"2","Tgm2"
ENSMUSG00000057457,2.22538185583747,4.91736580021402,1.17538295340884,4.18362865137078,2.86892610814302e-05,0.000651671384962998,"X","Phex"
ENSMUSG00000029851,13.1014333089575,1.33403437256607,0.31891118405079,4.18309058848689,2.87572735267914e-05,0.000652403817324223,"6","Tcaf2"
ENSMUSG00000071204,698.863758524655,-0.84871648181269,0.20299861087599,-4.18089797831751,2.90360128744589e-05,0.000657909161279666,"6","Gm10319"
ENSMUSG00000045094,123.15513801346,-1.05649659567435,0.252742909676566,-4.18012357706233,2.91350722391398e-05,0.000659334637272842,"18","Arhgef37"
ENSMUSG00000109473,14.4853252933071,-2.87797381300453,0.688726425154309,-4.17868940103427,2.93193772041415e-05,0.00066268332119398,"8","B930025P03Rik"
ENSMUSG00000033287,33.3001382440099,0.955396318506305,0.228700033547765,4.17750843183312,2.9471974186246e-05,0.000665307932125158,"15","Kctd17"
ENSMUSG00000006014,325.964650576917,0.692328723688333,0.16591002913766,4.17291665420592,3.00724972110053e-05,0.00067718808534412,"1","Prg4"
ENSMUSG00000041921,215.748848779789,-0.755437825194204,0.181022380667784,-4.17317362862772,3.00385845763305e-05,0.00067718808534412,"2","Metap1d"
ENSMUSG00000035863,26.7185777201149,1.12720128311821,0.270371932999956,4.16907654064223,3.05836276973633e-05,0.000687848790628739,"10","Palm"
ENSMUSG00000024480,111.802479985096,0.525953589438066,0.126249443409784,4.16598739157139,3.1000783609015e-05,0.00069637228205472,"18","Ap3s1"
ENSMUSG00000056116,109.764226818827,-1.23758287908026,0.297267624462716,-4.16319429778831,3.13826099614552e-05,0.000704082171828957,"17","H2-T22"
ENSMUSG00000073155,565.866731535071,0.608572417406849,0.146232049341328,4.16168972634958,3.15901381321063e-05,0.000707867468709607,"6","1810058I24Rik"
ENSMUSG00000048916	27.1807438283515	-1.24980699021415	0.300655983083581	-4.15693370674319	3.22547536409618e-05	0.000721873259400176	NA	NA
ENSMUSG00000035078,453.252365725013,0.265833954840824,0.0639541981782286,4.15663025123064,3.22976068613338e-05,0.000721946506312168,"14","Mtmr9"
ENSMUSG00000024769,72.0995630544435,0.805261427853546,0.19374596990315,4.1562744673145,3.23479186528873e-05,0.000722186090855158,"19","Cdc42bpg"
ENSMUSG00000081342	1.62741036087362	4.60237042807029	1.10764283203271	4.1551033374397	3.25140558600628e-05	0.000725007798151034	NA	NA
ENSMUSG00000025909,24.723316826163,-4.83089040178373,1.16466961474412,-4.14786334306925,3.35592606636207e-05,0.000747400384010308,"1","Sntg1"
ENSMUSG00000003378,112.859178122677,0.946022611903761,0.228128857123825,4.14687832057245,3.37039062694902e-05,0.000749706402872563,"7","Grik5"
ENSMUSG00000074649,106.185772438671,0.670077592770473,0.16160581999458,4.14637042646699,3.37787191616263e-05,0.000750073844244537,"2","BC029722"
ENSMUSG00000034361,102.946058829168,0.718734196296698,0.17334735425422,4.14620805370152,3.38026699544413e-05,0.000750073844244537,"8","Cpne2"
ENSMUSG00000028943,6.257150014617,2.33569884442256,0.563547767099755,4.14463330489802,3.40357915864485e-05,0.000754329086922018,"4","Espn"
ENSMUSG00000034118,264.904578662079,-0.565811098097259,0.136580791559898,-4.14268427964938,3.43264349748878e-05,0.000759847298473245,"5","Tpst1"
ENSMUSG00000033998,20.552878735094,-3.9969377425069,0.965258395152827,-4.14079562796662,3.46103229943812e-05,0.000765202777475773,"8","Kcnk1"
ENSMUSG00000026413,4.49836223252641,3.1194658161756,0.753415880803879,4.1404301338156,3.46655182377038e-05,0.000765495221132829,"1","Pkp1"
ENSMUSG00000021686,775.593777368565,-0.29006539070843,0.0700991898963183,-4.13792785818862,3.50456517740329e-05,0.000772953673952067,"13","Ap3b1"
ENSMUSG00000059316,455.721930988787,0.441180247929802,0.106808186791433,4.1305845664369,3.61841955737982e-05,0.000797101119886569,"2","Slc27a4"
ENSMUSG00000108500	9.26165478262719	1.86415125424968	0.451528963458862	4.12853084765519	3.65088465832263e-05	0.000803282704074846	NA	NA
ENSMUSG00000038930,75.4169660095565,1.23699279646016,0.299655025239051,4.12805623891454,3.6584264965939e-05,0.000803972280697261,"7","Rccd1"
ENSMUSG00000053846,197.430272722068,1.50629092234717,0.364955660564203,4.12732582368643,3.67006217081777e-05,0.000805558772511627,"18","Lipg"
ENSMUSG00000042644,36.1371941657456,0.772907121650712,0.187351100129711,4.12544746796575,3.70014636340236e-05,0.000811185933515132,"17","Itpr3"
ENSMUSG00000023967,301.385331597221,-0.458850963760073,0.111236397804568,-4.12500739700534,3.70722841943252e-05,0.000811762861590025,"17","Mrps18a"
ENSMUSG00000032264,228.939587872706,0.454233280766224,0.110152103654715,4.12369138396189,3.72848386372512e-05,0.000815438197534127,"9","Zw10"
ENSMUSG00000031443,808.566740839348,-0.550852066568304,0.133667485267661,-4.12106254161403,3.77129021061895e-05,0.000823812376547182,"8","F7"
ENSMUSG00000027465,492.748292459859,0.37670013933714,0.0914576372382183,4.11884836206685,3.80770601403197e-05,0.000830772221243339,"2","Tbc1d20"
ENSMUSG00000086587,21.1318623493233,1.0653318551034,0.258704941102978,4.11794166188479,3.82271430047637e-05,0.000833050284834993,"4","Gm11837"
ENSMUSG00000021748,793.632196192261,0.549537542949863,0.133475341632803,4.11714655476714,3.83592162225951e-05,0.000834930911575339,"14","Pdhb"
ENSMUSG00000032380,177.200869142624,0.69918430783722,0.169903549145595,4.11518365186162,3.86871260446102e-05,0.000841064575749332,"9","Dapk2"
ENSMUSG00000039428,1418.95867668781,0.456518686519695,0.111002817409003,4.11267657142069,3.91098129798768e-05,0.000848231853451786,"7","Tmem135"
ENSMUSG00000024537,139.917190944328,-0.524837335379443,0.12761423165722,-4.11268655982814,3.91081202978619e-05,0.000848231853451786,"18","Psmg2"
ENSMUSG00000063659,402.619457872234,0.334178779367881,0.0812784098125928,4.11153195711397,3.93042458696772e-05,0.000851436395086595,"1","Zbtb18"
ENSMUSG00000033453,16.0980287814886,1.43298498284024,0.348564413833475,4.11110522465681,3.93769683838027e-05,0.00085199988531502,"9","Adamts15"
ENSMUSG00000026544,65.1347104515671,0.882886594809526,0.214802168799115,4.11023128744669,3.95263010098891e-05,0.000853206781562576,"1","Dusp23"
ENSMUSG00000034111,107.167536651568,-0.604017298499588,0.146950590321027,-4.11034278378913,3.95072193823312e-05,0.000853206781562576,"12","Tmed8"
ENSMUSG00000070687,6.67966540714238,-6.82686495538745,1.66115479294192,-4.10971029574974,3.96155801848032e-05,0.000854123147246821,"4","Htr1d"
ENSMUSG00000027048,9223.10879177884,-0.540603736046706,0.131614583733816,-4.10747594005274,4.00006430904461e-05,0.000861407001144908,"2","Abcb11"
ENSMUSG00000026639,67.2015791241966,1.40475200249553,0.342116994903021,4.10605735296409,4.02469592123805e-05,0.000865689311360636,"1","Lamb3"
ENSMUSG00000026688,99.8316567479252,1.00621481901966,0.245091195022018,4.10547110404869,4.03491721921231e-05,0.000865845765628619,"1","Mgst3"
ENSMUSG00000031173,5979.28042087425,-0.440792276155707,0.107364707810931,-4.10556024547603,4.0333614446375e-05,0.000865845765628619,"X","Otc"
ENSMUSG00000024526,28.278628339249,6.23678548656331,1.51992829183614,4.10334192742014,4.07224717199057e-05,0.000872829476111726,"18","Cidea"
ENSMUSG00000097819	5.21809884347676	-5.72612963150825	1.39576276622287	-4.10250923013511	4.08693545807491e-05	0.000874949562855473	NA	NA
ENSMUSG00000028273,922.633280239375,0.272972103153364,0.0665548477030904,4.10146086384461,4.10549951360935e-05,0.000877893448162186,"3","Pdlim5"
ENSMUSG00000062006,279.413610902783,2.60219864025105,0.634593328345023,4.10057673792035,4.12121743021399e-05,0.000879193051778984,"3","Rpl34"
ENSMUSG00000038224,8361.23041066369,-0.491080987659324,0.119758257417967,-4.10060231542455,4.12076191455091e-05,0.000879193051778984,"11","Serpinf2"
ENSMUSG00000043518,17.99225938599,1.06553651214962,0.259898313318022,4.09982080509228,4.13470160483268e-05,0.000881039220469019,"X","Rai2"
ENSMUSG00000054453,57.491465860364,2.84462596958932,0.694070415948369,4.09846883576281,4.15892220405213e-05,0.000885166172717746,"X","Sytl5"
ENSMUSG00000063568,11.3214316253398,1.83953068845158,0.449145327708458,4.09562467862435,4.21031562312499e-05,0.000895060104496502,"6","Jazf1"
ENSMUSG00000026848,553.078921110135,0.380153889908607,0.0928807540080533,4.09292424430195,4.25966918007274e-05,0.000904497856164457,"2","Tor1b"
ENSMUSG00000026740,491.62147198263,-0.347743042310494,0.0850734495944168,-4.08756250003193,4.35929256030485e-05,0.000924575538371634,"2","Dnajc1"
ENSMUSG00000043122,4.99158124236595,3.71178446018743,0.908223433975296,4.0868626830525,4.37245733412604e-05,0.000925216029866114,"12","A530016L24Rik"
ENSMUSG00000071632,125.605139727337,-0.527039292668512,0.128956105154329,-4.08696658477531,4.3705003810564e-05,0.000925216029866114,"16","2510002D24Rik"
ENSMUSG00000005949,186.805417813886,-0.355390748185127,0.0869710145658301,-4.08631254860347,4.38283278540091e-05,0.000926336848270135,"11","Ctns"
ENSMUSG00000027248,5406.01018427308,-0.431624416813445,0.105667243953194,-4.08475134455701,4.41240417750025e-05,0.000931507548583387,"2","Pdia3"
ENSMUSG00000066595,94.1620079267799,0.685761311316095,0.16800441763127,4.08180523455745,4.46872389193697e-05,0.000942306633398038,"1","Flvcr1"
ENSMUSG00000072572,33.663857017758,-1.18524065894038,0.29042389346792,-4.08107144624897,4.48285714367545e-05,0.000944195315249886,"14","Slc39a2"
ENSMUSG00000036371,2003.92657184177,-0.391528040867628,0.0959560438964904,-4.08028535742863,4.49804476813217e-05,0.00094630145987002,"6","Serbp1"
ENSMUSG00000032679,435.767492035109,0.434778480388334,0.106563459215054,4.07999593473139,4.50364883904175e-05,0.000946388880462229,"2","Cd59a"
ENSMUSG00000026478,436.925381521552,0.444681971317226,0.109015868748038,4.07905726408502,4.52186985112692e-05,0.000949124350800403,"1","Lamc1"
ENSMUSG00000005774,162.584423156232,0.539882938290587,0.132390239217786,4.07796633256673,4.5431343205628e-05,0.000952491609276614,"3","Rfx5"
ENSMUSG00000026628,17.9000155499652,1.5917917820749,0.390390349096401,4.0774363038412,4.55349985390072e-05,0.000953568740931677,"1","Atf3"
ENSMUSG00000029723,134.678603094185,0.846693333095445,0.207727854357382,4.07597399835828,4.58221392680342e-05,0.000958481445239614,"5","Tsc22d4"
ENSMUSG00000031844,1655.9231293372,-0.406569978229478,0.0997590840825406,-4.07551835473031,4.59119605194406e-05,0.00095915337556549,"8","Hsd17b2"
ENSMUSG00000023809,22.3086154060017,-1.1601557894846,0.284681394363378,-4.07527788066026,4.59594325791797e-05,0.00095915337556549,"17","Rps6ka2"
ENSMUSG00000046603,524.37570636856,-0.596137595919288,0.146354809423007,-4.07323543564789,4.6364513108098e-05,0.000966501393247666,"9","Tcaim"
ENSMUSG00000045333,7.51018310534111,2.17779705815703,0.534866427846436,4.07166526963679,4.66782253762186e-05,0.000971930172217153,"8","Zfp423"
ENSMUSG00000026509,651.634877867795,0.396598174799512,0.0974469003103764,4.0698900994933,4.70353204448733e-05,0.000978248853950386,"1","Capn2"
ENSMUSG00000018727,37.6918526088744,-1.30523379713057,0.320743843478165,-4.06939626019486,4.71351212685265e-05,0.000979207986261872,"11","Cpsf4l"
ENSMUSG00000061536,112.988870420725,0.822561027116093,0.202150928462485,4.06904402256427,4.72064282159493e-05,0.000979573664003316,"9","Sec22c"
ENSMUSG00000035397,47.3928012621769,0.889366270072888,0.218771671200112,4.06527163774956,4.79765505606571e-05,0.000994423047984529,"10","Klf16"
ENSMUSG00000117183	10.8452014298804	1.46548321984168	0.360540357351394	4.06468565851388	4.8097240261816e-05	0.000995793033343386	NA	NA
ENSMUSG00000038508,41.4517929200202,1.50295527946619,0.369832323216096,4.06388296835809,4.82630315395095e-05,0.000998092625034755,"8","Gdf15"
ENSMUSG00000060681,275.984121829072,0.496485635581304,0.122201923993729,4.06282994044171,4.84813504374086e-05,0.00100147206339562,"X","Slc9a6"
ENSMUSG00000028977,10.3084058967497,1.5712804477994,0.38686293768764,4.0615946753423,4.87386449458707e-05,0.00100564805861163,"4","Casz1"
ENSMUSG00000006529,9401.20279509671,-0.290348048635731,0.0715145215303477,-4.05998729240633,4.90753867632968e-05,0.00101145203905371,"14","Itih1"
ENSMUSG00000025856,71.316905421234,0.851917050254985,0.209846180241263,4.0597215030339,4.91312808878759e-05,0.00101146113249984,"5","Pdgfa"
ENSMUSG00000036168,4.55449935198831,-2.70743942336387,0.667636818581346,-4.05525781085124,5.00790369510204e-05,0.0010298101848778,"10","Ccdc38"
ENSMUSG00000045438,328.629359109421,0.542538608363056,0.133830164135021,4.05393366936089,5.03635022695995e-05,0.00103449356013231,"5","Cox19"
ENSMUSG00000031536,196.945843041967,-0.490108083998168,0.120920638282785,-4.05313841341129,5.05350825261859e-05,0.001035890513401,"8","Polb"
ENSMUSG00000022206,31.1461745936118,1.08766974325353,0.268355547292376,4.05309207962265,5.05450963227462e-05,0.001035890513401,"15","Npr3"
ENSMUSG00000027695,173.970955198124,-0.649081809102172,0.160157391191379,-4.05277461298401,5.0613758766121e-05,0.00103613351278793,"3","Pld1"
ENSMUSG00000027546,907.063665412767,0.474380776549483,0.117065219068071,4.05227769892646,5.07214100393667e-05,0.00103717322771082,"2","Atp9a"
ENSMUSG00000020515,395.160714259183,-0.433614595274945,0.107115264850559,-4.04811205835039,5.16324266485319e-05,0.00105461977835299,"11","Cnot8"
ENSMUSG00000022408,24.1428491397388,-2.09600560552144,0.517843667889033,-4.04756442048566,5.17533408421115e-05,0.00105590708832227,"15","Fam83f"
ENSMUSG00000072844,3.66284026300244,3.92530433601217,0.970072151051939,4.04640451924694,5.20103247018009e-05,0.00105786524712732,"X","G530011O06Rik"
ENSMUSG00000010067,80.4841595683694,0.574488952847462,0.141977216849581,4.04634606590512,5.20233073833993e-05,0.00105786524712732,"9","Rassf1"
ENSMUSG00000054855,73.5102178715587,-1.02362236616124,0.252963454936738,-4.0465227137937,5.19840826802059e-05,0.00105786524712732,"15","Rnd1"
ENSMUSG00000021728,7.71029988883513,2.11009228138657,0.521731135535917,4.04440551399929,5.24560579032731e-05,0.00106547716721125,"13","Emb"
ENSMUSG00000015944,103.984874284451,0.900046700018342,0.222667526169309,4.04211029557124,5.29723038776894e-05,0.0010735720252545,"5","Castor2"
ENSMUSG00000054863,29.2809009693991,1.76475499802773,0.436575281337684,4.04226962328342,5.29363125766126e-05,0.0010735720252545,"15","Tafa5"
ENSMUSG00000068284,1680.52248797335,0.299258018672648,0.0740687645057596,4.04027285549467,5.33890511711173e-05,0.00108081719573938,"16","Usf3"
ENSMUSG00000057236,1642.66107277607,-0.381426909453974,0.0944140690468048,-4.03993719691167,5.34655162543431e-05,0.00108116520673971,"4","Rbbp4"
ENSMUSG00000044927,6.50741977784927,-3.06670957753283,0.759154739527419,-4.03963700396824,5.35339899377854e-05,0.00108135102598583,"6","H1fx"
ENSMUSG00000026626,2196.81371327212,0.418318901084864,0.103645124671672,4.03606925468051,5.43541777231249e-05,0.00109670376290907,"1","Ppp2r5a"
ENSMUSG00000039395,788.638550072415,-0.611366484977549,0.151541294624173,-4.03432270057977,5.47600191951264e-05,0.00110280654220003,"1","Mreg"
ENSMUSG00000065990,447.370849930533,-0.330987915678643,0.0820445243246713,-4.03424748212128,5.47775618000672e-05,0.00110280654220003,"4","Aurkaip1"
ENSMUSG00000063019,82.9568507728943,-0.645259307425864,0.160026459391922,-4.03220386102247,5.5256221777371e-05,0.00111121663199476,"2","Manbal"
ENSMUSG00000051811,19.2874792675479,-4.50356575593854,1.11706273253988,-4.03161400407542,5.53951141550859e-05,0.00111278290989952,"7","Cox6b2"
ENSMUSG00000064373,68197.8334153569,0.360570620028295,0.0894551799828782,4.03074053506247,5.56013957036322e-05,0.001115697973195,"15","Selenop"
ENSMUSG00000022244,1323.67367163057,-0.377000276117861,0.0935412266118323,-4.03031144419666,5.57029976682403e-05,0.0011165084367788,"15","Amacr"
ENSMUSG00000109517	1.65802111172085	4.93446079127962	1.22577611626366	4.02558079392227	5.68348616613661e-05	0.00113783541769598	NA	NA
ENSMUSG00000045775,63.3076782506003,2.57532796620797,0.639819137750085,4.02508742589988,5.69541522125237e-05,0.00113783541769598,"11","Slc16a5"
ENSMUSG00000113600	10.7996811584411	-3.54946916936416	0.881788709985084	-4.0253057554164	5.69013334950748e-05	0.00113783541769598	NA	NA
ENSMUSG00000006476,1173.76474890291,0.404582306992093,0.100521787059906,4.0248220691797,5.70184103677775e-05,0.0011378728721097,"2","Nsmf"
ENSMUSG00000064427	15.1195890713042	-1.3302444834269	0.330790339369227	-4.02141273521924	5.78501393927383e-05	0.00115320933609131	NA	NA
ENSMUSG00000029771,124.79501805098,-1.08167145728846,0.269011126961047,-4.02091716245286,5.79719898467588e-05,0.00115437674105336,"6","Irf5"
ENSMUSG00000035561,600.460243581594,-1.10486658479654,0.274905619054062,-4.01907603270658,5.84268156065268e-05,0.00116089881989439,"4","Aldh1b1"
ENSMUSG00000115979	6.17368712685182	-4.41283344155271	1.09794342003635	-4.01918109897377	5.84007697685164e-05	0.00116089881989439	NA	NA
ENSMUSG00000029434,449.69759201299,-0.334572930934844,0.0832603549440089,-4.01839424249198,5.85960983193136e-05,0.00116299546609824,"5","Vps33a"
ENSMUSG00000034159,8.01643367981972,-2.21594485683758,0.551593925213204,-4.01734818957816,5.88567276718015e-05,0.00116689860079746,"1","Mab21l4"
ENSMUSG00000030935,1208.51181747836,0.53684951840184,0.133649068721053,4.01685940305599,5.897888728029e-05,0.00116805092724483,"7","Acsm3"
ENSMUSG00000036198,4.00770991958215,2.73552096128085,0.681330050194278,4.01497183413653,5.94528942560304e-05,0.0011761613787744,"X","Arhgap36"
ENSMUSG00000045613,4.89745973283781,3.54992327689228,0.884944899495244,4.01146249774092,6.03437637139227e-05,0.00119249214533256,"6","Chrm2"
ENSMUSG00000082319	19.3568036777302	3.60064856839241	0.897959517932868	4.00981168581099	6.07671916017415e-05	0.00119956014590451	NA	NA
ENSMUSG00000028185,289.890479899675,-0.596145301203209,0.148754421994323,-4.00758036776856,6.13439900381636e-05,0.00120901195481525,"3","Dnase2b"
ENSMUSG00000033318,500.728550854282,-0.68596752771405,0.171173190031956,-4.0074472385891,6.13785674429233e-05,0.00120901195481525,"10","Gstt2"
ENSMUSG00000030560,1223.36378555281,0.809223214909578,0.202031142664355,4.00543799454712,6.19026708832494e-05,0.00121802019084193,"7","Ctsc"
ENSMUSG00000107402	50.9397214792069	-0.864909357212021	0.215961379210198	-4.00492606768451	6.20368806913773e-05	0.00121934558600293	NA	NA
ENSMUSG00000000739,156.926602073943,-1.45098108548602,0.362809609645062,-3.99929066626852,6.35326138410996e-05,0.00124740029759059,"8","Sult5a1"
ENSMUSG00000032360,4.12877035079816,-3.56538199562891,0.891695930770066,-3.99842802080509,6.37645657716739e-05,0.00125060825771541,"9","Hcrtr2"
ENSMUSG00000090946,91.8271039414325,0.653781676248794,0.163523779229539,3.99808321046126,6.38575039529293e-05,0.00125108579173086,"12","Ccdc71l"
ENSMUSG00000026766,538.29777691437,0.485353162140598,0.121463818334327,3.99586616653752,6.44581427104726e-05,0.00126014632694429,"2","Mmadhc"
ENSMUSG00000112796	28.0475215228426	-1.29077166895125	0.323009481765371	-3.9960798113315	6.44000303326023e-05	0.00126014632694429	NA	NA
ENSMUSG00000047228,43.8598745084834,-2.51354996249752,0.629529134692187,-3.99274604459178,6.53125061915222e-05,0.00127275653091171,"6","A2ml1"
ENSMUSG00000063171,49.9167681131259,-1.52412783473243,0.381719850749924,-3.99279165528893,6.52999400670602e-05,0.00127275653091171,"6","Rps4l"
ENSMUSG00000109731	13.3942607323233	1.65563051252131	0.414639231382839	3.99294226694303	6.52584615615836e-05	0.00127275653091171	NA	NA
ENSMUSG00000038641,1527.47548686183,-0.895503791561679,0.224331867113378,-3.99187062937022,6.55541342963695e-05,0.00127455369675404,"6","Akr1d1"
ENSMUSG00000000552,182.314972721688,0.575330436419166,0.144115730283108,3.99214183829177,6.54791861465497e-05,0.00127455369675404,"15","Zfp385a"
ENSMUSG00000022844,708.281745647719,-0.458893290414753,0.114963224728721,-3.9916529089855,6.56143597177654e-05,0.00127455369675404,"16","Pdia5"
ENSMUSG00000028755,41.7822458239103,1.98656998348188,0.497959064334421,3.98942428357471,6.62338568905797e-05,0.00128521866987678,"4","Cda"
ENSMUSG00000036040,32.0409643086344,-1.08161908112747,0.271189440282358,-3.98842624551053,6.65130750970558e-05,0.0012892651325933,"2","Adamtsl2"
ENSMUSG00000110583	2.39575409253368	-4.49369755403363	1.12710396936894	-3.9869414678307	6.69305290952503e-05	0.00129597967165325	NA	NA
ENSMUSG00000026385,4114.05970813931,0.466931046788377,0.117174423656529,3.98492292274535,6.75020328180119e-05,0.00130427656631413,"1","Dbi"
ENSMUSG00000085882	16.9064668845705	-2.98576252868021	0.749219205399881	-3.98516549917673	6.74331096675268e-05	0.00130427656631413	NA	NA
ENSMUSG00000020956,160.243310699093,-0.633821632230725,0.159070074422645,-3.98454350720097,6.76099697016944e-05,0.00130497973265493,"12","Dtd2"
ENSMUSG00000112758,39.9069248239281,0.998271619496728,0.250626684313783,3.98310188809304,6.80215753441108e-05,0.00131153650557778,"10","Gm36172"
ENSMUSG00000034645,82.1223756606456,-1.44972755634774,0.364377191585052,-3.97864517820498,6.93090851515549e-05,0.00133495006669943,"4","Zyg11a"
ENSMUSG00000057103,1224.63281278153,-0.515349232452541,0.1295606203181,-3.97766876375898,6.95942265539482e-05,0.00133902815648103,"6","Nat8f1"
ENSMUSG00000006464,18.6857489531933,-1.14374194548179,0.287679963827501,-3.97574419248608,7.01595101316167e-05,0.00134848204931579,"19","Bbs1"
ENSMUSG00000042041,135.344785514538,2.483310710752,0.624688689456025,3.97527721034048,7.02973251607073e-05,0.00134970864308558,"19","2010003K11Rik"
ENSMUSG00000068874,982.141737348133,-0.558659524096467,0.140569005643385,-3.97427243324003,7.05947222099688e-05,0.00135399341021013,"3","Selenbp1"
ENSMUSG00000114935	4.92399439160864	-2.67629716368524	0.674731367401349	-3.96646323705492	7.29470211084593e-05	0.00139764040443099	NA	NA
ENSMUSG00000028240,1824.12952424339,-1.26497766581934,0.318961144439449,-3.96593029549866,7.31102278049101e-05,0.00139929753951895,"4","Cyp7a1"
ENSMUSG00000015083,3104.12029801065,-0.426229220894568,0.107528648608297,-3.96386661983661,7.37454663706501e-05,0.00140829628655166,"2","C8g"
ENSMUSG00000041445,158.572239023992,-0.740782760976078,0.186894025099455,-3.96365138255154,7.3812020281984e-05,0.00140829628655166,"14","Mmrn2"
ENSMUSG00000052562,2705.20012206138,-0.593000358136007,0.149608124834171,-3.96369086768048,7.37998067605557e-05,0.00140829628655166,"19","Slc22a30"
ENSMUSG00000114800	6.41861710616792	2.60492056564491	0.65741255880133	3.96238333261309	7.42052709108884e-05	0.00141431989698496	NA	NA
ENSMUSG00000073096,73.4804442589602,0.582351292053865,0.146988438979034,3.9618850033296,7.43603556336824e-05,0.00141579633273316,"6","Lrrc61"
ENSMUSG00000040105,171.175045786055,0.542966382098866,0.137068348137738,3.96128201350503,7.45484215506964e-05,0.00141789698548978,"19","Plpp6"
ENSMUSG00000029695,3569.93705709184,-0.523933682822047,0.132274117340274,-3.96096903428379,7.46462135806866e-05,0.00141827805803305,"6","Aass"
ENSMUSG00000040209,292.403171945228,0.787597895851939,0.19886143705187,3.96053607742212,7.47816932697849e-05,0.00141937365789894,"3","Zfp704"
ENSMUSG00000078183	1.47132836277607	-4.49838122356134	1.1365400288922	-3.95796110053948	7.5592264418906e-05	0.00143326705093643	NA	NA
ENSMUSG00000091194	3.39713513210573	-4.66602474254957	1.17910773980979	-3.95725054209404	7.58173979100158e-05	0.00143604292614609	NA	NA
ENSMUSG00000063760,684.989972161907,-0.429569413897602,0.108673873950208,-3.95283059564455,7.7232116273582e-05,0.00146132137015574,"10","Rnf217"
ENSMUSG00000116564,278.256174406773,-0.454416064521162,0.114980687605988,-3.95210773202489,7.74658490711928e-05,0.00146422496068244,"17","Riok2"
ENSMUSG00000032812,887.247717369097,-0.478517692142091,0.121088011080596,-3.95181725979123,7.75599594356651e-05,0.00146448619058647,"7","Arap1"
ENSMUSG00000020232,228.151287063035,0.372239793825072,0.094228508868663,3.95039461299239,7.80224473644392e-05,0.0014716953877222,"10","Hmg20b"
ENSMUSG00000044367,32.8661245945552,1.04456791417777,0.264639789397915,3.94713099097563,7.90932882306672e-05,0.00149035286913985,"11","Slc16a13"
ENSMUSG00000022899,17.6613216669738,-3.80257974867377,0.964054468722518,-3.94436193393991,8.00127358985984e-05,0.00150612208750303,"16","Slc15a2"
ENSMUSG00000063663,542.978978888321,-0.304851274721851,0.0772969251667415,-3.94389911454097,8.01673941991833e-05,0.00150747759813722,"X","Brwd3"
ENSMUSG00000027984,2707.3742815454,0.418953137035931,0.106248386965248,3.94314821149204,8.04189214596737e-05,0.0015106499767502,"3","Hadh"
ENSMUSG00000117877	1.636818205893	4.25235445170459	1.07854028795336	3.94269412019264	8.05713885343728e-05	0.00151195692064502	NA	NA
ENSMUSG00000025780,325.738374836681,-0.709450860882515,0.179961337621385,-3.94224042930323,8.07239940176638e-05,0.001512824117529,"2","Itih5"
ENSMUSG00000046826,37.6505187530065,0.937830256472176,0.237903368606454,3.94206379659785,8.07834808373488e-05,0.001512824117529,"7","Fam187b"
ENSMUSG00000026098,166.112342641535,-0.501029789361147,0.127189563812712,-3.93923663500347,8.17412772288409e-05,0.0015276238695226,"1","Pms1"
ENSMUSG00000024135,270.443508344614,-0.441039364626748,0.111957054229148,-3.93936199611016,8.16985804784899e-05,0.0015276238695226,"17","Srbd1"
ENSMUSG00000032350,7042.0634269007,0.562672549678985,0.14285697573518,3.9387124554704,8.19200361527894e-05,0.00152939760432638,"9","Gclc"
ENSMUSG00000024130,3768.61528319296,0.645571937831511,0.164004431726743,3.93630788530846,8.27448029607169e-05,0.00154321595705877,"17","Abca3"
ENSMUSG00000031444,4634.54549829231,-0.401641233942321,0.102060422273741,-3.93532796547773,8.30831607548499e-05,0.00154794366922213,"8","F10"
ENSMUSG00000004207,4562.42359503662,0.352121342690203,0.0895479784320433,3.93220873162896,8.41689319295874e-05,0.00156497585973055,"10","Psap"
ENSMUSG00000110444,197.295363799338,-0.467028953603204,0.11876861245242,-3.93225907047034,8.41513035659538e-05,0.00156497585973055,"8","Gm10033"
ENSMUSG00000036641,48.2994331652229,1.34023608488353,0.340888145183308,3.93160074300278,8.438212173886e-05,0.00156734205755276,"2","Ccdc148"
ENSMUSG00000047045,177.787964545551,0.506663324599662,0.128906505425619,3.93047133600261,8.47795007518428e-05,0.00157312115332005,"X","Tmem164"
ENSMUSG00000040415,36.2994537181176,-0.837086499770978,0.213059380538202,-3.92888826418458,8.5339478023153e-05,0.00158190251945357,"10","Dtx3"
ENSMUSG00000039529,1380.33126784714,-0.460638268438717,0.117275434525214,-3.9278325448428,8.57148563979719e-05,0.00158724769614112,"18","Atp8b1"
ENSMUSG00000048058,39.2257888880148,0.881789888237078,0.224756055263092,3.92331982871332,8.73370854683115e-05,0.00161391185709136,"2","Ldlrad3"
ENSMUSG00000032399,4182.8444563804,-0.30836086113518,0.0786015123288441,-3.92309068870195,8.74202255924489e-05,0.00161391185709136,"9","Rpl4"
ENSMUSG00000047728,1385.25948116124,0.447183929763849,0.113979482372986,3.92337217588413,8.73181025432681e-05,0.00161391185709136,"15","Ly6g2"
ENSMUSG00000042506,478.866265419564,0.475119186772936,0.121150555079911,3.92172521586505,8.79172201225137e-05,0.00162144600104616,"11","Usp22"
ENSMUSG00000027716,4.88325040101691,-2.73952827455461,0.698835737645811,-3.92013190937164,8.85005143524952e-05,0.00163055493110052,"3","Trpc3"
ENSMUSG00000087669	1.49991527614742	4.87503695330562	1.24380202500768	3.91946375330552	8.87462062870076e-05	0.00163343168786581	NA	NA
ENSMUSG00000037818,49.1386977138198,-0.71397975144909,0.182210344658766,-3.91843697341221,8.9125026397062e-05,0.00163875048536533,"3","Abhd18"
ENSMUSG00000039384,64.5546822898439,0.732596710236941,0.187014588834573,3.91732385586758,8.95374253246733e-05,0.0016446753654804,"1","Dusp10"
ENSMUSG00000020926,164.963801371569,-1.8381063371331,0.469512524403029,-3.91492503734634,9.04322999591457e-05,0.00165944180206722,"11","Adam11"
ENSMUSG00000020986,1583.18895658841,0.343963431664822,0.0879241470332064,3.91204740985338,9.15169396198757e-05,0.00167765726499149,"12","Sec23a"
ENSMUSG00000042439,68.5099746949217,0.899002327883781,0.229946467226588,3.90961574111903,9.24430548494277e-05,0.00169293305266422,"18","Zfp532"
ENSMUSG00000029475,124.208819105955,0.568437934468592,0.145436977213095,3.90848287252089,9.28775304229973e-05,0.00169918370603357,"5","Kdm2b"
ENSMUSG00000006784,3.92745595077124,2.61281529972784,0.668865553678995,3.90633855392379,9.37052004273859e-05,0.0017126080719394,"11","Ttc25"
ENSMUSG00000032594,556.479428461811,-0.243892856921504,0.0624391352858797,-3.90608959917258,9.38017426946456e-05,0.00171265644319353,"9","Ip6k1"
ENSMUSG00000062762,1868.09213931722,0.359879773728725,0.0922518933668968,3.90105569213025,9.57741123485228e-05,0.00174517463460245,"9","Ei24"
ENSMUSG00000021365,99.5586745861656,0.767823796112251,0.196817286168153,3.90120101268063,9.57166284592144e-05,0.00174517463460245,"13","Nedd9"
ENSMUSG00000036744,7.8921009257411,3.84888823680795,0.986820050450549,3.90029391382012,9.60759797619336e-05,0.00174892801482801,"7","Olfr701"
ENSMUSG00000045912,3.06592287529781,2.50114053116997,0.641358644124326,3.89975336589543,9.62907256051098e-05,0.00174934545322431,"10","C2cd4c"
ENSMUSG00000034168,265.708620758262,-0.615608557768456,0.157854884641169,-3.89983850780316,9.62568708615853e-05,0.00174934545322431,"12","Irf2bpl"
ENSMUSG00000015776,320.551092930827,0.51023603163041,0.130962030658638,3.89606078238339,9.77698622399576e-05,0.00177445003707147,"2","Med22"
ENSMUSG00000099624	16.3825313718502	1.93365617026628	0.496543310951785	3.8942346571134	9.85092553132811e-05	0.00178609226333424	NA	NA
ENSMUSG00000043300,22.0127268386721,-1.34895027082563,0.346525128273812,-3.89279206834241,9.90970845767125e-05,0.00179496606025743,"3","B3galnt1"
ENSMUSG00000018672,124.984396717101,0.637698670835,0.163832479738052,3.89238246197946,9.92645945388556e-05,0.00179621647260786,"11","Copz2"
ENSMUSG00000029390,192.164802582483,-1.21625675739485,0.3125157759981,-3.89182515189968,9.94929377635902e-05,0.00179678335129494,"5","Tmed2"
ENSMUSG00000042797,551.111077995822,0.942658160031154,0.242208628179993,3.8919264235733,9.94514075125532e-05,0.00179678335129494,"7","Aqp11"
ENSMUSG00000109901,353.411724822442,0.349568789776935,0.0898477440622454,3.89067965395724,9.99638335331869e-05,0.00180350180380349,"18","Chmp1b"
ENSMUSG00000105837	38.177255615801	1.65103453179941	0.424632608617572	3.88814824460724	0.000101011927732758	0.00182061023897778	NA	NA
ENSMUSG00000046532,413.124462258065,0.833997510224713,0.214725269035081,3.88402126108622,0.000102742917454502,0.00184998106058254,"X","Ar"
ENSMUSG00000092116	9.80878548188788	-7.12485790915105	1.83517130715595	-3.88239391133069	0.00010343314612888	0.00186057256941891	NA	NA
ENSMUSG00000028072,7.56450696712422,3.2209124070238,0.830029054889431,3.88048151814741,0.000104249867024347,0.00187341632958038,"3","Ntrk1"
ENSMUSG00000028367,1522.88056818476,0.307187882894173,0.0791798483521646,3.87962201604514,0.000104618911354239,0.00187484488338692,"4","Txn1"
ENSMUSG00000005069,1495.0652826345,0.421354238285412,0.108603536401373,3.87974694238488,0.000104565195274783,0.00187484488338692,"6","Pex5"
ENSMUSG00000115338,284.070555861493,-0.438286474158103,0.112972710642755,-3.87957827748387,0.000104637724303064,0.00187484488338692,"14","Pnp"
ENSMUSG00000060181,142.543444586866,-0.689436847112831,0.177736569315211,-3.878981403597,0.000104894772586508,0.00187576534507638,"10","Slc35e3"
ENSMUSG00000072115,1152.58434233046,-1.11444522299875,0.287303571007974,-3.87898145187977,0.000104894751769084,0.00187576534507638,"14","Ang"
ENSMUSG00000052861,2.36125477178448,3.85690608168289,0.994743310678018,3.87728777894875,0.000105627393153398,0.00188701630863661,"6","Dnah6"
ENSMUSG00000083773	567.560298214132	0.949150706948229	0.244837249148466	3.87665974131525	0.000105900292075845	0.00189004043783113	NA	NA
ENSMUSG00000028982,236.545887323467,-0.644986154910896,0.1664344874281,-3.87531553632795,0.000106486622165387,0.00189864710488433,"4","Slc25a33"
ENSMUSG00000044345,379.647407968596,0.704416746534097,0.181867080807671,3.87325041676474,0.000107393380099589,0.00191294458302393,"19","Marveld1"
ENSMUSG00000040412,44.0484286212501,2.4077981408117,0.621790401812205,3.87236299208574,0.000107785266557549,0.00191805196293628,"3","5330417C22Rik"
ENSMUSG00000060969,4.6706880625409,-3.41979800798301,0.883732826969967,-3.86971933554668,0.000108960716688465,0.00193707940779493,"13","Irx1"
ENSMUSG00000015094,27.7323611889576,0.783065182448104,0.202454286642633,3.86786170564198,0.00010979389909855,0.0019497451654468,"2","Npdc1"
ENSMUSG00000051855,48.175770000286,0.905801407562191,0.234199118868991,3.8676550617976,0.000109886953403471,0.0019497451654468,"6","Mest"
ENSMUSG00000075044,10.8762729751556,4.04635936441553,1.04663346552597,3.86607107234249,0.000110602718696701,0.00196053798739342,"19","Slc22a29"
ENSMUSG00000056144,25.7796671393721,1.25744278467995,0.325272004987971,3.86581926940331,0.000110716906526838,0.00196065667480536,"7","Trim34a"
ENSMUSG00000035596,420.477293248564,0.390236746320232,0.101011860741787,3.86327648510288,0.000111876259647049,0.00197926573808164,"7","Mboat7"
ENSMUSG00000028069,55.7691335579779,-0.801605010967352,0.20762892619684,-3.86075787054546,0.0001130358748574,0.00199590934888575,"3","Gpatch4"
ENSMUSG00000092416,163.642418123377,-0.599392400815275,0.155246201120468,-3.86091509157224,0.000112963156969648,0.00199590934888575,"7","Zfp141"
ENSMUSG00000094793,446.541595505952,-2.90519191207717,0.753214885755552,-3.85705589071433,0.000114760929053298,0.0020244094254663,"4","Mup12"
ENSMUSG00000024292,2914.11529872068,-0.466375792326841,0.120948565611235,-3.8559844837343,0.000115264799210826,0.00203133327304876,"17","Cyp4f14"
ENSMUSG00000021751,2623.0709997278,-0.367068570144473,0.095215340387174,-3.85514107970273,0.000115662909182094,0.00203638172150714,"14","Acox2"
ENSMUSG00000053604,73.118305209788,0.971279214336991,0.252293272886857,3.84980226869771,0.000118213217687712,0.00207927588295455,"6","Rpia"
ENSMUSG00000017167,22.5508267397492,1.74677375776929,0.453781676459129,3.84937040957539,0.000118421815065466,0.0020809382531735,"11","Cntnap1"
ENSMUSG00000007891,1771.46605757676,0.326668674718374,0.084868546317468,3.84911358675101,0.000118546030624036,0.00208111607178289,"7","Ctsd"
ENSMUSG00000026956,67.5908348345179,0.64735703503259,0.16824759862637,3.84764502030239,0.000119258684271427,0.00209161384722195,"2","Uap1l1"
ENSMUSG00000109297	12.0227903430823	-1.63198369816185	0.424393427483596	-3.84544998219826	0.000120331409402464	0.00210840048751292	NA	NA
ENSMUSG00000032815,7.54994729553051,1.96359528647058,0.510670561022669,3.84513115958414,0.000120487974060801,0.00210911770332918,"8","Fanca"
ENSMUSG00000037379,127.247804231656,1.06293604621845,0.276646394299695,3.84221904973377,0.000121926943933175,0.0021322602659071,"5","Spon2"
ENSMUSG00000049600,24.1729181783343,0.938549142061464,0.244417406702765,3.83994394966653,0.00012306240340046,0.00215005578354826,"7","Zbtb45"
ENSMUSG00000038072,199.399863823571,-0.478018409714875,0.124507032681104,-3.83928842749958,0.000123391407448269,0.00215374093000615,"5","Galnt11"
ENSMUSG00000005882,333.108046796931,-0.321786778906853,0.0838391650415241,-3.83814388833045,0.000123967835867808,0.0021617335814807,"2","Uqcc1"
ENSMUSG00000002475,796.361236481818,0.42655252532321,0.11115100811882,3.8375947509826,0.000124245300154944,0.00216450265026379,"18","Abhd3"
ENSMUSG00000033533,3958.91231406076,-0.356416481268424,0.0929561109700507,-3.83424475861793,0.000125950680604049,0.00219211871585673,"7","Acsm1"
ENSMUSG00000021973,501.294137218021,0.507431404408363,0.132390285717903,3.83284469594392,0.000126669927537346,0.00220253525098302,"14","Micu2"
ENSMUSG00000069922,18168.105223254,-0.385414962961316,0.100579297570003,-3.83195122925837,0.000127130945201034,0.00220844613377796,"8","Ces3a"
ENSMUSG00000063406,1242.93053948972,0.5325758372921,0.139012430183411,3.83113824130279,0.000127551810601426,0.00221364892994292,"5","Tmed5"
ENSMUSG00000032607,868.931535677323,-0.347295444192326,0.0906817771562444,-3.82982617989431,0.000128233805854734,0.00222336940949652,"9","Amt"
ENSMUSG00000031485,927.774841113375,-0.209889514560976,0.0548315863620884,-3.82789425742563,0.000129244256453302,0.0022387609095045,"8","Plpbp"
ENSMUSG00000025278,1896.62532563399,0.440672404847797,0.115132306272201,3.82753042231204,0.000129435390291002,0.00223994451509286,"14","Flnb"
ENSMUSG00000078247,27.6539190775377,1.48549971220671,0.388306035090381,3.82559007062805,0.000130459223512393,0.00225552249939911,"17","Airn"
ENSMUSG00000021259,410.465061334133,-3.45520049066169,0.903529037757292,-3.82411670934015,0.000131241740077452,0.002266902783156,"12","Cyp46a1"
ENSMUSG00000051483,397.214725553553,0.547464191994347,0.143177335610664,3.82367914348568,0.000131474986051229,0.00226878310839585,"16","Cbr1"
ENSMUSG00000117676	7.29210818473242	2.40790585056724	0.629850197405041	3.82298181454531	0.000131847507070278	0.00227306099145734	NA	NA
ENSMUSG00000118146	7.11205088546103	2.30396984368813	0.602914193755655	3.82138929146171	0.000132701983609128	0.00228563189899009	NA	NA
ENSMUSG00000028024,1535.12143565126,0.647925968671214,0.169633799096074,3.81955702297426,0.000133691551470793,0.00230050367813893,"3","Enpep"
ENSMUSG00000039671,402.549638690764,-0.528789949566064,0.138544818446671,-3.81674288143519,0.000135224957054707,0.00232469671694425,"2","Zmynd8"
ENSMUSG00000041741,60.7588840096793,-0.780306484177583,0.204556928412372,-3.81461772150069,0.000136393906527859,0.00234258460929204,"6","Pde3a"
ENSMUSG00000056938,401.609761785981,0.806436795968901,0.211425444368634,3.81428450287575,0.000136578055332433,0.0023435406672282,"11","Acbd4"
ENSMUSG00000054477,363.664095410221,-0.527717808456142,0.138374669632374,-3.81368793767061,0.000136908324252354,0.00234699984432607,"18","Kcnn2"
ENSMUSG00000036206,23.4053972305075,-1.33241001009567,0.349432888790852,-3.81306411856716,0.000137254486021964,0.002350724718348,"1","Sh3bp4"
ENSMUSG00000038074,137.901305158761,0.964720995242347,0.253232742404696,3.80962187622882,0.000139179486053397,0.00238145762252717,"6","Fkbp14"
ENSMUSG00000104801	4.78509489029144	-3.41645947374809	0.897434487212398	-3.80691796719364	0.000140709392608136	0.00240087869146155	NA	NA
ENSMUSG00000019891,44.8960878919973,0.767188027229907,0.201522319714971,3.80696306153582,0.00014068374827349,0.00240087869146155,"10","Dcbld1"
ENSMUSG00000091941	2.9078318708696	-3.62727631827625	0.952754827366781	-3.80714556787006	0.000140580005184153	0.00240087869146155	NA	NA
ENSMUSG00000022489,9.08749694084025,1.47995445506966,0.389187343573797,3.80267878569651,0.000143139897188361,0.00244006703244459,"15","Pde1b"
ENSMUSG00000038145,741.740160216136,0.478104534034409,0.125761704262217,3.80167028460069,0.000143723907910627,0.00244773490223142,"9","Snrk"
ENSMUSG00000042035,34.2842777010206,-0.802346760674499,0.211087408681927,-3.80101667685684,0.00014410360182057,0.00245191203097687,"3","Igsf3"
ENSMUSG00000105897	1.96943885633904	3.61489048351917	0.95174919815149	3.79815448286176	0.000145777460730651	0.00247808097271862	NA	NA
ENSMUSG00000086825	55.6457439927972	-0.844896563995004	0.222531572869676	-3.79674916731843	0.00014660599814195	0.00248977464692785	NA	NA
ENSMUSG00000112539	6.67529951129062	-2.66092155481898	0.700883389165775	-3.79652535065232	0.00014673836323725	0.00248977464692785	NA	NA
ENSMUSG00000016409,168.659874298455,-0.334726123185418,0.0881834021346505,-3.79579507121206,0.000147171033234586,0.00249337613387669,"X","Nkap"
ENSMUSG00000039952,1481.50423598228,0.475937555743491,0.125388421389442,3.79570577944582,0.000147224018431206,0.00249337613387669,"9","Dag1"
ENSMUSG00000021957,1756.74550203728,0.525213516512613,0.138411262142084,3.79458657037217,0.000147889675690239,0.00250232623802408,"14","Tkt"
ENSMUSG00000031150,17.1973541821726,1.57698223709473,0.415792960514695,3.79271028336468,0.000149011971621105,0.00251897901980441,"X","Ccdc120"
ENSMUSG00000002550,159.759892157416,0.707115626208171,0.186504193905701,3.79141943888779,0.000149788737364383,0.00252976534215402,"2","Uck1"
ENSMUSG00000063785,200.585913433085,-0.401625072455982,0.105948189825048,-3.79076861170716,0.000150181816654462,0.00253405766491896,"X","Utp14a"
ENSMUSG00000027620,1847.04744256634,-0.285633612131697,0.0753598043426135,-3.79026477872874,0.000150486782711031,0.00253685666973125,"2","Rbm39"
ENSMUSG00000023966,7.71121309487536,-2.40462854181543,0.634488711633118,-3.78986812172927,0.000150727286078508,0.00253856481816434,"17","Rsph9"
ENSMUSG00000021707,332.163906800354,-0.51244932910804,0.13535487448101,-3.78596878075444,0.000153110897745032,0.00257633097312674,"13","Dhfr"
ENSMUSG00000021477,4485.57323090697,-0.567796731862419,0.150029453701635,-3.78456841542329,0.000153975547284305,0.002588492149738,"13","Ctsl"
ENSMUSG00000108083	12.5720059332416	-1.24684034293872	0.329513561916476	-3.78388171851562	0.000154401222870648	0.00259325810788271	NA	NA
ENSMUSG00000044788,1547.06603584475,-0.454358980746814,0.120093014605673,-3.78339225007138,0.000154705314673661,0.00259358909894078,"11","Fads6"
ENSMUSG00000038372,11.5563195084664,-1.26745517822136,0.334986623837569,-3.78359936794351,0.00015457656992604,0.00259358909894078,"13","Gmds"
ENSMUSG00000021591,548.833859826507,0.657469701891494,0.173826687844481,3.78232888197075,0.000155367896542316,0.00260230526440023,"13","Glrx"
ENSMUSG00000028766,186.179789568229,0.814960581616686,0.215567099733314,3.78054249755599,0.000156487003998955,0.00261864491095499,"4","Alpl"
ENSMUSG00000028036,2.56363195961356,3.13818882814297,0.830894727079832,3.7768789786067,0.000158805846358232,0.00265501250006797,"3","Ptgfr"
ENSMUSG00000035780,2920.87163525515,-0.668924391064158,0.177176173333314,-3.77547600492385,0.000159702398193801,0.0026675565412591,"5","Ugt2a3"
ENSMUSG00000055296,1271.71535868359,0.383600383279427,0.101618192322929,3.77491839315933,0.000160060053649921,0.00267108451836647,"4","Tmem245"
ENSMUSG00000032179,132.722536577941,-0.50174806549955,0.132927319841627,-3.77460454402712,0.000160261689693561,0.00267200477149045,"9","Bmp5"
ENSMUSG00000001827,2.41300299325512,-3.60909071523247,0.956517375291188,-3.77315750708007,0.000161194451009668,0.00268510208805146,"7","Folr1"
ENSMUSG00000035439,19.5546038340101,-0.901683489520309,0.239065115789438,-3.77170666051708,0.000162134794924279,0.00269830169655005,"8","Haus8"
ENSMUSG00000000154,824.241292693188,-0.370595500171767,0.0982723268690366,-3.77110741120075,0.000162524693382453,0.00270232489270369,"7","Slc22a18"
ENSMUSG00000097383,14.1621244089127,1.05110033601549,0.27878045239777,3.77035164042191,0.000163017689742196,0.00270805342522555,"10","1500026H17Rik"
ENSMUSG00000031605,487.371225363491,-0.463449030701841,0.123015933347859,-3.76739027286262,0.000164963008369409,0.00273787558931576,"8","Klhl2"
ENSMUSG00000029166,299.143007217093,0.365808782768524,0.0971561258059881,3.76516436543601,0.000166439559262826,0.00275987050995814,"5","Mapre3"
ENSMUSG00000043789,394.310986753859,0.426642384481837,0.113322997009308,3.76483499149599,0.000166659101886198,0.00276100092498115,"19","Vwce"
ENSMUSG00000032349,14386.25228729,0.939729993805873,0.249677087862629,3.76378145808441,0.000167363160265162,0.00277014885956131,"9","Elovl5"
ENSMUSG00000009741,794.294245243284,0.303099647097124,0.0805721727552186,3.76184030704934,0.00016866773124741,0.0027892107143724,"9","Ubp1"
ENSMUSG00000068762,834.597344504846,-0.756124233934704,0.201037535814702,-3.76110973938534,0.000169161189814197,0.00279483704910412,"3","Gstm6"
ENSMUSG00000087382,104.543905845898,2.33666044658455,0.621316981255966,3.76081857904655,0.000169358230922228,0.0027955603004719,"2","Ctcflos"
ENSMUSG00000003814,10181.9024931638,-0.389742772773766,0.103744812232362,-3.75674469293789,0.00017213795222854,0.00283887545085765,"8","Calr"
ENSMUSG00000006362,60.1962870119904,0.746380788268799,0.198865556002233,3.75319287700288,0.000174596410729133,0.00287681890849087,"8","Cbfa2t3"
ENSMUSG00000031985,526.305240750537,0.28212277212352,0.0751749306310032,3.75288370412103,0.000174811965790452,0.00287777098918578,"8","Gnpat"
ENSMUSG00000037007,150.452643036162,0.641430845166325,0.170930915594786,3.75257362270802,0.000175028405634827,0.00287873590512104,"5","Zfp113"
ENSMUSG00000027875,28254.6214401481,0.492551972459703,0.131281178140956,3.75188568105973,0.000175509495712778,0.00288404792955052,"3","Hmgcs2"
ENSMUSG00000039096,68.4759794243093,0.768344805213918,0.204845819285938,3.75084445409847,0.000176240010628095,0.00289344535900671,"11","Rsad1"
ENSMUSG00000022103,7.0951596668614,-2.89551403580899,0.77227103982773,-3.74934949840265,0.000177293858439936,0.00290812947656873,"14","Gfra2"
ENSMUSG00000027384,72.1340287222729,0.624473961807086,0.166709352792366,3.7458843870917,0.000179759368813489,0.00294490958554472,"2","Ndufaf5"
ENSMUSG00000084761	1.9629931867846	-4.59282791066693	1.22614530448518	-3.74574521785189	0.000179859061310132	0.00294490958554472	NA	NA
ENSMUSG00000041870,307.990548002959,0.340551986179398,0.0909943612320046,3.74256142434043,0.000182153987755064,0.00297981052614562,"5","Ankrd13a"
ENSMUSG00000024165,277.458095577263,-0.41958942287538,0.112230836239832,-3.73862867758321,0.000185026780772648,0.00302409362123038,"17","Jpt2"
ENSMUSG00000028344,262.632490006908,-0.694168839373267,0.185714682154168,-3.73782423296513,0.000185619634607631,0.00303106726521324,"4","Invs"
ENSMUSG00000029833,252.272275994687,0.777338309753269,0.208106493135247,3.73529099473164,0.0001874982488687,0.00305900541982566,"6","Trim24"
ENSMUSG00000019970,294.40687431658,0.984613429750934,0.263646927045622,3.7345909576278,0.000188020529725016,0.00306478504216648,"10","Sgk1"
ENSMUSG00000055312,385.586264650462,-0.939350604122436,0.251738291565365,-3.73145697573994,0.000190375527109495,0.00309487487921319,"2","Them7"
ENSMUSG00000019188,1318.62895590602,-0.313368152405068,0.083979872463093,-3.7314673529992,0.000190367683683035,0.00309487487921319,"2","H13"
ENSMUSG00000033114,737.18791417176,0.559939874015469,0.150055647950742,3.73154814005587,0.000190306632922286,0.00309487487921319,"13","Slc35d2"
ENSMUSG00000021210,9770.57994244618,-0.59076463061539,0.158331856428593,-3.73117983923736,0.000190585107127203,0.00309552302226196,"13","Akr1c6"
ENSMUSG00000044968,25.8588541386743,0.89880565550496,0.240936820593082,3.73046200780972,0.000191128964256858,0.00310159458011128,"5","Napepld"
ENSMUSG00000025722,136.561743283291,0.65721346432605,0.176214369402511,3.72962469834021,0.0001917651854777,0.00310915287387844,"7","Wdr73"
ENSMUSG00000024155,159.219951513363,0.763848569048155,0.204834180469872,3.72910696494087,0.000192159575275236,0.00311278033127913,"17","Meiob"
ENSMUSG00000025202,4.75842128428302,1.93412229880814,0.518881613275157,3.72748281944324,0.000193401740210097,0.00313012221954939,"19","Scd3"
ENSMUSG00000068086,10324.4608671852,-0.601874588149026,0.161587116261341,-3.72476842259869,0.000195494600273498,0.00316118928101827,"15","Cyp2d9"
ENSMUSG00000044768,177.532293176127,0.466908788970332,0.125394395954245,3.72352197574047,0.000196462751495769,0.0031740306353258,"1","D1Ertd622e"
ENSMUSG00000032549,3.82934092610057,3.59917257073729,0.967909218081311,3.71850221436256,0.000200407535914026,0.00323489686289543,"9","Rab6b"
ENSMUSG00000066684,1.63678532900935,-4.67340470937504,1.25771146109224,-3.71580036753143,0.000202561471159238,0.00326677385848319,"5","Pilrb1"
ENSMUSG00000069255,176.575161632505,0.455341917420609,0.122664175821549,3.71210187791942,0.000205545216300573,0.00331196532272302,"13","Dusp22"
ENSMUSG00000006717,307.897584729154,0.502042534054282,0.135264782561657,3.71155392073645,0.000205990774581485,0.00331621511771075,"13","Acot13"
ENSMUSG00000014195,509.315796694899,-0.310825673092107,0.0837877668228796,-3.70967845161892,0.000207522643309951,0.00333793034741932,"11","Dnajc7"
ENSMUSG00000052751,529.626536390503,-0.46816144082259,0.126316492853242,-3.70625743517525,0.000210344499018761,0.00338033802828388,"6","Repin1"
ENSMUSG00000050379,12.4658328415787,1.61482213535066,0.435945480773138,3.70418368023179,0.000212072555685093,0.00340510864057754,"X","Sept6"
ENSMUSG00000074715,5.6136793517936,2.03959715531119,0.550704828124299,3.70361226404726,0.00021255105358363,0.00340978998888779,"13","Ccl28"
ENSMUSG00000025477,261.057630332923,0.335757979454177,0.0906876088219564,3.70235783935332,0.000213605053814897,0.00342368733003842,"7","Inpp5a"
ENSMUSG00000097124	66.9031483108447	1.17178554634158	0.316630133528687	3.70080236294191	0.000214918821962665	0.00344172020421335	NA	NA
ENSMUSG00000041632,285.541076566691,-0.393958684435854,0.106611181307355,-3.69528486228934,0.00021964039352149,0.00351424629634383,"13","Mrps27"
ENSMUSG00000110397	38.2694771338134	0.923622833753239	0.250102525941126	3.69297683131221	0.000221644223115949	0.00354319950011824	NA	NA
ENSMUSG00000039202,4002.44259948142,0.730852309917479,0.198009751316696,3.69099150449696,0.000223381599231804,0.00356784620839589,"7","Abhd2"
ENSMUSG00000064215,537.897715105202,-0.849958817769485,0.230388237952762,-3.68924570682189,0.000224919916964948,0.00358927321560862,"12","Ifi27"
ENSMUSG00000034390,438.969243181999,0.634662004999715,0.172055662913429,3.68870163441844,0.000225401357653541,0.00359381185629422,"8","Cmip"
ENSMUSG00000018362,17.1398217131107,-1.30683848369124,0.354758421660024,-3.68374196044773,0.000229834910525374,0.00366130023404613,"11","Kpna2"
ENSMUSG00000040699,83.2471160096746,-0.93784064617214,0.254660775784271,-3.68270552574853,0.000230771680580361,0.00367301523017957,"11","Limd2"
ENSMUSG00000025993,3330.66096832473,0.666243842575517,0.18095088205264,3.68190436552667,0.00023149825459794,0.00368136718732906,"1","Slc40a1"
ENSMUSG00000031667,150.095300341733,0.377162923441759,0.102525732116359,3.67871475439656,0.000234412261341712,0.00372445962271151,"8","Aktip"
ENSMUSG00000026880,801.614388888197,0.51625239303158,0.140428396127837,3.67626781524741,0.000236671061779092,0.00375065685877765,"2","Stom"
ENSMUSG00000070394,409.640233439457,-0.481918884470773,0.131088886261124,-3.67627567992919,0.000236663769187219,0.00375065685877765,"11","Tmem256"
ENSMUSG00000013539,46.061812905258,-0.87508892935799,0.238037799447431,-3.67626037288773,0.000236677962963436,0.00375065685877765,"16","Tango2"
ENSMUSG00000086219,6.11602695488029,-2.21908829204421,0.603821831751707,-3.67507131301722,0.000237782987941093,0.0037648973090673,"5","Srrm4os"
ENSMUSG00000020623,56.8836812436532,-1.29734453874557,0.353033360100945,-3.67484970365015,0.000237989469851411,0.00376489846495206,"11","Map2k6"
ENSMUSG00000020476,287.975151913237,0.342539023485679,0.093223414723575,3.67438829076764,0.000238419925766974,0.00376843972789393,"11","Dbnl"
ENSMUSG00000063415,133.7291774223,2.8428929648805,0.774001099771248,3.67298310780269,0.000239735336766964,0.0037859502533588,"6","Cyp26b1"
ENSMUSG00000010307,45.4314713937829,0.854792161878432,0.232915983247142,3.66995922719236,0.000242589159458898,0.00382770438454178,"7","Tmem86a"
ENSMUSG00000036718,26.0085311431897,0.961610322343457,0.262066910777677,3.66933131500616,0.0002431857411895,0.00383380114027353,"5","Micall2"
ENSMUSG00000021706,265.9289374258,0.48711175081085,0.132847707354543,3.66669294119507,0.000245707543376214,0.00387021208219528,"13","Zfyve16"
ENSMUSG00000073471,16.5335227688837,-1.07519295341411,0.293276398673272,-3.66614210443828,0.000246237128468872,0.00387520726770685,"17","Rsph3a"
ENSMUSG00000031357,563.754236389482,0.365967757938922,0.0998971166993098,3.66344665422611,0.000248844060370027,0.00391041800608531,"X","Syap1"
ENSMUSG00000079659,531.368576645117,-0.391977345155151,0.106998653890506,-3.66338576143464,0.00024890325137418,0.00391041800608531,"5","Tmem243"
ENSMUSG00000028107,346.176357449549,-0.294524569030415,0.0804756656575507,-3.65979661831826,0.000252415509083627,0.00396218492744007,"3","Tars2"
ENSMUSG00000027227,5045.13196795843,-0.395683014482742,0.108196761657643,-3.65706892166298,0.000255115801680538,0.00400112830838609,"2","Sord"
ENSMUSG00000066477,267.84036670506,-0.991616416409753,0.271266268445649,-3.65550948185227,0.000256671720850722,0.0040186199041349,"9","Gm16551"
ENSMUSG00000038155,8.93199517291507,-2.09590141982507,0.57334819483571,-3.65554725505962,0.000256633927992386,0.0040186199041349,"19","Gstp2"
ENSMUSG00000018965,184.984544979089,0.357280665791628,0.0977941917131658,3.65339351481677,0.000258797142677881,0.00404842185458365,"5","Ywhah"
ENSMUSG00000048647,99.1889474148078,0.754048911268046,0.206461993418028,3.65224077702915,0.000259961964178443,0.00405967998854007,"2","Exd1"
ENSMUSG00000036438,570.926533394661,-0.44700685542552,0.122390532942431,-3.65229928066234,0.000259902729058729,0.00405967998854007,"17","Calm2"
ENSMUSG00000060771,47.4711963338298,0.714257923460726,0.195605894270053,3.65151533968921,0.000260697524257072,0.00406768421082035,"1","Tsga10"
ENSMUSG00000008999,18.5828505241411,1.25130345230825,0.342709265496208,3.65120986879795,0.000261007841156712,0.00406904531854567,"2","Bmp7"
ENSMUSG00000028427,2.94337675840469,2.45238680891764,0.672313187909359,3.64768511613411,0.000264613653453882,0.00412173615627567,"4","Aqp7"
ENSMUSG00000024451,148.009942451159,-0.420894409721703,0.115394066219344,-3.64745279815042,0.000264852947079762,0.00412194347673622,"18","Arap3"
ENSMUSG00000068877,4215.19813274794,-2.8457117667468,0.780346986527805,-3.64672615628203,0.000265602717542518,0.00413008829324427,"3","Selenbp2"
ENSMUSG00000049550,752.352857022461,0.265249086655142,0.0727546813391966,3.64580095428497,0.00026656024796793,0.00414144712345404,"5","Clip1"
ENSMUSG00000054199,300.079999586409,0.3378580719833,0.0927560680155153,3.64243633016857,0.0002700697902753,0.00418883756345363,"3","Gon4l"
ENSMUSG00000063354,763.542011445087,-0.804403542402889,0.220830767909666,-3.64262439521989,0.000269872487763566,0.00418883756345363,"15","Slc39a4"
ENSMUSG00000058317,183.351393213503,0.461163011108261,0.126660997879078,3.64092355839901,0.000271661792149019,0.00420994994800178,"14","Ube2e2"
ENSMUSG00000044674,119.308577113146,0.538048545651532,0.147968256043317,3.63624307023001,0.000276643303079448,0.0042835092089721,"5","Fzd1"
ENSMUSG00000026858,672.115170598587,0.622739679454469,0.171273385888144,3.63593956075096,0.000276969270287798,0.004284918990712,"2","Miga2"
ENSMUSG00000021395,731.199739535255,-0.445899303443028,0.122647490589592,-3.63561701343824,0.000277316078503428,0.00428664853551062,"13","Spin1"
ENSMUSG00000062906,101.125016244309,-0.416171217899536,0.114479580181578,-3.63533144722788,0.000277623463628528,0.00428776627991901,"15","Hdac10"
ENSMUSG00000026849,423.820075616667,0.411246739591956,0.113282300278656,3.63028238816087,0.000283111309109799,0.00436882426240502,"2","Tor1a"
ENSMUSG00000039114,2628.49599233165,-0.523917077004903,0.14432880188279,-3.63002443150867,0.000283394394512007,0.00436949598977092,"13","Nrn1"
ENSMUSG00000028494,4903.1980745822,0.671087350876127,0.184977792091115,3.62793470118601,0.000285697491697829,0.0044012856829125,"4","Plin2"
ENSMUSG00000004233,91.3538414917566,0.457790785792658,0.126360310537114,3.62290013253961,0.000291318319111351,0.00448030871887947,"3","Wars2"
ENSMUSG00000109003,1.84204234207692,-3.92895464512532,1.08443953116516,-3.62302787035429,0.000291174434783617,0.00448030871887947,"7","Gm36011"
ENSMUSG00000038351,106.612724242826,-0.565249649656156,0.156090885660527,-3.62128542780829,0.000293142879910226,0.00450457129701982,"11","Sgsm2"
ENSMUSG00000027884,480.323217633969,-0.315726162204193,0.0872012655529244,-3.62066032186851,0.000293852097929948,0.00451166857427799,"3","Clcc1"
ENSMUSG00000023882,48.6390816997231,0.656331366021396,0.18129843619612,3.62017113766721,0.000294408225731747,0.004516405414085,"17","Zfp54"
ENSMUSG00000010054,290.862877067652,0.283087257614684,0.0782765279410132,3.61650248243011,0.000298610455353146,0.00457702076104317,"9","Tusc2"
ENSMUSG00000036591,666.759490035912,0.256893899875202,0.071038645198266,3.61625561915239,0.00029889523049399,0.00457753904635632,"2","Arhgap21"
ENSMUSG00000052760,4.2495895188596,2.48375586076397,0.686976932162659,3.61548655344933,0.000299784036302026,0.0045872993474404,"1","A630001G21Rik"
ENSMUSG00000047989,134.54725216418,0.433622637580542,0.120000134252933,3.61351793712634,0.000302070447797068,0.00461841154050169,"18","Ino80c"
ENSMUSG00000006412,277.372344954791,-0.441841539716158,0.122291080829196,-3.61303160230696,0.000302637802155836,0.00462161918798043,"1","Pfdn2"
ENSMUSG00000073902	24.0586743721458	3.09674025935328	0.85713331662252	3.61290384972526	0.000302787002721305	0.00462161918798043	NA	NA
ENSMUSG00000017491,67.2370573637097,1.06244262030288,0.294249127584225,3.61069080824637,0.000305382541756278,0.00465733909835661,"14","Rarb"
ENSMUSG00000035171,157.785434429777,-0.388404165383008,0.107606622785163,-3.6094819754585,0.00030680909046481,0.00467518614041615,"19","1110059E24Rik"
ENSMUSG00000113263	1.60310223080592	-3.98423925999125	1.1039238156494	-3.60916143261885	0.000307188409764087	0.00467705892662517	NA	NA
ENSMUSG00000087141,2726.22093721122,-0.784745977144733,0.217472414725987,-3.6084851411316,0.000307990150733396,0.00468535475344215,"16","Plcxd2"
ENSMUSG00000037936,1462.64554007241,-0.603684954019969,0.167310622519608,-3.60816871594162,0.00030836594401602,0.0046871623490435,"5","Scarb1"
ENSMUSG00000022285,847.175352422599,0.294207234316215,0.081557198834678,3.60737296670271,0.000309312891021632,0.00469764124249339,"15","Ywhaz"
ENSMUSG00000022324,24.3688465732541,1.07572388882884,0.298767377351404,3.60053998654476,0.000317556984631338,0.00481883477510449,"15","Matn2"
ENSMUSG00000038615,1642.57023817708,0.332107961341927,0.0922485540229367,3.60014273241997,0.000318042548699031,0.00482219126207009,"11","Nfe2l1"
ENSMUSG00000020021,1152.15299037468,0.542835958771908,0.150805054305034,3.59958730344616,0.000318722615307746,0.00482848879004426,"10","Fgd6"
ENSMUSG00000049439,132.856657474334,-0.480908635903639,0.133615119018655,-3.59920822909642,0.000319187534782175,0.0048315191986945,"1","Cyp20a1"
ENSMUSG00000039865,131.704271854924,0.608186076785426,0.169010644298773,3.59850753370474,0.000320048581191121,0.0048405357553284,"3","Slc44a3"
ENSMUSG00000059248,1329.28889319263,0.550861625728763,0.153090016417245,3.59828575775572,0.000320321562239911,0.00484065061744488,"11","Sept9"
ENSMUSG00000038656,23.0684869742413,-1.37042075752068,0.38103110378379,-3.5966112580098,0.000322389727568496,0.00486787138315346,"5","Cyp3a16"
ENSMUSG00000030157,1989.55224442797,-0.992050439651177,0.275893704328923,-3.59577048727594,0.000323432865710498,0.00487958268863481,"6","Clec2d"
ENSMUSG00000020840,425.324846467349,-0.418908367378273,0.116560303695002,-3.59391966303049,0.000325740311396022,0.00491033328914334,"11","Blmh"
ENSMUSG00000021579,15.196303679604,0.993277936023976,0.276521142336157,3.59205060283051,0.00032808612035631,0.0049416109292313,"13","Lrrc14b"
ENSMUSG00000019873,1767.84609245559,0.284214132896665,0.0791455182764236,3.5910325573208,0.000329370484288816,0.00495686273385148,"10","Reep3"
ENSMUSG00000023073,308.503751031037,1.47408149773514,0.41056241523171,3.59039562085391,0.00033017643307936,0.00496489541580175,"8","Slc10a2"
ENSMUSG00000042505,102.242409216368,-0.465533231504985,0.129693035756935,-3.5895006141846,0.000331312050482859,0.00497786804020375,"6","Sdhaf3"
ENSMUSG00000088025	184.433379250024	1.65617520059578	0.461477083120978	3.58885687106072	0.000332131114199421	0.00498606709711724	NA	NA
ENSMUSG00000061578,9.50453381324332,-1.73678630497958,0.484282011428195,-3.58631182656904,0.00033538787972243,0.00503081819583645,"5","Ksr2"
ENSMUSG00000021701,138.764217336795,-0.904498203080929,0.252253308690035,-3.58567428819085,0.000336208372821365,0.00503898169290197,"13","Plk2"
ENSMUSG00000027376,2.04933382369337,4.31171491831213,1.2029035663929,3.58442275737989,0.000337824521072305,0.00505885439430586,"2","Prom2"
ENSMUSG00000021000,4768.16153589308,0.26849148619482,0.0749093527911169,3.5842184746076,0.000338089008040507,0.00505885439430586,"12","Mia2"
ENSMUSG00000034190,627.973658476137,0.524834378488185,0.146487343842577,3.58279674353436,0.000339935110662957,0.00508230853974781,"14","Chmp7"
ENSMUSG00000038143,38.7865168322189,-0.632033269985209,0.176590994563056,-3.57907984803567,0.000344806114144384,0.0051509119754247,"8","Stox2"
ENSMUSG00000033987,4.11930086982829,-3.7482185928806,1.04761401073988,-3.57786222258846,0.000346415962181618,0.00517072598215443,"11","Dnah17"
ENSMUSG00000106069	12.4667998327495	1.77863281658314	0.497165251977452	3.57754853041059	0.000346831838653686	0.00517270052088572	NA	NA
ENSMUSG00000032431,53.2006162420297,0.670900169325599,0.187587653408133,3.57646229448761,0.000348275523958971,0.00518998820017291,"9","Crtap"
ENSMUSG00000063897,174.57527132592,0.335348087036906,0.0938043494957947,3.57497374950551,0.000350263037635505,0.00521534514814009,"4","Dhrsx"
ENSMUSG00000102194	7.31699727690806	1.73027287976386	0.484160941132988	3.57375561051008	0.000351897391444075	0.0052354065415497	NA	NA
ENSMUSG00000015937,706.329143958577,0.209776785509759,0.0587312437669729,3.57180900752055,0.000354523924814994,0.00527018450580724,"13","H2afy"
ENSMUSG00000049288,52.6064176735064,-0.764446842102798,0.214038710573563,-3.57153544821074,0.000354894501783191,0.00527047060592162,"3","Lix1l"
ENSMUSG00000057880,4936.05182568395,-0.444495045084086,0.124460712146072,-3.57136832514995,0.000355121073173118,0.00527047060592162,"16","Abat"
ENSMUSG00000006931,9.70892169951146,1.33067133254116,0.372732058754762,3.57004797759205,0.000356915851343023,0.00529280091747702,"11","P3h4"
ENSMUSG00000060961,2378.12575744551,0.346767444197041,0.0972114238940502,3.56714705233594,0.000360888979244931,0.00534737204015235,"5","Slc4a4"
ENSMUSG00000072769	11.0900080194843	-2.10759643010125	0.591008325839867	-3.56610277377429	0.000362329326305844	0.00536395625971644	NA	NA
ENSMUSG00000074277,36.7608499205344,0.975153150989926,0.273465473464431,3.56590957767384,0.000362596385319648,0.00536395625971644,"7","Phldb3"
ENSMUSG00000027198,474.289173188792,-0.312348261024809,0.0876593173450755,-3.56320663318919,0.000366352075138063,0.00541512305552534,"2","Ext2"
ENSMUSG00000051329,247.97114751044,-0.372736814986716,0.104633324238571,-3.56231456564307,0.000367599547439025,0.0054247700204594,"2","Nup160"
ENSMUSG00000032776,450.126566661224,0.560076627175209,0.157215196116382,3.56248404105034,0.000367362246915758,0.0054247700204594,"7","Mctp2"
ENSMUSG00000017781,514.464916920831,0.235396640077093,0.066085953523999,3.56197690317972,0.000368072771809716,0.00542736245578756,"11","Pitpna"
ENSMUSG00000109877	3.42304494245377	-2.69164930956997	0.755787775595316	-3.56138243629281	0.000368907284607639	0.00543527372475229	NA	NA
ENSMUSG00000034910,9.18504376012624,-1.94146583621647,0.545391616225595,-3.55976472402062,0.000371187194823883,0.00546445071314579,"9","Pygo1"
ENSMUSG00000022951,261.206888638048,0.703593285582932,0.197729627366868,3.55836044882381,0.000373176972542774,0.00548931288643565,"16","Rcan1"
ENSMUSG00000020261,564.120860551787,-0.570694314770683,0.160443135934969,-3.55698803470158,0.000375131235577533,0.00551361300317018,"11","Slc36a1"
ENSMUSG00000042500,91.1297752965738,-0.590048380491727,0.165954631647113,-3.55548004075239,0.000377289587693919,0.00553512036149637,"4","Ago4"
ENSMUSG00000100287	4.77824346398721	1.95228675199358	0.549099881254013	3.55543102201192	0.000377359941338838	0.00553512036149637	NA	NA
ENSMUSG00000091705,155.41268460396,0.719509062181447,0.202374759848548,3.55533003582022,0.000377504919391529,0.00553512036149637,"17","H2-Q2"
ENSMUSG00000029053,102.928961489102,-0.65149291899285,0.183532462850687,-3.54974214846598,0.000385608645623044,0.00564939895274243,"4","Prkcz"
ENSMUSG00000033429,313.079667183301,-0.352571211918706,0.0994012053947499,-3.54695107085018,0.000389716963302196,0.00570500594753776,"7","Mcee"
ENSMUSG00000114255	70.846325032163	0.849822869726807	0.239634792060769	3.5463250658164	0.000390644007955195	0.00571399094234382	NA	NA
ENSMUSG00000026991,1401.73072096884,0.334460585948903,0.0944346685129626,3.54171398296372,0.0003975362724467,0.00581014552037485,"2","Pkp4"
ENSMUSG00000056666,4773.77633149485,0.669164674406687,0.188976736435223,3.5409896849185,0.000398629162340042,0.00581679673686589,"6","Retsat"
ENSMUSG00000053985,25.8130172907985,0.841850816380257,0.237735771787665,3.54111966428073,0.000398432830651782,0.00581679673686589,"7","Zfp14"
ENSMUSG00000021792,836.732936080434,-0.769676414265269,0.217493125914497,-3.5388539800005,0.000401868081211321,0.00585937154380056,"14","Prxl2a"
ENSMUSG00000099375	8.76655545613111	1.87678578280766	0.530684631063545	3.53653690525462	0.000405409854336715	0.00589963626339638	NA	NA
ENSMUSG00000046671,832.702479655334,-0.294478206318608,0.0832703086996461,-3.53641304946741,0.000405599993108501,0.00589963626339638,"4","Mtfr1l"
ENSMUSG00000021149,694.22204372293,-0.570025547735515,0.161182439770868,-3.53652388278677,0.000405429842024529,0.00589963626339638,"13","Gtpbp4"
ENSMUSG00000049488,64.0719014641513,-0.568983020507706,0.160966868990302,-3.53478342516549,0.000408109502442755,0.00592431702680885,"4","Tmem67"
ENSMUSG00000022911,84.112891487537,-0.646424358427689,0.182880653141566,-3.53467874990199,0.000408271189840939,0.00592431702680885,"16","Arl13b"
ENSMUSG00000002769,10255.2823051762,-0.479216847577214,0.1355671269606,-3.53490450318749,0.000407922553012178,0.00592431702680885,"17","Gnmt"
ENSMUSG00000001482,420.238994953226,0.389478197253653,0.110330500753171,3.53010450052236,0.000415395559484893,0.0060229054093835,"8","Def8"
ENSMUSG00000069835,70.4676304124795,-0.536249873597774,0.151960834336719,-3.52886897428806,0.000417339706484555,0.00604628772539975,"11","Sat2"
ENSMUSG00000029729,1022.26295280777,-0.577254687166131,0.163687154993639,-3.52657291397461,0.000420975231949239,0.00609411764345564,"5","Zkscan1"
ENSMUSG00000109561,2.04668789921619,-3.42596285291768,0.97185413264758,-3.52518216245526,0.000423191673274016,0.00611842407553192,"13","Ankrd31"
ENSMUSG00000113616	14.4626634199578	1.70727744417416	0.484320477874663	3.52509861170063	0.000423325174524193	0.00611842407553192	NA	NA
ENSMUSG00000023909,15.8022410503261,0.990319813475984,0.281230662355052,3.52137923078143,0.000429308170799039,0.00619998498446119,"17","Paqr4"
ENSMUSG00000079164,179.027464456494,0.812665487160976,0.23081272532481,3.52088684026132,0.00043010612185027,0.00620659466973808,"1","Tlr5"
ENSMUSG00000091697	16.5044513286225	-1.95536949020514	0.555517385840253	-3.51990691929026	0.000431698269669327	0.00622464540614113	NA	NA
ENSMUSG00000039828,68.4134682972344,0.469599769284144,0.133435430420755,3.51930343989884,0.00043268152190055,0.00623389491269039,"15","Wdr70"
ENSMUSG00000063704,179.295328136488,-0.757669401792233,0.215383885337088,-3.51776271751453,0.000435201320370582,0.00626525026326709,"15","Mapk15"
ENSMUSG00000040268,296.711458125278,0.574554804133978,0.163359073503809,3.51712819992567,0.000436243029302346,0.00627034897909755,"7","Plekha1"
ENSMUSG00000032386,991.539652256535,-0.278372272734,0.0791448252901048,-3.51725171814617,0.000436040062991423,0.00627034897909755,"9","Trip4"
ENSMUSG00000040722,188.222176717997,1.26583401024332,0.360026064155973,3.51595102763151,0.000438181800475906,0.0062932567249453,"9","Scamp5"
ENSMUSG00000021532,102.087392954261,-0.446827026076921,0.127123654078962,-3.51490074222832,0.000439918379000072,0.00631322677652346,"13","Fastkd3"
ENSMUSG00000004748,210.322373449189,0.468116907443534,0.133299755128032,3.51176119561447,0.000445147795664881,0.00638325140953414,"11","Mtfp1"
ENSMUSG00000020634,369.341916258091,0.338076622374292,0.0963122332082292,3.51021475790477,0.000447744909597635,0.00641544945095119,"12","Ubxn2a"
ENSMUSG00000023791,114.560840301497,0.526010032176476,0.149936525827431,3.50821808944596,0.000451119067803593,0.00645872197546117,"16","Pigx"
ENSMUSG00000024177,14.639854437681,-1.29838727688041,0.370254412033893,-3.50674356518284,0.000453626074468152,0.00648952125356792,"17","Nme4"
ENSMUSG00000071867	4.51088664407033	-4.17871588615281	1.1920708975359	-3.50542563767855	0.0004558778309216	0.00651662353919278	NA	NA
ENSMUSG00000028373,22.0401643025583,0.811020392965614,0.231393751785534,3.50493644148743,0.000456716302425949,0.00652349675508951,"4","Astn2"
ENSMUSG00000031320,403.882713574,-0.341137498943535,0.0973704202217696,-3.50350237953749,0.000459182552963709,0.0065535913662426,"X","Rps4x"
ENSMUSG00000007837,180.491177307084,0.385998435709019,0.110209371996592,3.50241026435534,0.000461069064432188,0.00657537117689062,"7","Prrg2"
ENSMUSG00000110298	113.287422072814	1.20317653582109	0.343620399412107	3.5014700462475	0.000462698980488908	0.00659346047196694	NA	NA
ENSMUSG00000103137	12.8021990152175	1.56262428194774	0.44653677735998	3.49943019517072	0.000466253667996515	0.00663892810636724	NA	NA
ENSMUSG00000060131,40.5067135970754,-0.778907104745284,0.22259855345294,-3.49915618346529,0.000466733103019466,0.0066405708261116,"2","Atp8b4"
ENSMUSG00000031166,360.542864429199,0.315019482958794,0.0900607941866206,3.4978537087517,0.000469018323185704,0.00666788325401968,"X","Wdr13"
ENSMUSG00000052698,336.285365741063,0.493490070439776,0.141102347704116,3.49739092558968,0.000469832796530446,0.00667426028716147,"9","Tln2"
ENSMUSG00000032263,1091.56965475019,0.382567268965747,0.109432697531742,3.49591372226549,0.000472441430925689,0.00670566055298558,"9","Bckdhb"
ENSMUSG00000118076	2.0187688112593	3.81973965060445	1.09268932254179	3.49572341543437	0.000472778479777383	0.00670566055298558	NA	NA
ENSMUSG00000081723,4.79523289436567,1.98964012910698,0.569457084335003,3.49392462371494,0.000475975384753438,0.00674575836666876,"7","Pira6"
ENSMUSG00000027257,374.936580690799,-0.544296575107994,0.155817525286121,-3.4931666005382,0.000477328612152011,0.00675899853064604,"2","Pacsin3"
ENSMUSG00000018900,196.948702088079,0.634899806532157,0.181764175985283,3.49298646496525,0.000477650718530853,0.00675899853064604,"11","Slc22a5"
ENSMUSG00000030382,7534.6933858774,-0.435522071672667,0.124714040261105,-3.49216552331112,0.000479121240567166,0.00677455149453109,"7","Slc27a5"
ENSMUSG00000022237,574.448419652887,-0.506563533901092,0.145074341705866,-3.49175138721728,0.000479864668423419,0.00677980755386767,"15","Ankrd33b"
ENSMUSG00000029650,624.285858478696,-0.783887528202838,0.224541333629829,-3.4910611580099,0.000481106110558857,0.00679208626671327,"5","Slc46a3"
ENSMUSG00000066154,69176.0828178123,-0.505934905780798,0.144970857149978,-3.48990766645871,0.000483187461771835,0.00681092681817486,"4","Mup3"
ENSMUSG00000050945,41.2245990758313,0.655683836433513,0.187870673411248,3.49008083341578,0.000482874465835695,0.00681092681817486,"18","Zfp438"
ENSMUSG00000049154,2.07639053808074,3.18599842236169,0.913543865191303,3.48751553566015,0.000487530598295662,0.00686684024163157,"11","Fam183b"
ENSMUSG00000030611,122.362667732509,0.392786261262491,0.112643383189398,3.48698920558931,0.00048849107337271,0.00687505955117148,"7","Mrps11"
ENSMUSG00000108969	8.82233351507108	-2.47587512599984	0.710667100151571	-3.48387469389224	0.000494210810659258	0.00695019675129135	NA	NA
ENSMUSG00000027869,2.97965305722179,-4.99167066718793,1.4332559658061,-3.48274892013479,0.000496293592712164,0.00697411027046986,"3","Hsd3b6"
ENSMUSG00000025991,61532.2884700421,-0.698500511343789,0.200611106074174,-3.48186361669092,0.000497937228937245,0.0069864423506272,"1","Cps1"
ENSMUSG00000050064,39.9147176549951,-0.714855822824022,0.205307624781101,-3.48187664041315,0.000497913012621468,0.0069864423506272,"3","Zfp697"
ENSMUSG00000025142,635.936935799441,-0.299952044844017,0.0861844665583911,-3.48034926503602,0.000500760514667324,0.00702065471754957,"11","Aspscr1"
ENSMUSG00000011034,7.47829623688015,1.67435110741402,0.481165557801463,3.47978170978082,0.000501822477589238,0.00702474442918473,"5","Slc5a1"
ENSMUSG00000040997,405.092275254247,0.359023118639611,0.103168019958149,3.47998458035011,0.000501442641893437,0.00702474442918473,"14","Abhd4"
ENSMUSG00000020282,81.1449182089002,-0.936321143911222,0.269209472733688,-3.47803936616103,0.000505095740043616,0.00706514286686776,"11","Rhbdf1"
ENSMUSG00000046245,9.44658376671349,-1.50238681977773,0.432068491058689,-3.4771959790367,0.00050668731284818,0.0070816229062378,"5","Pilra"
ENSMUSG00000043243,14.8582360313491,1.47450605317465,0.424073739586314,3.47700391590631,0.000507050412036544,0.0070816229062378,"8","Fam129c"
ENSMUSG00000030588,214.595822310231,-0.4063952525184,0.116957536738038,-3.47472479202983,0.000511377699637356,0.00713659467588781,"7","Yif1b"
ENSMUSG00000029022,55.102150518482,-0.813543483927149,0.23428026352983,-3.47252248938828,0.000515591812223829,0.00718990417046073,"4","Miip"
ENSMUSG00000030309,29.3708079487289,-1.22065222079793,0.35158798858442,-3.47182571768898,0.000516931812979421,0.0072030834749768,"6","Caprin2"
ENSMUSG00000103642	2.99231352320307	-4.49565046427257	1.2950913268914	-3.47129995462441	0.00051794508546278	0.0072116934036955	NA	NA
ENSMUSG00000003824,6.71456326030448,1.49316400406598,0.430188529367315,3.47095262224216,0.000518615494025836,0.0072155199168812,"8","Syce2"
ENSMUSG00000067365,99.0017561485057,-0.565313449283796,0.162977234173005,-3.46866513076114,0.000523050971664586,0.00727168424021497,"5","Tmem128"
ENSMUSG00000104887	10.3776638342711	-2.68556829752081	0.774368924605243	-3.46807343655979	0.000524204016370375	0.00727922310872048	NA	NA
ENSMUSG00000038754,3499.91002910993,-2.05233507018966,0.591795977211147,-3.46797739292068,0.000524391401582167,0.00727922310872048,"19","Elovl3"
ENSMUSG00000027305,249.550145352452,-0.353791724355954,0.102084623099548,-3.46567106400495,0.000528909938719872,0.00733636295228172,"2","Ndufaf1"
ENSMUSG00000015711,219.978491715268,0.579910193650181,0.167346739367865,3.46532114005169,0.000529598667961207,0.00734033412128603,"3","Prune1"
ENSMUSG00000022707,1786.93762064425,0.476100337808537,0.13742197549948,3.4645138528833,0.000531190780490809,0.00735681080953102,"16","Gbe1"
ENSMUSG00000021981,853.122324472356,-0.303121454454439,0.0875108175620129,-3.46381696456712,0.000532568752752966,0.00737029897588323,"14","Cab39l"
ENSMUSG00000025176,1379.80346529555,-0.297991864534206,0.0860451792967163,-3.46320231963975,0.000533786867101598,0.00738155606969913,"19","Hoga1"
ENSMUSG00000018849,1149.16482950892,0.424943242605239,0.122772336848739,3.46122956940037,0.000537714059289201,0.00743023063745077,"11","Wwc1"
ENSMUSG00000012405,218.817536189526,-0.423423726259337,0.122535719175698,-3.45551263833699,0.000549247441601093,0.00758385566601358,"14","Rpl15"
ENSMUSG00000001493,1.28863510756753,-4.62620061624743,1.33908196940321,-3.45475536371324,0.000550792341924851,0.00759943443018856,"11","Meox1"
ENSMUSG00000064284,16.1072749149645,-1.50827095287387,0.436794650893901,-3.45304355212957,0.000554299502451973,0.00764204302700226,"15","Cdpf1"
ENSMUSG00000050730,1502.12371287816,-0.365550184472598,0.105888262072646,-3.45222574549205,0.000555982357638749,0.00765945483635256,"9","Arhgap42"
ENSMUSG00000037411,16.0630270539454,2.31823696534069,0.671755492045819,3.4510130438689,0.000558486576838798,0.00768814729172806,"5","Serpine1"
ENSMUSG00000025503,816.67726467557,0.317974713944908,0.0921841863833075,3.44934122022567,0.000561956106732552,0.00773007495233917,"7","Taldo1"
ENSMUSG00000046718,793.911908867956,-0.387037759788579,0.112233607057935,-3.44850147771503,0.000563706385448773,0.00773664745717503,"8","Bst2"
ENSMUSG00000017466,168.013962282059,-0.52452322517233,0.152095705204898,-3.44863929238312,0.000563418789976589,0.00773664745717503,"11","Timp2"
ENSMUSG00000087950,8.16879139652041,-1.89003606970881,0.548066932153747,-3.44854972782522,0.000563605680230093,0.00773664745717503,"18","Mir1948"
ENSMUSG00000023971,126.154265592926,0.454432107692125,0.131793059451681,3.44807313513147,0.000564601135708632,0.00774310128971839,"17","Rrp36"
ENSMUSG00000025656,70.7414953066779,1.10902588568491,0.321740061608222,3.4469623712429,0.000566927538302204,0.00776916476230819,"X","Arhgef9"
ENSMUSG00000041180,55.9573581950214,-0.828718520450217,0.240649856380007,-3.44366929162675,0.000573877189210849,0.00785849844685126,"19","Hectd2"
ENSMUSG00000052981,6.05361341829104,-3.35293556253837,0.973763318482318,-3.44327569019972,0.000574713124654289,0.00786404155565958,"13","Ube2ql1"
ENSMUSG00000048537,74.0219304070412,0.701595979093045,0.203801870446963,3.44253945046902,0.000576279804152427,0.00787956793683678,"9","Phldb1"
ENSMUSG00000030659,37.684298358591,-1.48822432760805,0.43243799241791,-3.44147450895069,0.000578552980896758,0.00790472387382537,"7","Nucb2"
ENSMUSG00000032640,82.4068061377919,0.532502269846062,0.154879561528141,3.43817005027682,0.00058565978654526,0.00799583421151612,"7","Chsy1"
ENSMUSG00000058291,203.783817372731,-0.301244679516318,0.0876465491317984,-3.43703982073866,0.000588109133399694,0.0080232689552808,"5","Zfp68"
ENSMUSG00000102723	1.84001989710074	-4.04895351640723	1.17834068464511	-3.43614844939916	0.000590047567511719	0.00803169226224907	NA	NA
ENSMUSG00000090623	186.536686924773	0.504800166203635	0.146892289956919	3.43653275710853	0.000589211098746202	0.00803169226224907	NA	NA
ENSMUSG00000039131,1.83965489571303,3.3812155244954,0.983961864456374,3.43632781577717,0.000589657028366776,0.00803169226224907,"3","Gipc2"
ENSMUSG00000074698,848.353737371334,-0.235179589102497,0.0684512610059861,-3.43572325251876,0.000590974322042993,0.00803399955409838,"2","Csnk2a1"
ENSMUSG00000025875,26.1057235298855,1.2108589225101,0.35243784628285,3.435666558745,0.000591097993508773,0.00803399955409838,"13","Tspan17"
ENSMUSG00000028251,222.730743310686,-0.401065446128564,0.116772167472793,-3.43459794237364,0.000593433578407261,0.00805973825029668,"4","Tstd3"
ENSMUSG00000107835	31.6441759611543	1.34518151334098	0.391748314640727	3.43379017360839	0.000595204748438442	0.00807777872880742	NA	NA
ENSMUSG00000045875,101.589127908291,0.69319999054617,0.201888343994928,3.43358104202184,0.000595664106122147,0.00807800245031076,"14","Adra1a"
ENSMUSG00000032889	4.7175614346885	1.99109225890334	0.580308916284726	3.43109024009279	0.000601160583747385	0.0081464851764876	NA	NA
ENSMUSG00000103032	8.69139730590943	1.35886523295082	0.396485218902241	3.42727841585911	0.000609663640685427	0.00825557892064008	NA	NA
ENSMUSG00000053560,196.898275399393,-0.517847464989109,0.151167430812116,-3.42565499861365,0.000613318879375779,0.00829276231268658,"8","Ier2"
ENSMUSG00000022332,175.209149713432,0.478849365047064,0.139781128266591,3.42570825536479,0.000613198645212579,0.00829276231268658,"15","Khdrbs3"
ENSMUSG00000040127,2146.08327598483,-0.659183887022605,0.192612305694896,-3.42233526899768,0.000620857059959904,0.00838846872123603,"10","Sdr9c7"
ENSMUSG00000098234,72.2575525021249,0.509881784357446,0.149108238704897,3.41954132639554,0.000627268037146491,0.00846881495007549,"1","Snhg6"
ENSMUSG00000028896,120.230238370746,-0.666544500108957,0.194958048115104,-3.41891246118461,0.00062871949648491,0.00848213285198576,"4","Rcc1"
ENSMUSG00000032482,87.7951411426841,0.988870149445124,0.289253945282633,3.41869200255468,0.000629229067719491,0.00848273332978827,"9","Cspg5"
ENSMUSG00000029994,634.874564705807,0.268392673924976,0.078513285082539,3.41843642948861,0.0006298202838464,0.00848443277500615,"6","Anxa4"
ENSMUSG00000023990,76.3782282705899,0.475295065433743,0.139079373422458,3.41743749441564,0.000632136077218305,0.00850934468521173,"17","Tfeb"
ENSMUSG00000012848,1969.1200089845,-0.33671099877719,0.0985779521549221,-3.41568262899218,0.000636223506113485,0.00855805070170351,"7","Rps5"
ENSMUSG00000014075,21.3928467162733,-0.858538866996921,0.251462627916658,-3.41418076359826,0.000639741157737217,0.00859902632065353,"16","Tctex1d2"
ENSMUSG00000026000,251.725649988252,-0.412292017446041,0.120782994251808,-3.41349392768403,0.000641355877734427,0.00861438233422382,"1","Lancl1"
ENSMUSG00000033917,505.437480506527,0.421287498135169,0.123516539306191,3.41077802617849,0.000647778042034051,0.00869423950456297,"7","Gde1"
ENSMUSG00000030131,3383.57567656294,-2.25330623001112,0.660751436736509,-3.41021767752839,0.000649110493119022,0.00870571720183159,"6","Mug2"
ENSMUSG00000047067,73.327369432836,0.455505553858038,0.133596897533225,3.40955188532544,0.000650696991555638,0.00871053116234692,"1","Dusp28"
ENSMUSG00000036863,116.372337076101,0.396947325033124,0.116423190077757,3.40952111660925,0.000650770396611692,0.00871053116234692,"3","Syde2"
ENSMUSG00000085208,236.585911291223,-0.365342813759736,0.107155437707559,-3.40946592702841,0.000650902081923183,0.00871053116234692,"11","Brip1os"
ENSMUSG00000018995,314.000909831895,-0.382242505940357,0.112167817943074,-3.40777339659356,0.000654952604492199,0.00875831048822413,"7","Nars2"
ENSMUSG00000024365,46.77077524695,-2.99491057509718,0.87890688713465,-3.4075402285912,0.000655512449911174,0.00875937515485701,"17","Cyp21a1"
ENSMUSG00000019558,66.9960375086872,0.751023253517402,0.220450215826519,3.40677032545258,0.000657364179437463,0.00877768860390873,"X","Slc6a8"
ENSMUSG00000067879,2.90001869730985,3.07555790387506,0.903521253063976,3.40396852143255,0.000664144066469385,0.0088552542195918,"1","Vxn"
ENSMUSG00000039263,520.534307449005,0.261326091731342,0.0767685938953395,3.40407552713046,0.00066388394127159,0.0088552542195918,"2","Npepl1"
ENSMUSG00000034892,6.04120517524992,-1.66082341194961,0.488096840861705,-3.4026514267487,0.000667353625696009,0.00889154867253119,"12","Rps29"
ENSMUSG00000028089,147.792415612291,0.595315623165682,0.175021482843731,3.40138600983752,0.000670450832250982,0.00892629429215907,"3","Chd1l"
ENSMUSG00000022100,1178.58643100166,0.24917399801032,0.0733090299586804,3.39895369166341,0.000676441685253859,0.00899948675348678,"14","Xpo7"
ENSMUSG00000023921,2820.35711918563,-0.333059056308347,0.0980767651936414,-3.39590172708857,0.000684029138571738,0.00909379846031232,"17","Mmut"
ENSMUSG00000026399,168.965318515073,-0.658270097616157,0.193882749651642,-3.39519683313188,0.000685792776682612,0.00910703342589737,"1","Cd55"
ENSMUSG00000034205,37.3756514047,0.855010851833301,0.251836361722127,3.39510484501324,0.000686023241621874,0.00910703342589737,"14","Loxl2"
ENSMUSG00000029162,3176.50969838521,0.531271597764284,0.156546544237141,3.39369738471837,0.000689558449846975,0.00914238080328635,"5","Khk"
ENSMUSG00000025235,44.8837531634104,-0.919526007794928,0.27095675288717,-3.39362646620522,0.000689737027727611,0.00914238080328635,"9","Bbs4"
ENSMUSG00000041550,13.6883063029295,-1.0894977058058,0.321059314117613,-3.39344681153429,0.000690189603405993,0.00914238080328635,"12","Serpina5"
ENSMUSG00000031513,227.466351449991,-0.421553288247558,0.124248364469478,-3.39282766455339,0.000691751438310095,0.0091564196188506,"8","Leprotl1"
ENSMUSG00000026208,19.0353093916434,1.27987000125554,0.377873433491581,3.38703356155377,0.00070652744207393,0.00934522156883863,"1","Des"
ENSMUSG00000058579,2.07774453717605,-5.39305385444476,1.59252821954122,-3.38647302337813,0.000707972366763952,0.00935754780418441,"4","Cela2a"
ENSMUSG00000031996,4842.49597713052,0.323853314868408,0.0957001802021041,3.38404080519471,0.000714273868591882,0.00943400098704992,"9","Aplp2"
ENSMUSG00000032872,132.536911528452,-0.496474028149989,0.146766468271109,-3.38274834843674,0.000717643590068313,0.00947164911928077,"9","Cyb5r4"
ENSMUSG00000038172,690.392512781183,-0.408432193644422,0.120757692086596,-3.38224577322604,0.000718957898836349,0.00948213454430587,"4","Ttc39b"
ENSMUSG00000027947,545.944537369926,-1.0123784836879,0.299395569896134,-3.38140769430595,0.000721154574590875,0.00950423369981037,"3","Il6ra"
ENSMUSG00000024556,37.6680737166826,-0.722203493957405,0.213662271433382,-3.38011708437062,0.000724549569998493,0.00954208242366247,"18","Me2"
ENSMUSG00000022877,8275.98023725506,-0.459352689333643,0.136026953785809,-3.37692403269539,0.000733012918217004,0.00964657693237962,"16","Hrg"
ENSMUSG00000027333,32.0281189434646,0.875323140072876,0.259304239587984,3.37566073529574,0.000736386634101362,0.00968398861283983,"2","Smox"
ENSMUSG00000025347,5153.81680413603,0.507026436703731,0.15026615176866,3.37418926841433,0.000740334460945134,0.00972889089887554,"10","Mettl7b"
ENSMUSG00000104348	30.110422792597	0.998349033515111	0.295915965117412	3.37375860447067	0.000741493610667752	0.00973710832151173	NA	NA
ENSMUSG00000091721,46.1665934182276,0.736207204001111,0.218234806749843,3.37346372453321,0.000742288264112569,0.0097397273355653,"3","Gimd1"
ENSMUSG00000032905,441.637591284938,0.368024759370234,0.109099700786054,3.3732884390942,0.000742761004592726,0.0097397273355653,"18","Atg12"
ENSMUSG00000028397,215.566381090171,-0.277978904403572,0.0824166075696905,-3.3728506013611,0.00074394306391463,0.0097482194581917,"4","Kdm4c"
ENSMUSG00000082274	6.33636149015594	-2.52845948736319	0.750145868639645	-3.37062375874766	0.000749982103418506	0.00982029688898316	NA	NA
ENSMUSG00000016150,5.27772857771355,-2.29828920122726,0.682350650152381,-3.36819375890388,0.000756624016087578,0.0098930624038978,"X","Tenm1"
ENSMUSG00000054517,133.831441387499,0.698839376456483,0.207476260135781,3.3682859716053,0.000756370977520662,0.0098930624038978,"11","Trim65"
ENSMUSG00000036943,85.3280443078547,0.554108005538486,0.164569974305266,3.36700548127116,0.000759891779650859,0.00992867196334647,"9","Rab8b"
ENSMUSG00000028457,37.7995643676689,-1.85957837652796,0.552417813016437,-3.36625346379376,0.000761966593530513,0.0099486547358601,"4","Atp8b5"
ENSMUSG00000037062,866.548455202374,0.217945735485299,0.0647502066609433,3.36594656178544,0.000762814845583841,0.00995260571062178,"3","Sh3glb1"
ENSMUSG00000054417,5.18316394142308,2.04366129328975,0.607514712639319,3.36397004183019,0.000768298825613756,0.0100169911216547,"5","Cyp3a44"
ENSMUSG00000030016,962.573475565884,-0.25435583464043,0.0756233373471222,-3.36345688465056,0.000769728585931741,0.0100213057868629,"6","Zfp638"
ENSMUSG00000024782,3714.29320969794,0.411055858289311,0.122209971834713,3.36352142233742,0.000769548635104631,0.0100213057868629,"19","Ak3"
ENSMUSG00000038690,513.736214115924,-0.273338962756505,0.0812955001908842,-3.36228895959428,0.000772991876572472,0.0100566132872196,"5","Atp5j2"
ENSMUSG00000062169,134.116609678634,0.375237205818979,0.111667161987038,3.36031828105862,0.000778527269186129,0.0101214094012509,"1","Cnih4"
ENSMUSG00000039934,570.805487571145,-0.556693365495522,0.165703768717945,-3.3595697297815,0.000780639483290363,0.0101416411504389,"5","Gsap"
ENSMUSG00000024120,2163.64695983696,-0.238773041511958,0.0710996015299403,-3.35828944711328,0.000784264437029542,0.0101814827981629,"17","Lrpprc"
ENSMUSG00000027298,6.09231220693486,1.65544557314782,0.493142145572102,3.35693387395901,0.000788119591353739,0.0102242541581026,"2","Tyro3"
ENSMUSG00000048924,82.8306418413836,-0.657209839537242,0.195979553143056,-3.35346126163227,0.000798075845024871,0.010346057863009,"13","Ccdc125"
ENSMUSG00000073889,239.850642439694,-0.918866693636098,0.274080630001829,-3.35254152630182,0.000800732282098029,0.0103641704226079,"4","Il11ra1"
ENSMUSG00000031665,311.31254245872,0.834746754746984,0.24900066850576,3.35238760504642,0.000801177647800282,0.0103641704226079,"8","Sall1"
ENSMUSG00000079355,7.16522609711548,-1.28838437748329,0.384297708551965,-3.35256846140958,0.000800654369941777,0.0103641704226079,"9","Ackr4"
ENSMUSG00000009585,34.7551561027399,0.726535625783728,0.216779232590138,3.35150012804677,0.000803750018040011,0.0103900781920977,"15","Apobec3"
ENSMUSG00000050359,2.46400044917306,5.31049456410371,1.58484908157971,3.35078880748092,0.000805817326365957,0.0104094249524894,"3","Sprr1a"
ENSMUSG00000029186,372.532709159063,0.423679674316041,0.126513124504166,3.34889898559174,0.000811333701510716,0.0104732673146182,"5","Pi4k2b"
ENSMUSG00000062949,4351.93629207584,-0.313558230491005,0.0936391918898524,-3.34857898880463,0.000812271231291179,0.0104779542141097,"X","Atp11c"
ENSMUSG00000025189,10.1006375675474,1.38755684760026,0.414665240289376,3.34620969587889,0.000819244146852362,0.0105604333841605,"19","Cnnm1"
ENSMUSG00000029822,267.571038482898,1.47706169091474,0.44156160342497,3.34508634686061,0.000822569575356782,0.0105958114791721,"6","Osbpl3"
ENSMUSG00000020419,7.30385171790425,2.54354859836643,0.760563611577882,3.34429436229474,0.000824921594181416,0.0106148329218772,"11","Hormad2"
ENSMUSG00000044548,31.6275234412876,-0.926992464150242,0.277194306715427,-3.34419734349707,0.000825210147106463,0.0106148329218772,"12","Dact1"
ENSMUSG00000038936,20.1549041667811,1.02404824545436,0.306276526243522,3.34354140036228,0.000827163508620958,0.0106324611678973,"1","Sccpdh"
ENSMUSG00000042686,16.8056708570759,1.6986726455843,0.508747709056401,3.33892932655147,0.00084101958222525,0.0107999085155227,"1","Jph1"
ENSMUSG00000093661,31.6111520505059,0.903493419791205,0.270603251525493,3.33881213436229,0.000841374451784968,0.0107999085155227,"6","Eif4e3"
ENSMUSG00000021943,34.7427836058988,0.912661234629457,0.273393550421237,3.33826907483097,0.000843020703532822,0.0108134301212649,"14","Gdf10"
ENSMUSG00000027327,31.8113834229973,-0.770333223384806,0.230807970150242,-3.337550357916,0.000845204043475175,0.0108262090961989,"2","1700037H04Rik"
ENSMUSG00000083282,302.353605735882,-0.350262871423471,0.104940806706313,-3.33771849499609,0.000844692802141694,0.0108262090961989,"19","Ctsf"
ENSMUSG00000004035,540.355839764358,-0.515686632347598,0.154665900521692,-3.33419732861718,0.000855459457126489,0.0109498810512191,"3","Gstm7"
ENSMUSG00000036053,170.343685648216,0.687165773381683,0.206375743357766,3.32968285032623,0.000869449554582383,0.011121149982877,"2","Fmnl2"
ENSMUSG00000027160,15.2232059522911,-0.9646662435946,0.289819200495399,-3.32851047116843,0.000873117227460537,0.0111581281793648,"2","Ccdc34"
ENSMUSG00000109291	29.6845273878271	-1.10870514162224	0.333107742065968	-3.32836797711737	0.000873563982463428	0.0111581281793648	NA	NA
ENSMUSG00000021589,223.964228032509,-0.413856693197832,0.124422026039828,-3.32623335570306,0.000880281981068081,0.0112282121221551,"13","Rhobtb3"
ENSMUSG00000024299,42.600048208586,-0.618418028287776,0.185919036133797,-3.32627600243545,0.000880147297311257,0.0112282121221551,"17","Adamts10"
ENSMUSG00000099146,433.386791447472,-0.432762970436121,0.130139465499317,-3.32537842210818,0.000882986003212191,0.0112548320744866,"3","0610031O16Rik"
ENSMUSG00000028838,232.097122121959,0.62968495739674,0.189426906825261,3.3241579454053,0.000886859525848562,0.0112963112789649,"4","Extl1"
ENSMUSG00000039349,1933.66563166718,-0.382353876071064,0.115095254995256,-3.32206463321902,0.000893539933618577,0.0113734601459894,"1","C130074G19Rik"
ENSMUSG00000020372,2590.53661434796,-0.285772321995949,0.0860535107430192,-3.3208676732475,0.000897380734113274,0.0114143825594324,"11","Rack1"
ENSMUSG00000035270,59.6047927075431,0.704100717894062,0.212048937248973,3.32046331865062,0.000898681679545519,0.0114229643448852,"16","Impg2"
ENSMUSG00000028803,117.38405408965,-0.465672938546019,0.140277539182426,-3.3196543171493,0.000901289759800855,0.0114481373389746,"4","Nipal3"
ENSMUSG00000024590,64.6909346651772,-0.676694390008315,0.203859679155241,-3.31941261171616,0.000902070336111235,0.0114500785878002,"18","Lmnb1"
ENSMUSG00000009563,293.941535988584,0.335354794782476,0.101096530411201,3.31717412475434,0.000909329253892759,0.0115221903383605,"2","Tor2a"
ENSMUSG00000041846,1326.03099569083,-0.284950108662169,0.0858941116915306,-3.31745800789585,0.000908405695804371,0.0115221903383605,"12","Ppp4r3a"
ENSMUSG00000024905,18.7895393916993,1.34621111453939,0.405842632260256,3.31707663889806,0.000909646605660036,0.0115221903383605,"19","Tesmin"
ENSMUSG00000045659,103.420093654741,-0.654084014928624,0.197280176610813,-3.31550805643781,0.000914767042745401,0.0115790082301708,"7","Plekha7"
ENSMUSG00000061666,30.9976781155941,-1.16463617248241,0.351779086808902,-3.31070326848361,0.000930618348341445,0.0117714831301997,"11","Gdpd1"
ENSMUSG00000025396,2258.99036691469,-0.805714552041129,0.243406282387119,-3.31016333736079,0.000932415433548349,0.0117860412390311,"10","Hsd17b6"
ENSMUSG00000035104,469.768480467542,-0.440717740856259,0.133191146130463,-3.30891169315839,0.000936593728857054,0.0118091637014502,"6","Eva1a"
ENSMUSG00000038257,14.8596851615666,-4.4998784413732,1.35988479012439,-3.30901446508685,0.000936249998382033,0.0118091637014502,"8","Glra3"
ENSMUSG00000032336,628.028826798866,0.240049119204103,0.0725373181792525,3.30931891651824,0.000935232417461811,0.0118091637014502,"9","Nptn"
ENSMUSG00000024870,1011.2113519942,0.325153625025653,0.0982681694209021,3.30883974884029,0.00093683442302623,0.0118091637014502,"19","Rab1b"
ENSMUSG00000038587,80.4362406085393,-0.700608377255488,0.211792120136745,-3.30800020701023,0.000939647401471392,0.011836442405275,"10","Akap12"
ENSMUSG00000003062,99.3537373499938,-0.529796827646705,0.160188827341398,-3.30732696180858,0.000941908835743816,0.0118567406238559,"13","Stard3nl"
ENSMUSG00000058070,21.8192363004839,1.21478502151256,0.367389295206437,3.30653352550723,0.000944580464616195,0.0118745437100497,"12","Eml1"
ENSMUSG00000051375,1557.34802030897,-0.326607390990058,0.098776769654471,-3.30652026921468,0.000944625160267659,0.0118745437100497,"18","Pcdh1"
ENSMUSG00000062691,85.4439119663876,-0.446495791202863,0.135047077665334,-3.30622327355607,0.000945627041093958,0.0118789512600233,"17","Cebpzos"
ENSMUSG00000032560,956.913293670675,-0.18069544730778,0.0546666624590506,-3.30540477833513,0.000948393237658924,0.0119055007948374,"9","Dnajc13"
ENSMUSG00000021268,3.97934441543247,-2.72572863473835,0.824751338019796,-3.30490962437569,0.000950070302973395,0.0119183509809042,"12","Meg3"
ENSMUSG00000041920,262.753129057862,1.00893519021559,0.305458498265302,3.30301889109432,0.000956499439420171,0.011990755859123,"11","Slc16a6"
ENSMUSG00000031938,3082.6705883769,0.394475059624199,0.11945477902161,3.30229617312203,0.00095896755402681,0.0120134396878084,"9","4931406C07Rik"
ENSMUSG00000028976,63.3108651695438,-1.16107315323905,0.351652954938311,-3.30175855750376,0.000960807360238994,0.0120282266649,"4","Slc2a5"
ENSMUSG00000052031,25.72110076142,-0.865432795544799,0.26214679678477,-3.30132889724128,0.000962280075835008,0.0120384009487178,"17","Tagap1"
ENSMUSG00000001666,843.512955089297,-0.38595288388929,0.117026489278123,-3.29799591759129,0.000973775501583828,0.0121738623364558,"10","Ddt"
ENSMUSG00000046808,168.886380384844,0.55561565709806,0.16852889690123,3.29685690296597,0.000977733021397252,0.0122149659659492,"5","Atp10d"
ENSMUSG00000026109,1.43514190015181,-4.93626097386905,1.49751803282816,-3.29629484631086,0.000979691377078926,0.0122310545639422,"1","Tmeff2"
ENSMUSG00000090622,16.2723349464327,1.48906340151701,0.452081453748821,3.29379449028302,0.000988447383770719,0.0123319290560724,"10","A930033H14Rik"
ENSMUSG00000064288,4.08742570114589,1.94607006775114,0.591080008928153,3.29239703315306,0.000993372653934953,0.0123849058152929,"13","Hist1h4k"
ENSMUSG00000000416,7.58755252470185,1.78579718420827,0.542597345074397,3.29120147825901,0.00099760435377718,0.0124291689978796,"6","Cttnbp2"
ENSMUSG00000038280,236.382390457588,-0.362399816715166,0.110138346473578,-3.29040546111798,0.0010004311270882,0.0124558796983541,"10","Ostm1"
ENSMUSG00000049940,777.141611802531,0.503586817966179,0.15311364285269,3.28897418011717,0.00100553247629359,0.0125023260856136,"3","Pgrmc2"
ENSMUSG00000003623,11038.7007075398,0.488878371126427,0.148637127169685,3.28907306293886,0.00100517926682775,0.0125023260856136,"5","Crot"
ENSMUSG00000024516,349.52719000083,-0.494416686557359,0.150359747835742,-3.28822503145905,0.00100821217035701,0.012527104895989,"18","Sec11c"
ENSMUSG00000038745,1628.25306822113,-0.448437826962248,0.136385110943027,-3.28802626519529,0.00100892426325906,0.0125274190346121,"7","Nlrp6"
ENSMUSG00000033557,427.106610688843,0.481045650242959,0.146359636851235,3.28673711271853,0.00101355404824957,0.0125763441088927,"1","Fam20b"
ENSMUSG00000032508,155.316064864922,0.329914312869222,0.10043237367114,3.28493991339392,0.00102004122486717,0.0126396412646584,"9","Myd88"
ENSMUSG00000018334,41.5155685364671,0.610850144569923,0.185944869380052,3.28511427395939,0.00101941017315867,0.0126396412646584,"11","Ksr1"
ENSMUSG00000066364,4.13187426964743,-3.74575352780931,1.14068446466223,-3.28377710387989,0.00102425895939762,0.012683288132663,"12","Serpina3b"
ENSMUSG00000096391	24.9319544299462	-2.72540271144811	0.830166607774568	-3.28295872891601	0.00102723703435909	0.0127029176316677	NA	NA
ENSMUSG00000036114,164.422212274863,-0.769755481976281,0.234461926583094,-3.28307240836169,0.00102682287495768,0.0127029176316677,"4","Rpp25l"
ENSMUSG00000052605,65.5431624699372,-0.701166518788788,0.213844091219254,-3.278867864859,0.00104224424676794,0.0128797663015225,"7","Isoc2b"
ENSMUSG00000112630	1.99214006390455	2.90427768389146	0.88618657134577	3.27727566383792	0.00104813983939051	0.0129438528574698	NA	NA
ENSMUSG00000097451	6.72393136688182	-2.29247635478445	0.699567856557845	-3.27698926314934	0.00104920359101535	0.0129482229364817	NA	NA
ENSMUSG00000041912,76.2885438156574,-0.63782361126729,0.194678539629899,-3.27629132866853,0.00105180004915386,0.0129714894500111,"3","Tdrkh"
ENSMUSG00000037071,163268.436627375,1.18423218514829,0.361517708749266,3.2757238621736,0.0010539155204086,0.0129887966839547,"19","Scd1"
ENSMUSG00000030004,117.426028620653,-1.01988344826984,0.311435334177055,-3.27478399637861,0.00105742792878231,0.0130232852268666,"6","Nat8"
ENSMUSG00000029536,211.939697766762,0.318775566250375,0.0973484494879729,3.27458288166941,0.00105818092753221,0.0130237652619349,"5","Gatc"
ENSMUSG00000019132,2593.3882144138,0.364178264071266,0.111290932372965,3.27230850084722,0.00106673109203468,0.0131201450564482,"13","BC005537"
ENSMUSG00000086316,12.915271474665,0.992692142813232,0.303440400582535,3.27145673716319,0.00106994957502222,0.0131461845729178,"X","Nbdy"
ENSMUSG00000025165,6.96882729882958,-1.65768353067666,0.506725048003106,-3.27136686297476,0.00107028969795959,0.0131461845729178,"11","Sectm1a"
ENSMUSG00000114733	15.4134075589692	1.10404758147054	0.337786448750804	3.26847801489227	0.00108127577506723	0.0132721871717539	NA	NA
ENSMUSG00000021186,54.2741273584851,0.77547615749079,0.237277811082908,3.26822029397358,0.0010822609193835,0.0132753457764325,"12","Fbln5"
ENSMUSG00000026618,1013.0693612515,0.268545730541004,0.082202708580333,3.26687204325592,0.00108742818505409,0.0133297648490501,"1","Iars2"
ENSMUSG00000041654,370.1954356823,0.396708715808662,0.121455891241725,3.26627808460211,0.00108971180567696,0.0133487866591993,"11","Slc39a11"
ENSMUSG00000006301,525.691009146093,0.228514424588083,0.0699736066569742,3.26572311340632,0.00109184953676637,0.013365997013838,"1","Tmbim1"
ENSMUSG00000088185	1048.80052706355	-0.383598853864325	0.117568838425599	-3.26275957984459	0.00110333077221151	0.0134613734348749	NA	NA
ENSMUSG00000090150,5342.79401573876,0.405833711425052,0.124377845559967,3.26290996276652,0.00110274548457245,0.0134613734348749,"9","Acad11"
ENSMUSG00000036620,322.460481441388,0.414515371556683,0.127014994271452,3.26351525608697,0.00110039259613622,0.0134613734348749,"11","Mgat4b"
ENSMUSG00000036083,1009.45212406142,-0.410929935900845,0.125939587153178,-3.26291315693323,0.00110273305604731,0.0134613734348749,"13","Slc17a3"
ENSMUSG00000033450,10.7330157019248,1.36916057413252,0.419602627673125,3.26299332710354,0.00110242115577288,0.0134613734348749,"17","Tagap"
ENSMUSG00000108822	59.9215806088848	1.8024669525445	0.55250777382568	3.26233772253346	0.00110497416684292	0.0134724123016142	NA	NA
ENSMUSG00000024430,52.2050218833592,-1.61225892015309,0.494263882684673,-3.26193957647856,0.00110652726746917,0.0134823362449149,"18","Cabyr"
ENSMUSG00000055762,486.59093511817,-0.262535374159059,0.0804990318523404,-3.26134821895285,0.0011088377793998,0.0135014693566438,"15","Eef1d"
ENSMUSG00000074063,2526.31081142442,-1.01374134978525,0.310884483972127,-3.26082967162857,0.00111086748243805,0.0135081485864467,"8","Osgin1"
ENSMUSG00000053835,43.9184641701047,-0.95178681854852,0.291868132463446,-3.26101657798397,0.00111013549610318,0.0135081485864467,"17","H2-T24"
ENSMUSG00000033083,92.5834870728375,0.490847230868769,0.150701236238999,3.25708828353822,0.00112561418376015,0.0136783495748069,"14","Tbc1d4"
ENSMUSG00000114575	3.57635937218965	-2.51957886637988	0.773728542441376	-3.25641194317294	0.00112829922108284	0.0137018493958395	NA	NA
ENSMUSG00000036078,2681.51098829151,-0.916006846728322,0.281563934886569,-3.25328187751511,0.00114080270875549,0.0138444719944778,"4","Sigmar1"
ENSMUSG00000021451,12.8917306338219,1.21647569951888,0.373996972842833,3.25263514908203,0.0011434020700103,0.013866791061827,"13","Sema4d"
ENSMUSG00000034457,15.9100117263403,1.82058479076645,0.559990246836291,3.25110089158158,0.00114959054448005,0.0139325790905755,"X","Eda2r"
ENSMUSG00000036879,644.218185353654,0.363465085658912,0.111815598048884,3.25057587672169,0.00115171530738931,0.0139490618902929,"8","Phkb"
ENSMUSG00000104918	2.11507661460248	-3.63816293383874	1.11944297129649	-3.24997612841786	0.0011541469617142	0.0139692372804692	NA	NA
ENSMUSG00000027357,540.528762366239,0.351811071138921,0.10830559860355,3.24831842190094,0.00116089276815314,0.0140415676996772,"2","Crls1"
ENSMUSG00000080935	18.6188516154102	-1.50541758654932	0.4634742296782	-3.24811497630529	0.00116172316748391	0.0140422999171018	NA	NA
ENSMUSG00000020472,199.909915841881,0.425731611374084,0.131121326709654,3.2468525300754,0.00116688835025147,0.0140953930520443,"11","Zkscan17"
ENSMUSG00000025728,553.100814882232,0.244890714824926,0.0754692154836507,3.24490871218846,0.00117488281140728,0.014182569477213,"17","Pigq"
ENSMUSG00000071253,987.167311089611,0.240442085784276,0.0741161873249284,3.24412378000731,0.00117812537217143,0.0142123060769887,"10","Slc25a16"
ENSMUSG00000024817,603.645839777101,-0.191458730025156,0.0590637383845022,-3.24156132445882,0.00118876854479023,0.0143312215842524,"19","Uhrf2"
ENSMUSG00000041966,287.738397107752,0.320311905391616,0.0988381992916653,3.24077034676032,0.00119207177447262,0.0143615516290492,"2","Dcaf17"
ENSMUSG00000095562	10.3655470685516	1.80364273448535	0.556620697455406	3.24034435429856	0.00119385428788697	0.0143735328125798	NA	NA
ENSMUSG00000081332	7.98274859893299	-2.68748872615714	0.830928665253664	-3.23431942901706	0.0012193299725508	0.0146705664243579	NA	NA
ENSMUSG00000078496,4.66002845003137,-4.10001444644945,1.26810437557307,-3.23318373899356,0.00122418798890719,0.0147193071309606,"4","Zfp982"
ENSMUSG00000098068	7.2946192091813	-2.00564427146996	0.620504867497049	-3.23227806344242	0.00122807490304127	0.0147563150404959	NA	NA
ENSMUSG00000020205,889.422861588798,-1.83321845137079,0.56738427006986,-3.23099977929433,0.00123358035121823,0.0148029642146188,"10","Phlda1"
ENSMUSG00000067430,28.9292147142968,-0.764588905864463,0.236633926457113,-3.2311043361867,0.00123312918014901,0.0148029642146188,"17","Zfp763"
ENSMUSG00000097673	21.4663453820899	-1.0882028191879	0.336821708351405	-3.23079775503242	0.00123445253339399	0.0148036911302474	NA	NA
ENSMUSG00000079015,21208.3155271581,-0.474889911216418,0.147115127992245,-3.22801548486197,0.00124652226274607,0.0149386110857348,"12","Serpina1c"
ENSMUSG00000001986,37.5751884441918,1.30571332224324,0.404567964978856,3.22742637893111,0.00124909179426153,0.0149595760520882,"X","Gria3"
ENSMUSG00000027014,1292.90298901043,1.02439428206916,0.317491487530439,3.22652518981615,0.00125303201891185,0.0149921749891553,"2","Cwc22"
ENSMUSG00000112395	6.06930218460819	-5.22821303958488	1.62043381373797	-3.22642800666111	0.00125345761285427	0.0149921749891553	NA	NA
ENSMUSG00000054619,2055.00848638115,-0.400695593213154,0.124265787179101,-3.22450452621881,0.00126190861755165,0.0150833638166069,"15","Mettl7a1"
ENSMUSG00000040669,26.9488741641478,0.791359157243477,0.245436728178988,3.2242898734633,0.00126285497175866,0.0150847902324021,"6","Phc1"
ENSMUSG00000049625,27.3851509379606,0.943770466480071,0.292738605923527,3.22393578224054,0.00126441750988695,0.0150935702750903,"13","Tifab"
ENSMUSG00000033596,171.936527098339,-0.38310677980902,0.118892718358877,-3.22228968348268,0.00127170489831198,0.0151706326652782,"8","Rfwd3"
ENSMUSG00000052298,204.710657880825,0.29189134327289,0.0906634405387402,3.21950437285872,0.00128412402209661,0.0153087726555831,"11","Cdc42se2"
ENSMUSG00000034424,642.442036789395,-0.525242697538488,0.163304578789159,-3.21633784816667,0.00129837883180033,0.0154686021502534,"8","Gcsh"
ENSMUSG00000045257,22.7132332693843,-1.06445872356775,0.331154246868873,-3.21438946844987,0.00130722232351123,0.0155637958099509,"17","Morn2"
ENSMUSG00000030304,765.905314231592,-0.237242344159871,0.0738359633475733,-3.2131001398747,0.00131310497937723,0.0156236365452321,"6","Ergic2"
ENSMUSG00000039960,1255.66082583564,0.441031891151545,0.137313057760048,3.21187145888369,0.00131873364969333,0.0156803792505908,"8","Rhou"
ENSMUSG00000056429,4624.11429569588,0.375481170730819,0.116929781712514,3.21116797818015,0.00132196635659108,0.0157085774229455,"6","Tgoln1"
ENSMUSG00000022214,3507.48590427399,-0.323168555649648,0.100656451891811,-3.21060945002315,0.00132453816839816,0.0157288907497282,"14","Dcaf11"
ENSMUSG00000026869,517.998378404314,0.304466734333681,0.0949087191780415,3.20799539779401,0.00133663637401662,0.0158313295208203,"2","Psmd5"
ENSMUSG00000041740,1883.53223286669,0.237126892468982,0.073909140959217,3.20835676604371,0.00133495785925439,0.0158313295208203,"5","Rnf10"
ENSMUSG00000017831,466.592166135021,0.267709243898911,0.0834395602374365,3.20842107912739,0.00133465933616603,0.0158313295208203,"17","Rab5a"
ENSMUSG00000025198,850.267434390396,-0.346600365371379,0.108042204442285,-3.20800901055779,0.00133657310898705,0.0158313295208203,"19","Erlin1"
ENSMUSG00000021771,640.367379534102,-0.234028836720382,0.07296303085657,-3.20749883842453,0.00133894601249232,0.015848394073887,"14","Vdac2"
ENSMUSG00000000740,185.276603770287,-0.566690291400748,0.176708991945013,-3.20691259207165,0.00134167754996922,0.0158704270502196,"8","Rpl13"
ENSMUSG00000050627,478.297525328352,0.431023413969723,0.134412816580452,3.20671365227836,0.00134260565135063,0.0158711128195953,"9","Gpd1l"
ENSMUSG00000034327,194.070505568658,0.265363370396044,0.0827668702430476,3.20615446273123,0.00134521757657668,0.0158916895056727,"14","Kctd9"
ENSMUSG00000062545,34.386535327382,1.27187319092977,0.396810484619138,3.20524089012044,0.00134949488112447,0.0159319007324986,"4","Tlr12"
ENSMUSG00000046314,213.985865646335,-0.44054782360387,0.137473143949866,-3.20461008562175,0.00135245559702229,0.0159565265780638,"12","Stxbp6"
ENSMUSG00000028383,1059.76374650142,0.538350506561732,0.168060951786609,3.20330511542794,0.00135859957635064,0.0160186530527703,"4","Hsdl2"
ENSMUSG00000056091,701.60230576788,0.923566096202392,0.288333773943975,3.20311451402098,0.00135949910576593,0.0160189041919706,"6","St3gal5"
ENSMUSG00000039809,257.142706070851,0.832079834007675,0.259939963975245,3.20104620037155,0.00136929574980358,0.0161239215470737,"4","Gabbr2"
ENSMUSG00000057286,10.8069869360095,1.3194016076014,0.412372529476108,3.19953807126196,0.00137648006214377,0.0161980621506467,"11","St6galnac2"
ENSMUSG00000085132	43.6163101533503	1.23262469741794	0.385399803883452	3.1983013094389	0.0013823975822076	0.0162572094774124	NA	NA
ENSMUSG00000015133,317.984873223199,0.413237102169705,0.129226008269934,3.19778586139189,0.00138487075999914,0.0162758006845259,"7","Lrrk1"
ENSMUSG00000054836,47.5542974282776,-0.530243476841038,0.165830086628567,-3.19751070279967,0.00138619267182132,0.0162808463193953,"9","Elp6"
ENSMUSG00000033542,430.577301246398,0.297173968163506,0.0929914845812399,3.19571162350771,0.00139486449222791,0.0163721546578103,"6","Arhgef5"
ENSMUSG00000087054	2.51710226917132	-4.16369401446412	1.30306553514278	-3.19530668425507	0.00139682324199622	0.016374071937025	NA	NA
ENSMUSG00000037580,907.938736292915,-0.558224494834634,0.174696270636736,-3.19540018112584,0.0013963707590304,0.016374071937025,"14","Gch1"
ENSMUSG00000002014,857.800779698085,-0.290990065534038,0.0911213517378375,-3.19343446935727,0.00140591243155616,0.0164700338802725,"X","Ssr4"
ENSMUSG00000039238,160.55441611429,0.810083664198379,0.253713886057227,3.19290235464549,0.00140850566515796,0.0164898224213615,"11","Zfp750"
ENSMUSG00000059895,94.4500944547662,0.496382698953414,0.155513195296328,3.19190084164604,0.00141339845267067,0.016525889600457,"15","Ptp4a3"
ENSMUSG00000025207,4768.81728109307,0.441534276420169,0.138325878489246,3.19198606394172,0.00141298149883405,0.016525889600457,"19","Sema4g"
ENSMUSG00000102430	5.45842958838838	-2.10374493842947	0.659179845906401	-3.19145822114256	0.00141556581813537	0.0165300387469841	NA	NA
ENSMUSG00000102869,310.080574976755,-0.376061424132804,0.11782949381888,-3.19157294107418,0.00141500377878838,0.0165300387469841,"2","2900097C17Rik"
ENSMUSG00000033965,2257.35732043593,0.329882514910358,0.103445016879149,3.18896477435686,0.00142783275530538,0.0166626164150801,"X","Slc16a2"
ENSMUSG00000047592,10.5989037368079,1.65076890260738,0.517909426925184,3.18736986968544,0.00143573046992033,0.0167440689075108,"5","Nxpe5"
ENSMUSG00000034663,201.473820821295,0.448468972669886,0.140771716801503,3.18578889893243,0.00144359891016251,0.0168250761158876,"5","Bmp2k"
ENSMUSG00000025810,1545.87129876892,-0.508949972613751,0.159780390889833,-3.18530934728196,0.00144599346833093,0.0168314747047583,"8","Nrp1"
ENSMUSG00000021474,1360.65060070203,0.430271141331594,0.135078247351822,3.18534738025522,0.00144580342368268,0.0168314747047583,"13","Sfxn1"
ENSMUSG00000092528,2.85076947137732,2.51392128133821,0.789300890962778,3.184997394684,0.00144755311442496,0.0168388831678006,"11","Nlrp1c-ps"
ENSMUSG00000063229,3865.48272388159,0.486564206970379,0.152780719091547,3.18472258714026,0.00144892833358428,0.0168441381801002,"7","Ldha"
ENSMUSG00000020023,319.00210499572,0.448774191284714,0.140959578090285,3.18370838906223,0.001454014113584,0.0168924951794727,"10","Tmcc3"
ENSMUSG00000033773,123.904863363514,-0.432604554882696,0.135912607224502,-3.1829611962937,0.00145777149343919,0.0169253673076581,"5","Rpap2"
ENSMUSG00000100826,37.231496971627,-0.742887569844753,0.233493547171914,-3.18161927317755,0.00146454204658149,0.016993159624457,"7","Ipw"
ENSMUSG00000100174	11.4403151765127	-1.4268730867972	0.448504858159258	-3.18139940033946	0.00146565415446243	0.0169952522424633	NA	NA
ENSMUSG00000041720,719.234671975508,0.270091408353686,0.0849069563272826,3.18102803394095,0.00146753427805426,0.0170062422056606,"16","Pi4ka"
ENSMUSG00000025500,19.5005221123464,0.956862099557256,0.300841199094592,3.18062187771162,0.00146959307724787,0.0170192874469849,"7","Lmntd2"
ENSMUSG00000025915,246.170292578333,0.448189068467073,0.140928179911212,3.18026578324819,0.00147140030358312,0.0170294045287792,"1","Sgk3"
ENSMUSG00000053838,426.198128759209,0.284039726402314,0.0893282854808834,3.17972884930272,0.00147412918659257,0.0170501689051671,"11","Nudcd3"
ENSMUSG00000020777,23835.482568919,0.656723736741027,0.206571042107857,3.17916649903974,0.00147699224352206,0.0170522468693447,"11","Acox1"
ENSMUSG00000097658	4.13752944935747	2.13321693682381	0.670964241734478	3.17933028935988	0.00147615782021621	0.0170522468693447	NA	NA
ENSMUSG00000021214,2.19926396957764,2.71535141113146,0.854157787406127,3.17898103976471,0.00147793758313343,0.0170522468693447,"13","Akr1c18"
ENSMUSG00000022394,241.650221353278,0.333777137241946,0.104995724849316,3.17895931211451,0.00147804837173431,0.0170522468693447,"15","L3mbtl2"
ENSMUSG00000031799,157.807891573775,0.418889828617571,0.131785396584447,3.17857546795141,0.00148000684316807,0.0170533068126064,"8","Tpm4"
ENSMUSG00000046753,81.840143257836,-0.728603437435986,0.229223308410348,-3.17857482508569,0.00148001012523882,0.0170533068126064,"14","Ccdc66"
ENSMUSG00000042228,377.236339508553,-0.27279332262506,0.0858536665677814,-3.1774219265253,0.00148590690766438,0.0171041857127389,"4","Lyn"
ENSMUSG00000062373,144.668711134601,0.431317477717072,0.135747764272821,3.17734498264167,0.00148630122558614,0.0171041857127389,"15","Tmem65"
ENSMUSG00000026554,1820.62037603404,-0.231007769935531,0.0727230852827474,-3.17653973339239,0.00149043371246614,0.0171409274371894,"1","Dcaf8"
ENSMUSG00000032342,256.489470927106,-0.271090192468393,0.0853850562264115,-3.17491378994418,0.00149881023558022,0.0172264011953266,"9","Mto1"
ENSMUSG00000042229,190.310485265863,-0.332048748001841,0.10461046344645,-3.17414469893651,0.00150278752372804,0.0172531270270876,"1","Rabif"
ENSMUSG00000049493,37.017768009941,1.50548445540441,0.474303021962305,3.17409838372073,0.00150302734901547,0.0172531270270876,"9","Pls1"
ENSMUSG00000101378	3.1397213696485	-2.28654898625339	0.720541237693067	-3.17337699307004	0.0015067673437186	0.0172788939543353	NA	NA
ENSMUSG00000020185,9.05180708128875,-1.37112215712925,0.432080839970406,-3.17330006399535,0.00150716668209142,0.0172788939543353,"10","E2f7"
ENSMUSG00000081070	2.51397182774314	2.95088441878061	0.930434275269143	3.17151302054841	0.00151647069726783	0.0173746391445761	NA	NA
ENSMUSG00000095597,106.319095544501,-0.531361480434067,0.16761149710085,-3.17019709044394,0.00152335571293369,0.0174425663552482,"19","LOC102638448"
ENSMUSG00000037493,31.3389807014897,-0.748216884983944,0.236067344850607,-3.16950608080692,0.00152698263023818,0.0174731262079952,"9","Cib2"
ENSMUSG00000046688,165.164764086663,-0.877098375945695,0.276781111665549,-3.16892424727864,0.0015300426787515,0.0174971651789513,"3","Tifa"
ENSMUSG00000025949,1001.43081282697,0.198712718853654,0.0627339830287286,3.16754507302134,0.00153731877266254,0.0175573568467806,"1","Pikfyve"
ENSMUSG00000002949,422.247405603851,-0.214679424316611,0.0677782429481131,-3.1673796041151,0.00153819387287036,0.0175573568467806,"8","Timm44"
ENSMUSG00000032058,302.162086571062,0.430567079525289,0.135937032206968,3.16740091007532,0.00153808116826744,0.0175573568467806,"9","Ppp2r1b"
ENSMUSG00000009739,107.600026080185,-0.404926280369155,0.12790397389281,-3.16586160730632,0.00154624339993168,0.017638198633367,"15","Pou6f1"
ENSMUSG00000018417,3489.00063934168,-0.304220667560953,0.0961043808448274,-3.16552341200923,0.00154804203429182,0.0176476791909268,"1","Myo1b"
ENSMUSG00000002395,304.32793504564,-0.341820375837868,0.108038117339003,-3.16388682306727,0.00155677320842039,0.017736129495058,"8","Use1"
ENSMUSG00000028601,1091.18485549181,-0.405251993407668,0.128169955325103,-3.16183299260539,0.00156779451849443,0.0178505443304235,"4","Echdc2"
ENSMUSG00000020847,33.815979944981,0.592984371492463,0.187581973088407,3.16120126966033,0.00157119890392039,0.0178558679174504,"11","Rph3al"
ENSMUSG00000024070,3077.01684042718,-0.519828776656318,0.164432578588052,-3.16134905333223,0.00157040188123703,0.0178558679174504,"17","Prkd3"
ENSMUSG00000117869,18.7813294275597,-1.02046158364551,0.322789098661894,-3.16138800187424,0.00157019188706406,0.0178558679174504,"18","Snhg4"
ENSMUSG00000113399	13.9016403070316	-3.23008615902622	1.02250314763231	-3.15899874392147	0.00158312172714414	0.0179801620816371	NA	NA
ENSMUSG00000036854,91.2137942305023,0.644850166612212,0.204176113526765,3.15830365988272,0.00158690164726651,0.0180118768177606,"7","Hspb6"
ENSMUSG00000073643,351.878823858718,0.268694345493215,0.0850961175690738,3.15753941741363,0.00159106724488149,0.0180271114363286,"1","Wdfy1"
ENSMUSG00000040605,70.1253489978883,-0.552123183793945,0.174860119834218,-3.15751347029503,0.00159120884936892,0.0180271114363286,"16","Bace2"
ENSMUSG00000073460,20.0965904714674,1.45395899837149,0.460441512139394,3.15774959476573,0.00158992064497657,0.0180271114363286,"17","Pnldc1"
ENSMUSG00000030905,14.8715362112305,-2.58437975784891,0.81879789607496,-3.15630971969707,0.00159779099804953,0.0180904455645087,"7","Crym"
ENSMUSG00000058806,38.3940882507529,-0.693721131106267,0.219879605721174,-3.15500443449933,0.00160495665916668,0.018160303637221,"10","Col13a1"
ENSMUSG00000030872,237.157845230684,0.441607382175207,0.140054330264563,3.15311480438347,0.00161538263449684,0.0182669431204107,"7","Gga2"
ENSMUSG00000086389	105.468474027805	-1.56359587255607	0.495988950423399	-3.15248126237755	0.00161889211275658	0.0182949275726867	NA	NA
ENSMUSG00000034435,533.409928522884,0.305636234481268,0.0969563931818348,3.15230614971484,0.00161986337883164,0.0182949275726867,"12","Tmem30b"
ENSMUSG00000062098,107.732652318617,0.413019225442631,0.131085208818576,3.15076910022896,0.00162841169877041,0.0183800924415671,"2","Btbd3"
ENSMUSG00000021275,305.11631263531,0.320901164891712,0.10190946895761,3.14888467356447,0.00163894860691872,0.0184875835437213,"12","Tecpr2"
ENSMUSG00000109667	1.67550205961295	3.46736594034259	1.10161245921265	3.14753696850958	0.00164652283998141	0.0185615430168485	NA	NA
ENSMUSG00000036676,178.429732916525,0.375203311320035,0.119236192879939,3.1467233417779,0.00165111107988152,0.0186017702884737,"10","Tmtc3"
ENSMUSG00000022875,17061.8109873016,-0.3520923336482,0.111952857656093,-3.14500532652583,0.00166083806036372,0.0186998063092804,"16","Kng1"
ENSMUSG00000061838,1205.02720798418,0.362987500370405,0.115428247702647,3.14470251082292,0.00166255798414334,0.0187076234613044,"6","Suclg2"
ENSMUSG00000034312,788.591625270087,0.37519117340584,0.119328243091595,3.14419423001012,0.00166544858688604,0.0187285956996309,"6","Iqsec1"
ENSMUSG00000009376,1712.79859498297,-0.314336893811499,0.0999966563156322,-3.14347404596528,0.00166955220517053,0.0187631745054285,"6","Met"
ENSMUSG00000026839,1420.54199552091,-1.48347421236125,0.471952984861674,-3.14326693536231,0.00167073404524241,0.0187648946953334,"2","Upp2"
ENSMUSG00000101599	137.243066799765	0.479987322068486	0.152829217272279	3.14067774889761	0.00168557387885012	0.0189085358000829	NA	NA
ENSMUSG00000003420,1587.08931101742,0.302881364538844,0.0964383381431818,3.14067382713664,0.00168559644796792,0.0189085358000829,"7","Fcgrt"
ENSMUSG00000038415,306.704540990376,-1.85702602448469,0.591410648253369,-3.13999423238168,0.00168951160946951,0.0189408062426084,"13","Foxq1"
ENSMUSG00000051579,147.073291573221,0.91086839706624,0.290124876221682,3.13957358268808,0.00169193917186697,0.0189447332687867,"X","Tceal8"
ENSMUSG00000057706,6.38749971402792,1.40039932611744,0.446036439285804,3.13965228571856,0.00169148473413459,0.0189447332687867,"7","Mex3b"
ENSMUSG00000073563,399.531580951793,0.287948693971785,0.0917220860642957,3.1393605000429,0.00169317009217582,0.0189468849578447,"18","Csnk1g3"
ENSMUSG00000027309,862.326343011542,0.361091464225692,0.115061323470574,3.13825231045633,0.0016995850936969,0.0190070092636613,"2","4930402H24Rik"
ENSMUSG00000006651,5.86547243570066,-1.50019452686332,0.478160011009253,-3.13743201506303,0.00170434794588176,0.0190485946892668,"7","Aplp1"
ENSMUSG00000020171,165.375618313832,-0.355883709329489,0.113500268953293,-3.13553185918829,0.00171542794616687,0.0191606893680856,"10","Yeats4"
ENSMUSG00000034403,650.843490927435,-0.25112916804495,0.0801104648424157,-3.13478605496727,0.00171979488005911,0.0191730490950408,"X","Pja1"
ENSMUSG00000106352,243.013546194206,0.466513647346073,0.148824547045105,3.13465524746186,0.00172056185487805,0.0191730490950408,"5","5033403H07Rik"
ENSMUSG00000041571,572.225500195315,-0.287003962306628,0.0915592646932221,-3.13462502422078,0.00172073911011962,0.0191730490950408,"7","Selenow"
ENSMUSG00000020572,860.640387152589,0.632940624721102,0.201888514471201,3.13509971767805,0.00171795703545831,0.0191730490950408,"12","Nampt"
ENSMUSG00000059327,18.3905860192654,0.881961214769269,0.281377575460337,3.13444030970261,0.00172182280092554,0.0191734114095738,"X","Eda"
ENSMUSG00000024063,110.49147062535,0.41877487054678,0.133646784393902,3.13344516627134,0.00172767195675209,0.0192268068890531,"17","Lbh"
ENSMUSG00000028186,16945.7132123922,-0.606521722661802,0.193644019178048,-3.13214797563217,0.00173532388937284,0.0192766795019248,"3","Uox"
ENSMUSG00000096010,84.4474237142696,-0.541791042867633,0.172971523516537,-3.1322557138478,0.00173468717313627,0.0192766795019248,"6","Hist4h4"
ENSMUSG00000040548,2902.36976939105,-0.204407351500095,0.065253663441105,-3.1325038430154,0.00173322158505958,0.0192766795019248,"11","Tex2"
ENSMUSG00000037572,27.7849875619673,-0.743172704752143,0.23733143162985,-3.13137075712424,0.00173992350175602,0.019310148005962,"14","Wdhd1"
ENSMUSG00000022546,2044.8114152927,-0.431446963829439,0.137786079903843,-3.1312812160019,0.00174045412948473,0.019310148005962,"15","Gpt"
ENSMUSG00000102252,60.5227269250371,-0.569826392301697,0.182016282024369,-3.13063417164738,0.00174429299009668,0.0193174888520725,"7","Snrpn"
ENSMUSG00000034799,5.68686209046634,1.51657820376307,0.484430106393367,3.13064399538285,0.00174423464852905,0.0193174888520725,"8","Unc13a"
ENSMUSG00000061669	3.39707693672145	-2.41592883350965	0.771649949449589	-3.13086113105161	0.00174294557312745	0.0193174888520725	NA	NA
ENSMUSG00000025738,4.39407147134671,1.69216789578029,0.540821552422542,3.12888398807414,0.00175471572825947,0.0194211255360756,"17","Fbxl16"
ENSMUSG00000047361,1.58956458039638,-4.07644444510343,1.30309761323609,-3.12827251289337,0.00175837067754016,0.0194497763240343,"1","Gm973"
ENSMUSG00000030055,63.5518230448412,0.500912613567409,0.160164050311203,3.12749716677446,0.00176301519097484,0.0194800834085216,"6","Rab43"
ENSMUSG00000038119,36.0309730456848,0.708335238991931,0.226489086644575,3.12745858745727,0.00176324658483932,0.0194800834085216,"9","Cdon"
ENSMUSG00000041237,2561.9058066572,0.840050079556983,0.26862249447561,3.12725142842889,0.00176448957605017,0.0194804142206249,"3","Pklr"
ENSMUSG00000030532,135.169820757873,-0.362368279742612,0.115880063674207,-3.12709769267472,0.00176541253874413,0.0194804142206249,"7","Hddc3"
ENSMUSG00000110475	3.71476863691524	2.11842835713184	0.677489948759635	3.12687791311193	0.00176673277059003	0.0194831957288767	NA	NA
ENSMUSG00000056498,4.53771461368892,1.64044533637366,0.525233746938101,3.12326720424342,0.00178855291405368,0.0197119064364586,"3","Tmem154"
ENSMUSG00000029314,205.045882748522,1.01404538681274,0.324858041788098,3.12150310711468,0.0017993034923524,0.0198064548584838,"5","Gpat3"
ENSMUSG00000023764,124.348611151684,0.786540759671009,0.25196766769348,3.12159400002004,0.00179874813421819,0.0198064548584838,"11","Sfi1"
ENSMUSG00000092341,73515.2877547113,-0.445585485186987,0.142777859620649,-3.12083040305323,0.00180341863442142,0.0198397803931525,"19","Malat1"
ENSMUSG00000029247,1894.30981141331,-0.368088884728603,0.117975508341299,-3.12004491359118,0.00180823466628535,0.0198807717378209,"5","Paics"
ENSMUSG00000006920,249.671299508274,-0.314265243099239,0.10076302125001,-3.1188549053079,0.00181555342574263,0.0199492135455094,"11","Ezh1"
ENSMUSG00000028158,5378.91296323179,0.319960922372549,0.10260590014011,3.11834818402876,0.00181867810628224,0.0199715163507454,"3","Mttp"
ENSMUSG00000041957,565.530919373173,0.504528505147563,0.161804055131968,3.11814499788691,0.00181993243466377,0.0199732657089454,"16","Pkp2"
ENSMUSG00000025403,1737.67336816445,-0.342193073118902,0.10976540332923,-3.11749479107301,0.00182395169882453,0.0200053391380394,"10","Shmt2"
ENSMUSG00000028796,281.371845585177,0.335560076598758,0.107694044631623,3.1158647420716,0.00183406375693363,0.0201041604125417,"4","Phc2"
ENSMUSG00000039976,375.412695214365,0.462318919652199,0.148442072529099,3.11447362446097,0.00184273430990409,0.0201870713589494,"11","Tbc1d16"
ENSMUSG00000038545,138.334176318241,0.485289364790643,0.155832617543284,3.11417065593376,0.00184462763844656,0.0201956831484185,"17","Cul7"
ENSMUSG00000028992,175.789242968627,0.311245853852113,0.0999598553732935,3.11370852518529,0.00184751905544925,0.0202152055017362,"4","Nmnat1"
ENSMUSG00000005952,1.26375144186451,-3.78782426541416,1.21687581039187,-3.11274514052044,0.00185356006476609,0.0202691460319745,"11","Trpv1"
ENSMUSG00000115186	22.4238760226972	-1.01131337513652	0.324971080992658	-3.11201037349955	0.00185817969498266	0.0203074880985522	NA	NA
ENSMUSG00000021699,157.507538124528,0.971624629893285,0.312278502987869,3.11140414917075,0.0018619991121512,0.0203370441949928,"13","Pde4d"
ENSMUSG00000103662	6.19632481350987	-2.07115729763014	0.666034061994835	-3.10968674999417	0.00187285849554698	0.0204352720549207	NA	NA
ENSMUSG00000025736,505.624519039657,-0.223901917448366,0.0720028064938913,-3.10962764301918,0.00187323327170107,0.0204352720549207,"17","Jmjd8"
ENSMUSG00000001403,5.01101685086103,1.80738895849496,0.581289283888584,3.1092762391976,0.00187546282010592,0.0204473651157991,"2","Ube2c"
ENSMUSG00000055413,2.10143568792535,-2.68728573245496,0.864538089777369,-3.10834856697519,0.00188136032959345,0.020499410042882,"17","H2-Q5"
ENSMUSG00000009633,765.712539384969,1.72515002871706,0.555306493574277,3.10666280455859,0.0018921208841492,0.0206043492100784,"1","G0s2"
ENSMUSG00000089235	30.329580798858	-0.874112416480979	0.281395310858581	-3.10635032905817	0.00189412167639529	0.0206138301774762	NA	NA
ENSMUSG00000043993	28.1912924514506	0.897320381628381	0.289080661843588	3.10404845452406	0.00190892065268514	0.0207625001222284	NA	NA
ENSMUSG00000007034,3.2128310536862,2.45567912885372,0.791259523027424,3.10350657071157,0.0019124198826681,0.0207881636828761,"17","Slc44a4"
ENSMUSG00000032187,910.908332597659,0.328109795024446,0.105728835326084,3.10331419061322,0.00191366359877607,0.0207892936519807,"9","Smarca4"
ENSMUSG00000102101,27.4601023326732,0.669304864600786,0.21598226430458,3.09888808118489,0.00194248383530737,0.0210898244976229,"16","Zbtb11os1"
ENSMUSG00000000303,395.145898619093,-1.68711369974876,0.544512523631382,-3.09839283125632,0.00194573328266523,0.0211083594778352,"8","Cdh1"
ENSMUSG00000011179,148.599175457137,-0.571143283469897,0.184342331808027,-3.09827524621247,0.00194650551763809,0.0211083594778352,"12","Odc1"
ENSMUSG00000015656,1676.99669255279,-1.5325005448554,0.494709079157941,-3.097781321224,0.00194975242438146,0.0211310066670932,"9","Hspa8"
ENSMUSG00000056035,55599.4225963785,-0.615209830864053,0.198719419961979,-3.09587171189289,0.00196235242265824,0.0212423194001699,"5","Cyp3a11"
ENSMUSG00000024097,466.436460588196,-0.304634749283108,0.0984003110447075,-3.09587181228217,0.00196235175830871,0.0212423194001699,"17","Srsf7"
ENSMUSG00000055917,108.889390908011,-0.528762384651179,0.170882925902374,-3.09429617885442,0.00197280434744326,0.0213301430334114,"12","Zfp277"
ENSMUSG00000024340,5.24138915100511,1.85942354615671,0.600905377922752,3.09436995319377,0.00197231379787406,0.0213301430334114,"17","Btnl2"
ENSMUSG00000062931,64.2755965115282,-0.51018801726595,0.16491294227311,-3.09368088540338,0.00197689999801425,0.0213617630117179,"10","Zfp938"
ENSMUSG00000028234,451.279881400574,-0.355294132724642,0.114985669155663,-3.08989924860687,0.00200224402418066,0.0216100183438197,"4","Rps20"
ENSMUSG00000028759,1204.15540547002,0.264042329452364,0.0854510104812717,3.08998486928641,0.00200166692173334,0.0216100183438197,"4","Hp1bp3"
ENSMUSG00000015016,309.265509791051,0.394120678237816,0.127583058901173,3.08913018415012,0.00200743453985523,0.0216532264973148,"8","Acsf3"
ENSMUSG00000017009,5945.1697700741,-0.51230578269864,0.16591809183382,-3.08770295653928,0.00201709981928589,0.0217446221653514,"2","Sdc4"
ENSMUSG00000027215,652.746701470452,-0.277879669060153,0.0900016702585748,-3.08749457939841,0.00201851453018964,0.0217470201008028,"2","Cd82"
ENSMUSG00000030643,206.597391857395,0.723083637234676,0.23431723377201,3.08591743592465,0.00202925160946776,0.0218497930086729,"7","Rab30"
ENSMUSG00000044026,211.513692209742,0.655889440922835,0.212562889793921,3.08562534861432,0.00203124586118422,0.021858362541593,"19","Slc35g1"
ENSMUSG00000025405,916.900201567374,0.533832778534558,0.17307765904966,3.08435404930795,0.00203994673302236,0.0219344692050956,"10","Inhbc"
ENSMUSG00000054648,266.609817526859,-0.37593467647961,0.121888885770021,-3.08424081576167,0.00204072336847846,0.0219344692050956,"8","Zfp869"
ENSMUSG00000066880,60.0482575029637,-0.453017836901995,0.146959053376672,-3.08261264953075,0.00205192051563906,0.0220418316874302,"8","Zfp617"
ENSMUSG00000021945,671.543728974912,-0.230342355232343,0.0747287855869603,-3.08237787384218,0.00205353974557703,0.0220462418830635,"14","Zmym2"
ENSMUSG00000022664,263.861502327888,0.308197078288858,0.100019677312965,3.08136445316154,0.00206054269059063,0.0220954136839348,"16","Slc35a5"
ENSMUSG00000098702,20.5317463717666,-1.21582989875234,0.394561460271807,-3.08147150995125,0.00205980187259104,0.0220954136839348,"18","1500015A07Rik"
ENSMUSG00000024960,295.72758442676,0.269317470439017,0.0874492009400906,3.07970190171915,0.00207207873016788,0.0222060611270635,"19","Plcb3"
ENSMUSG00000074652,3.51993059542742,2.10730250002549,0.684741902144851,3.07751357617327,0.00208735330198786,0.0223566202162411,"2","Myh7b"
ENSMUSG00000021509,139.300284020331,-0.649894290150465,0.211214196938103,-3.07694416176447,0.0020913447276885,0.0223862252541304,"13","Slc25a48"
ENSMUSG00000060002,2418.48926130253,0.426239055130212,0.13856675480761,3.07605569403724,0.0020975866072372,0.0224344379313713,"10","Chpt1"
ENSMUSG00000037112,266.586976776273,0.276435050232197,0.089869723110978,3.07595306475834,0.00209830872318637,0.0224344379313713,"9","Sik2"
ENSMUSG00000018999,462.531757841627,0.417742151803302,0.135837916127167,3.07529858903478,0.00210291908425978,0.0224705589319849,"6","Slc35b4"
ENSMUSG00000022994,303.450571475623,0.546040791576429,0.17759180738265,3.07469584112006,0.00210717327220419,0.0225028340076138,"15","Adcy6"
ENSMUSG00000106185	9.32286039389491	-2.39538051930714	0.779283933289992	-3.07382254012897	0.0021133510239162	0.0225556013319084	NA	NA
ENSMUSG00000010154,1.20351770045394,5.06772076297043,1.64887448941836,3.07344239691529,0.00211604535099918,0.0225711504106579,"8","Spire2"
ENSMUSG00000026988,47.199602745148,-0.508971387433509,0.165655191635292,-3.07247471334352,0.00212291818803566,0.0226312260372709,"2","Wdsub1"
ENSMUSG00000049295,233.992020317384,0.331421884035116,0.107877504690854,3.07220569278902,0.002124832501968,0.0226384023574161,"14","Zfp219"
ENSMUSG00000060317,453.842509853881,2.15347761029129,0.701039391475676,3.07183538682221,0.00212747013832901,0.022640055614423,"4","Acnat2"
ENSMUSG00000018983,21.9492756298055,-1.0386103306631,0.338096498805423,-3.07193459362272,0.00212676320822468,0.022640055614423,"4","E2f2"
ENSMUSG00000005417,1387.91519888718,0.24763366831323,0.0806263035294232,3.0713756860112,0.00213074869833347,0.0226617237653659,"11","Mprip"
ENSMUSG00000022629,1324.92451052132,0.366299425116141,0.119284792210003,3.0707973609181,0.00213487986024919,0.0226924292837676,"15","Kif21a"
ENSMUSG00000021822,10.5097636232242,1.23821116000426,0.403305301784248,3.07015839991771,0.0021394527027543,0.0227277910880829,"14","Plau"
ENSMUSG00000033713,1867.00302350335,-0.463999317588065,0.151149168087543,-3.06981059478492,0.00214194560761818,0.0227410290354805,"12","Foxn3"
ENSMUSG00000029456,407.997598510163,-0.444083365836895,0.144681686730005,-3.0693820059315,0.00214502119549978,0.0227604343257219,"5","Acad10"
ENSMUSG00000096956,8.32181314495661,1.23832477218495,0.403499325359534,3.06896367442883,0.00214802708020011,0.02277907787375,"15","Snhg18"
ENSMUSG00000049091,8766.06069099733,-0.358745955132271,0.116945152564567,-3.06764279891125,0.00215754348327922,0.0228667014148826,"7","Sephs2"
ENSMUSG00000058655,2755.97346518037,-0.279037328013109,0.0909893474920708,-3.06670325377842,0.00216433605503834,0.0229253714540646,"15","Eif4b"
ENSMUSG00000025967,1137.15082348274,-0.272391102540678,0.0888478710825955,-3.06581462472473,0.00217077855635898,0.0229802674799697,"1","Eef1b2"
ENSMUSG00000032883,551.497070601876,0.747870789423349,0.244084985694035,3.06397702954503,0.00218415679815844,0.0230962391481765,"1","Acsl3"
ENSMUSG00000061436,1696.13299999376,0.334588619725072,0.109201293091926,3.06396206722034,0.00218426603786209,0.0230962391481765,"6","Hipk2"
ENSMUSG00000066621,147.279022838946,-0.351781069029043,0.114827023545605,-3.06357387108732,0.0021871020030258,0.0231128276565414,"5","Tecpr1"
ENSMUSG00000017307,135.055721830875,0.336952084668572,0.110015738747648,3.06276255110613,0.0021930399987736,0.0231621595701393,"2","Acot8"
ENSMUSG00000032554,19618.9771216105,-0.368149688682906,0.120237156234548,-3.0618629067104,0.00219964170988317,0.023218440270989,"9","Trf"
ENSMUSG00000024068,544.370481125239,0.2214403332368,0.0723331339280019,3.06139553495933,0.00220307853104214,0.0232412680197852,"17","Spast"
ENSMUSG00000048498,28.2728780434591,1.93122383198484,0.63106184065289,3.06027667587509,0.00221132607143793,0.0233147904872993,"11","Cd300e"
ENSMUSG00000027223,13.9368434035171,1.02339873772417,0.33454978074826,3.05903275570894,0.00222052869665125,0.0233982919855106,"2","Mapk8ip1"
ENSMUSG00000042377,32.6358569343192,0.662343418048229,0.21660482433901,3.05784240987906,0.00222936782327789,0.0234778689934115,"11","Fam83g"
ENSMUSG00000072872,66.0254740275102,-0.450062374643812,0.147244371527798,-3.05656759558274,0.00223886993247978,0.02356433212258,"6","Rybp"
ENSMUSG00000028970,36.9687942722215,-1.4881788132551,0.486968215008462,-3.05600810769393,0.0022430519045448,0.0235947328367342,"5","Abcb1b"
ENSMUSG00000038375,3583.93693548451,0.5759856859887,0.188498157613757,3.05565684715564,0.00224568110777925,0.023608774297345,"2","Trp53inp2"
ENSMUSG00000074802,68.7468952853678,0.768664830221054,0.251678237737452,3.05415691531866,0.00225693997871988,0.0237134707441535,"10","Gas2l3"
ENSMUSG00000042613,159.994132439757,-0.426790554216673,0.139763086935463,-3.05367149205676,0.00226059475163986,0.0237165225458745,"3","Pbxip1"
ENSMUSG00000029190,811.231359285202,0.337672017836944,0.110580378372881,3.05363413297702,0.00226087625437333,0.0237165225458745,"5","D5Ertd579e"
ENSMUSG00000045502,1.98734494502252,3.21914537965579,1.05421307909099,3.0536003048184,0.00226113117912696,0.0237165225458745,"5","Hcar2"
ENSMUSG00000037798,22929.5186802697,0.481935041921228,0.157898560748783,3.05218134754242,0.00227184801247364,0.0238152343376547,"14","Mat1a"
ENSMUSG00000064340	49.072351786923	-0.711691221098856	0.233229423065642	-3.05146414094826	0.00227728248101001	0.023858490783241	NA	NA
ENSMUSG00000053819,217.410403651969,0.270603335032211,0.088700550985396,3.05075145561119,0.00228269448487988,0.0239014623445517,"3","Camk2d"
ENSMUSG00000031111,4.27973430301526,1.9146682549925,0.627859045481665,3.04951926514597,0.00229207931946908,0.0239859591434974,"X","Igsf1"
ENSMUSG00000020085,174.966112687891,0.407572792667053,0.13366053285564,3.04931294196809,0.00229365420586461,0.0239886770154647,"10","Aifm2"
ENSMUSG00000031826,1090.86222248332,0.260559064545969,0.0854594778677114,3.04891945337305,0.0022966604935531,0.0240063538122685,"8","Usp10"
ENSMUSG00000036046,546.497854392747,0.471306810775954,0.154620453137235,3.04815308203527,0.00230252600094384,0.024053879872403,"15","5031439G07Rik"
ENSMUSG00000019872,399.071086828291,0.279508629986336,0.0917059899253422,3.04787757281595,0.00230463799182347,0.0240621619753063,"10","Smpdl3a"
ENSMUSG00000068417,25.675908370819,-0.743670407268782,0.244074223332832,-3.04690268850994,0.00231212548816417,0.0241265268330174,"14","Pnp2"
ENSMUSG00000059005,198.061186637876,-0.330532931056954,0.108508248117053,-3.04615489414586,0.00231788393636001,0.0241727861630684,"2","Hnrnpa3"
ENSMUSG00000034973,531.897473369248,-0.364786275409048,0.119770182253176,-3.04571863001717,0.00232124948567477,0.0241940517821188,"9","Dop1a"
ENSMUSG00000044906,35.6528177262675,-0.695509776017679,0.228373283293749,-3.04549536612419,0.00232297358040661,0.0241981942356462,"18","4930503L19Rik"
ENSMUSG00000050144,1067.19349650307,0.419925555711199,0.138029668646007,3.04228474813011,0.00234789674252064,0.0244438564974751,"3","Slc25a44"
ENSMUSG00000030775,4.24672788674386,-4.29423949391541,1.41205876517018,-3.04111953400032,0.00235700237620542,0.0245246567837917,"16","Trat1"
ENSMUSG00000035031,12808.803260934,-0.541383814023843,0.178211449403721,-3.03787335682002,0.00238254059929587,0.0247762488775124,"4","C8a"
ENSMUSG00000049760,587.727828478928,-0.242897722111379,0.0799682206085329,-3.03742812160886,0.00238606302691179,0.0247987405190148,"17","Micos13"
ENSMUSG00000026187,310.837798036728,-0.379770375028924,0.125068412649528,-3.03650111953633,0.00239341219917613,0.0248609558729912,"1","Xrcc5"
ENSMUSG00000044456,309.131522679659,0.339089364917912,0.11169678275342,3.03580243368763,0.00239896499315559,0.0249044516079442,"12","Rin3"
ENSMUSG00000040370,471.550972142034,-0.29887374626073,0.0985152001674769,-3.03378306852791,0.00241508022633463,0.0250439325733672,"6","Etfrf1"
ENSMUSG00000017715,146.619199708158,0.404577821397338,0.133357897096332,3.03377475354976,0.00241514678709171,0.0250439325733672,"11","Pgs1"
ENSMUSG00000110774	11.3724254721087	1.48689026946664	0.490188729952286	3.03330162162515	0.00241893693868329	0.0250689828190813	NA	NA
ENSMUSG00000097311	24.7943332009296	1.06615108698104	0.351517589526853	3.03299498729522	0.00242139622278244	0.025080219820302	NA	NA
ENSMUSG00000109875	1.06699665611012	-3.88907995570286	1.28256733640666	-3.03226181215469	0.00242728575123512	0.0251269535201637	NA	NA
ENSMUSG00000028453,43.644051087883,-0.585998474172515,0.193318153360929,-3.03126459664884,0.00243531733567783,0.0251957959176197,"4","Fancg"
ENSMUSG00000118324	2.83959453191829	2.26546711199721	0.747484162332531	3.03078944833801	0.00243915273405007	0.0252211711275925	NA	NA
ENSMUSG00000025920,130.189605907266,-0.477730616391375,0.157660500317335,-3.03012241766208,0.00244454633506631,0.0252626204824983,"1","Stau2"
ENSMUSG00000029380,85.7683962489659,-2.078145640483,0.685886385498183,-3.02986862608969,0.00244660135508016,0.0252630043056194,"5","Cxcl1"
ENSMUSG00000108414,85.5561669014989,-0.510116847610117,0.168367854416317,-3.02977578100372,0.00244735354210688,0.0252630043056194,"19","Snhg1"
ENSMUSG00000048994,1.65659522998346,3.03506815136722,1.00182153670596,3.02954971535818,0.00244918590421684,0.025264647262897,"X","H2al3"
ENSMUSG00000036398,233.623601494888,-0.305036439505753,0.100691551217061,-3.02941444260983,0.00245028295000355,0.025264647262897,"17","Ppp1r11"
ENSMUSG00000040312,21.7003480068879,-0.890320360232971,0.294098362309423,-3.02728771844115,0.00246758964082861,0.0254287203665049,"17","Cchcr1"
ENSMUSG00000005836,132.199369262535,0.469177630086646,0.155032806620585,3.02631191625702,0.00247556782062439,0.0254965313654369,"18","Gata6"
ENSMUSG00000031604,2572.44749751593,-0.853766652049701,0.282132778330909,-3.02611648706884,0.00247716848786583,0.0254986191978965,"8","Msmo1"
ENSMUSG00000025724,565.129449236973,-0.311536993588676,0.102972014737908,-3.02545302606367,0.00248260964736304,0.0255258173438003,"7","Sec11a"
ENSMUSG00000072625,173.438395578652,-0.353687725571192,0.116900994178044,-3.02553222971325,0.00248195951011847,0.0255258173438003,"14","Gdf2"
ENSMUSG00000062647,143.670740740363,-0.419979652548937,0.138854488340417,-3.02460264387933,0.00248959976977719,0.0255832674933723,"2","Rpl7a"
ENSMUSG00000023495,122.00106277501,-0.757142936775319,0.250394808463645,-3.02379646535383,0.00249624316132597,0.0256370919271316,"9","Pcbp4"
ENSMUSG00000039431,127.625190639941,-0.595458817391464,0.197007031520783,-3.02252570781285,0.00250674789737632,0.0257304905166821,"8","Mtmr7"
ENSMUSG00000102813	2.54909263747857	3.75795299238404	1.2436257364522	3.02177164900485	0.00251300043800978	0.0257801619737336	NA	NA
ENSMUSG00000060038,63.0845287414233,-0.4829782328397,0.159877451564366,-3.02092776757363,0.0025200146884655,0.0258375873623444,"8","Dhps"
ENSMUSG00000078817,13.9504639633348,-1.113643846234,0.368711591482009,-3.02036570577506,0.00252469641615454,0.0258710464217184,"7","Nlrp12"
ENSMUSG00000038975,427.060693000857,-0.295755103066935,0.0979408508606757,-3.01973181229207,0.00252998601527446,0.0259106933849557,"3","Rabggtb"
ENSMUSG00000034445,254.350592080182,-0.315183619937108,0.104414560987582,-3.01857918048991,0.00253963026901985,0.0259948687468698,"19","Cyb561a3"
ENSMUSG00000086136,66.1532819607871,-1.26168763918878,0.418077146904855,-3.01783450382164,0.00254587896429239,0.0260442132970798,"4","Gm12718"
ENSMUSG00000099681	72.7522169123361	0.527604142504549	0.174861881889941	3.01726217745172	0.00255069099495112	0.0260788137600383	NA	NA
ENSMUSG00000070939,735.220209293218,0.223694812510094,0.0741495102901722,3.01680768537379,0.00255451821732592,0.0260811679873403,"1","Tgfbrap1"
ENSMUSG00000091952	2.06704446061434	2.49374746790081	0.82668697621483	3.01655589074233	0.00255664080928533	0.0260811679873403	NA	NA
ENSMUSG00000022178,34.9705465606105,-0.922303366851376,0.305736124178465,-3.0166646788294,0.00255572354378686,0.0260811679873403,"14","Ajuba"
ENSMUSG00000044791,1143.04040153066,-0.1799249210189,0.0596374524993708,-3.01697865147406,0.00255307791685062,0.0260811679873403,"9","Setd2"
ENSMUSG00000035498,28.0352803571709,2.25127135101827,0.74651592561007,3.01570438591578,0.00256383082641876,0.0261398961843925,"9","Cdcp1"
ENSMUSG00000096169,1.3583289864876,3.54460042808413,1.1755548445903,3.01525738624258,0.00256761264156244,0.0261638293754743,"17","Olfr1564"
ENSMUSG00000047227,11.2702374676978,-1.28062405097833,0.424740526083984,-3.01507384469621,0.00256916696112097,0.0261650504583175,"12","Gm527"
ENSMUSG00000063410,340.170169293251,0.313818063309438,0.104133138195364,3.01362341275729,0.00258148022700551,0.0262757808820204,"14","Stk24"
ENSMUSG00000091549	36.9090194535667	-0.641942804019607	0.213128097681416	-3.01200456909808	0.0025952869112453	0.0264015801790933	NA	NA
ENSMUSG00000033386,525.316087981492,-0.52903233478083,0.175763309256921,-3.00991337166689,0.00261322211139909,0.0265692147781045,"3","Frrs1"
ENSMUSG00000017765,246.391072353015,0.349224243770987,0.116082246979207,3.00842077801561,0.00262609259689739,0.0266703390687129,"8","Slc12a4"
ENSMUSG00000118345	5.25988344031397	1.31448911081737	0.436917194609724	3.00855431425979	0.0026249387714144	0.0266703390687129	NA	NA
ENSMUSG00000041143,103.253069812281,-0.445890490646631,0.148305127282369,-3.0065750174481,0.00264208853290048,0.0268178602337811,"4","Tmco4"
ENSMUSG00000004043,181.114956921945,0.508663336354882,0.169212336740257,3.00606531505847,0.00264652143853725,0.026832991127804,"11","Stat5a"
ENSMUSG00000051146,12.0683645996645,1.08161455380169,0.359791736804909,3.00622399893573,0.00264514062915487,0.026832991127804,"16","Camk2n2"
ENSMUSG00000051373,7.15451876712894,1.175418354916,0.391085380886479,3.00552874733302,0.00265119533758485,0.0268654460875265,"2","Plpp7"
ENSMUSG00000087612	5.40186826364274	-2.13523891622491	0.710645828124211	-3.00464567822905	0.00265890394683008	0.0269285996613995	NA	NA
ENSMUSG00000035168,310.526670917814,0.336521313218274,0.112051867546793,3.00326376155884,0.0026710082861792,0.0270361771031679,"2","Tanc1"
ENSMUSG00000036225,19.3289093394305,-1.07103900680841,0.356776109368111,-3.00199194588823,0.00268219272022166,0.0271343290165519,"18","Kctd1"
ENSMUSG00000004032,97.1711598949243,-0.392088353795501,0.130711543450941,-2.99964596426529,0.002702935795683,0.0273290182445997,"3","Gstm5"
ENSMUSG00000034427,4.1785560034092,1.93121078654031,0.644263068164875,2.99755004122957,0.00272159173288831,0.0275024006691871,"11","Myo15b"
ENSMUSG00000034908,1860.173391375,0.334679027818231,0.111658879713981,2.99733463810067,0.00272351570077967,0.0275066037553827,"9","Sidt2"
ENSMUSG00000023349,11.4866928244064,1.31501336837025,0.438837569023912,2.99658338572784,0.00273023557085188,0.0275592124030649,"6","Clec4n"
ENSMUSG00000032112,184.380589995429,0.348109507774813,0.116210693743261,2.99550322403096,0.00273992404862499,0.0276417116409955,"9","Trappc4"
ENSMUSG00000032840,80.4275717839829,-0.518704029116899,0.173191652512302,-2.99497130255776,0.0027447066349928,0.0276746539647699,"5","2410131K14Rik"
ENSMUSG00000065767	3.10281351337567	-2.46478828202099	0.823318951660878	-2.99372227136127	0.00275596685669497	0.0277728372740973	NA	NA
ENSMUSG00000026821,21.7122459687361,0.787026633050681,0.262937255101032,2.99321080517203,0.0027605899741821,0.0278040646764668,"2","Ralgds"
ENSMUSG00000015970,2858.47941783,0.330259385429393,0.110348613645168,2.99287299151178,0.0027636473385434,0.0278194963879865,"14","Chdh"
ENSMUSG00000058407,315.710869459966,-0.270714597683923,0.0904744615166717,-2.99216589019475,0.00277005693601703,0.0278686367969943,"1","Txndc9"
ENSMUSG00000030934,2851.16850845799,-0.807689115251261,0.270042793588664,-2.99096711494384,0.00278095439612043,0.027962849054706,"7","Oat"
ENSMUSG00000026723,26.1550730432474,-0.618107804987062,0.206678891841332,-2.9906673075332,0.0027836859078023,0.0279748930899802,"2","Trdmt1"
ENSMUSG00000059811,1638.8974282179,0.407306552350462,0.136272838042433,2.9889048925776,0.0027997926748007,0.0281212656323595,"17","Atl2"
ENSMUSG00000108806	2.5023423183415	-3.23272115853353	1.08182143374814	-2.9882206597934	0.00280606880296485	0.0281687919461084	NA	NA
ENSMUSG00000059089,16.0762221952269,1.29847691110785,0.434596841244574,2.9877734669892,0.00281017762064862,0.0281790213307481,"1","Fcgr4"
ENSMUSG00000085772,17.5427043923371,-1.0580125121758,0.354111746480441,-2.98779275946509,0.00281000024760067,0.0281790213307481,"11","D630024D03Rik"
ENSMUSG00000042207,770.95597395961,-0.598186946607526,0.200255905096267,-2.98711264629108,0.00281625931496579,0.028224488958778,"1","Kdm5b"
ENSMUSG00000026097,175.734805408609,-0.399678487030695,0.13382935028462,-2.98647857275465,0.00282210614540579,0.0282283350612756,"1","Ormdl1"
ENSMUSG00000026923,647.768355033316,0.351291586158177,0.117635348986946,2.98627571714995,0.00282397902821694,0.0282283350612756,"2","Notch1"
ENSMUSG00000029472,856.871299974807,0.209434461621918,0.070117726275837,2.98689750432039,0.00281824191105429,0.0282283350612756,"5","Anapc5"
ENSMUSG00000050106,19.124561790847,0.801374562402336,0.268356414834302,2.9862321826633,0.00282438111221644,0.0282283350612756,"11","Tmc8"
ENSMUSG00000024887,625.687220926968,0.434201487843427,0.145396679927624,2.98632326446219,0.00282353994152687,0.0282283350612756,"19","Asah2"
ENSMUSG00000116846	5.22832398992135	2.38113683774367	0.797660999753764	2.9851488771279	0.00283440335990677	0.0283129886553666	NA	NA
ENSMUSG00000040420,12.4726264971007,-1.43330174027601,0.480212982873504,-2.98472092882496,0.00283837148185142,0.0283371077334263,"15","Cdh18"
ENSMUSG00000018425,405.364140918797,-0.371176234509812,0.124371563716999,-2.98441398834869,0.00284122068985274,0.0283500357674584,"11","Dhx40"
ENSMUSG00000030630,4505.97750328613,-0.25218779730089,0.0845070931707488,-2.98422047000644,0.00284301838666613,0.0283524632984091,"7","Fah"
ENSMUSG00000032363,170.690859384202,-0.705563647358764,0.236708906480654,-2.98072285428106,0.0028756891587436,0.0286626066969854,"9","Adamts7"
ENSMUSG00000038602,7.56267508210651,-2.46624798938443,0.827547047690294,-2.98019066863666,0.00288069016863853,0.0286967715324778,"10","Slc35f1"
ENSMUSG00000017550,46.7301144656167,-0.579730393833958,0.194610700981181,-2.97892351710926,0.00289262971015355,0.0287999813936685,"11","Atad5"
ENSMUSG00000035284,1937.35459072642,-0.220876531135288,0.0741565270100567,-2.97851773863862,0.00289646263348429,0.0288224104935916,"9","Vps13c"
ENSMUSG00000039873,13.4627356369161,1.14736609491491,0.385370066573611,2.97730984950733,0.00290789963033853,0.028920441252658,"2","Neurl2"
ENSMUSG00000049103,25.3945790326684,0.87191768775885,0.2929587206149,2.9762475953225,0.00291799171837797,0.0290049966992993,"9","Ccr2"
ENSMUSG00000027210,117.451524707291,-0.528994995638554,0.17785701698324,-2.97427115674836,0.00293685425097448,0.0291765912515112,"2","Meis2"
ENSMUSG00000059481,30966.1841391349,-0.272415656352089,0.0916204820240451,-2.97330520789659,0.00294611339642061,0.0292404100253256,"17","Plg"
ENSMUSG00000024659,54.4063519068583,0.824725050811205,0.27738012416577,2.97326657161033,0.00294648429970112,0.0292404100253256,"19","Anxa1"
ENSMUSG00000001062,153.748395536811,0.310818230830285,0.104548524130084,2.97295665736564,0.00294946097787432,0.0292540338425381,"8","Vps9d1"
ENSMUSG00000022377,390.84690652581,0.267231601690863,0.0899064877630103,2.97232834181304,0.00295550427396604,0.0292980423680112,"15","Asap1"
ENSMUSG00000036898,205.40148154237,-0.665531983826156,0.223951275218915,-2.97177135149416,0.0029608709915022,0.0293352997745791,"5","Zfp157"
ENSMUSG00000029634,550.687459584102,-0.218832582215065,0.0736773648457693,-2.97014670208622,0.00297657566057327,0.0294588931355705,"5","Rnf6"
ENSMUSG00000019853,2.03535908452254,2.57353400087485,0.866437102263457,2.97024907422803,0.0029755838414004,0.0294588931355705,"10","Hebp2"
ENSMUSG00000027406,1625.44816902861,-0.272729791830231,0.0918521335533927,-2.9692265305051,0.0029855041728047,0.0295058459611537,"2","Idh3b"
ENSMUSG00000024663,56.6684514352225,-0.484579201139484,0.163193031341021,-2.96936209320648,0.00298418726216081,0.0295058459611537,"19","Rab3il1"
ENSMUSG00000024778,191.093452347047,0.435482281382347,0.146668625189231,2.96915772422691,0.00298617278751589,0.0295058459611537,"19","Fas"
ENSMUSG00000000563,1833.25861349598,-0.304420670004957,0.102573579527593,-2.96782730413601,0.00299912783331536,0.0296178081644138,"3","Atp5f1"
ENSMUSG00000081684	15.0233061916251	7.10473836010097	2.39430552242936	2.96734827428883	0.0030038049554185	0.0296319104309538	NA	NA
ENSMUSG00000071633,1323.7654279804,-0.623064756429654,0.209972419738777,-2.96736474821216,0.00300364399792405,0.0296319104309538,"19","Gm4952"
ENSMUSG00000066613,24.0378390329645,-0.668301922771407,0.225284208220517,-2.96648366101741,0.00301226365994581,0.0296992914364387,"5","Zfp932"
ENSMUSG00000059534,1037.19772187631,-0.290845593802498,0.0981067798618995,-2.96458200148765,0.00303094452154402,0.0298673301312604,"11","Uqcr10"
ENSMUSG00000021572,16.1367704223274,0.842593518994015,0.284266296903072,2.96409925542921,0.0030357035417057,0.0298980737584838,"13","Cep72"
ENSMUSG00000097391,6.24015272154605,-2.83023592182406,0.954943150120757,-2.96377425343714,0.00303891132280321,0.0299135145860391,"12","Mirg"
ENSMUSG00000063535,18.7454628025848,1.48784241175032,0.502164854425976,2.96285651741014,0.00304798610773297,0.0299766503638808,"7","Zfp773"
ENSMUSG00000022346,86.7259095984569,-1.80219264557861,0.608274849898741,-2.96279329299677,0.00304861219435301,0.0299766503638808,"15","Myc"
ENSMUSG00000110663	21.3375603780311	0.818150115642935	0.276249102509222	2.96163899977058	0.00306006334639893	0.0300730363352999	NA	NA
ENSMUSG00000040242,460.301326083347,0.219442881533157,0.0741092516587181,2.96107269499519,0.0030656956973432,0.0300959577607858,"6","Fgfr1op2"
ENSMUSG00000054469,791.476354728954,0.278255620568692,0.093966586228203,2.96121878784585,0.00306424178369787,0.0300959577607858,"17","Lclat1"
ENSMUSG00000030600,4.56511689992333,1.44353765229064,0.48764087559065,2.96024743730142,0.00307392046911144,0.0301499373776383,"7","Lrfn1"
ENSMUSG00000024180,358.162565489613,0.337059453825169,0.113864153455093,2.96018934491181,0.00307450019311444,0.0301499373776383,"17","Tmem8"
ENSMUSG00000022109,87.6939870773307,-0.46800933575529,0.158115324277539,-2.95992395356818,0.00307714989328876,0.0301597066381446,"14","Med4"
ENSMUSG00000060548,57.4525581564431,1.05384652886657,0.356087649386292,2.95951440799155,0.00308124293374784,0.0301836042489584,"14","Tnfrsf19"
ENSMUSG00000097039,64.0776247898471,-0.527200238492353,0.17818775929225,-2.95867819757293,0.00308961552719725,0.0302401338481029,"15","Pvt1"
ENSMUSG00000039345,92.129910009588,-0.372799771819446,0.126005168397178,-2.9586069885987,0.00309032946781052,0.0302401338481029,"16","Mettl22"
ENSMUSG00000047205,2.34116239893322,2.2369249249448,0.756288631222292,2.95776616571579,0.00309877093387523,0.0303064781951121,"11","Dusp18"
ENSMUSG00000055991,209.710967403071,-0.38240060939408,0.129301209301396,-2.95744031676238,0.00310204795283768,0.0303222693782205,"5","Zkscan5"
ENSMUSG00000112969	9.20064316540179	-2.95676818230937	1.00018890085307	-2.95620975176541	0.00311445209775513	0.0304272127814963	NA	NA
ENSMUSG00000040883,2832.34629109873,-0.236967912343458,0.0803389871513008,-2.94960044613434,0.00318185124160814,0.0310690399608847,"9","Tmem205"
ENSMUSG00000045664,45.1103321629831,0.687687965786848,0.233196644337015,2.94896167027602,0.003188435179443,0.0311166707720922,"19","Cdc42ep2"
ENSMUSG00000104025	1.47383637085699	3.95734690190328	1.34219373992087	2.94841704606415	0.00319405848863204	0.0311524428554278	NA	NA
ENSMUSG00000057572,132.343190936337,-0.358920555480673,0.121752769559695,-2.94794571637809,0.00319893231733642,0.0311524428554278,"4","Zbtb8os"
ENSMUSG00000042249,88.6833567729547,1.25224735506666,0.424782104236508,2.94797578,0.00319862123939183,0.0311524428554278,"5","Grk3"
ENSMUSG00000038517,89.4779383181831,0.52073590760934,0.176639448206555,2.94801593243437,0.00319820581226465,0.0311524428554278,"11","Tbkbp1"
ENSMUSG00000074884,238.399553701617,0.324366937784876,0.110099752133924,2.94611869235019,0.00321788895262302,0.031320327906,"2","Serf2"
ENSMUSG00000028444,16.4865775481238,-0.962654976005824,0.326855356630034,-2.9452017734421,0.00322744114645801,0.0313965474727435,"4","Cntfr"
ENSMUSG00000029189,572.247830025592,0.992478089312286,0.337057328339364,2.94453793425021,0.00323437294631734,0.0314472081774138,"5","Sel1l3"
ENSMUSG00000067889,1395.79542267654,-0.37896322284978,0.128731054454765,-2.94383685781851,0.00324170830276879,0.0315017365170499,"19","Sptbn2"
ENSMUSG00000043398,31.4653185777834,0.807430950764096,0.274435090714515,2.94215637170116,0.00325935296646837,0.0316058469475721,"12","Gpr135"
ENSMUSG00000075590,334.898672882805,-0.431416005900253,0.146624827302787,-2.94231211614224,0.00325771401949243,0.0316058469475721,"15","Nrbp2"
ENSMUSG00000116912	9.97544935259284	1.49671018386035	0.508704312948251	2.9422006964832	0.00325888644660528	0.0316058469475721	NA	NA
ENSMUSG00000062619,192.628400326382,0.312597597404738,0.106237718953723,2.94243513964099,0.00325641993595306,0.0316058469475721,"17","2310039H08Rik"
ENSMUSG00000029250,828.150696883827,-0.250433295279955,0.0851251548610723,-2.94194231644774,0.00326160676192749,0.0316108965661836,"5","Polr2b"
ENSMUSG00000044864,226.084369381581,0.287160845955993,0.0976423099487526,2.94094687135842,0.00327210650488762,0.0316958165954064,"3","Ankrd50"
ENSMUSG00000038535,368.552720197275,-0.253928288300445,0.0863559603680902,-2.940483635618,0.00327700310787971,0.0317263995157781,"9","Zfp280d"
ENSMUSG00000016308,197.384227589493,0.245407648439525,0.0834778451763107,2.93979376110162,0.00328430775499594,0.0317802511677061,"X","Ube2a"
ENSMUSG00000001552,417.0482803879,0.334456445943312,0.113776268185218,2.93959760922063,0.00328638739033602,0.0317835132554236,"11","Jup"
ENSMUSG00000048482,29.0547824729205,1.01088515178845,0.343992517858724,2.93868354486598,0.00329609428308998,0.0318604979987076,"2","Bdnf"
ENSMUSG00000042541,402.599548291966,-0.329050311825866,0.111984981318513,-2.93834323095493,0.00329971490814542,0.0318786016549642,"6","Sem1"
ENSMUSG00000024781,3638.39117564224,0.312525647548355,0.106431183317448,2.93641053126505,0.00332034583949134,0.0320609360044055,"19","Lipa"
ENSMUSG00000030788,788.58898943995,-0.222437021537744,0.0757781343857602,-2.93537210094662,0.00333147919521583,0.03215141826494,"7","Rnf141"
ENSMUSG00000038305,27.6471860901323,1.10407727583303,0.376322063121651,2.93386273096649,0.00334772228041395,0.0322740245215383,"1","Spats2l"
ENSMUSG00000032827,78.9311335156765,-0.612133241940116,0.208635672564195,-2.93398168403712,0.00334643955384692,0.0322740245215383,"6","Ppp1r9a"
ENSMUSG00000034617,110.841782797643,-0.401645149601428,0.136991150121463,-2.93190581468444,0.00336888899686388,0.0324266677059616,"13","Mtrr"
ENSMUSG00000022594,11.2942623697766,1.05597012720972,0.360150455307913,2.93202496802874,0.00336759671519066,0.0324266677059616,"15","Lynx1"
ENSMUSG00000101481,0.864629011403747,4.03914909015393,1.37757958653624,2.93206224136195,0.00336719255867397,0.0324266677059616,"16","1700123O21Rik"
ENSMUSG00000045896,253.442885919366,-0.325500710874185,0.111051457354957,-2.93108004727734,0.00337785730105951,0.0324958423899396,"6","Paip2b"
ENSMUSG00000099137	1.18898803831757	3.33139377751727	1.13763857544517	2.92834108250388	0.00340775986803649	0.0327662308871827	NA	NA
ENSMUSG00000028909,15.4469381267104,1.05266082809768,0.359563426627842,2.92760817742238,0.00341580210521336,0.0328262541617975,"4","Ptpru"
ENSMUSG00000028423,778.945615645262,-0.245886922806978,0.0840438722334095,-2.9256972135231,0.00343685261655429,0.0330111594133493,"4","Nfx1"
ENSMUSG00000004446,111.813722048434,-0.889615453839014,0.304104789812738,-2.92535824373836,0.00344059889679138,0.0330297494091972,"6","Bid"
ENSMUSG00000042272,51.9439269950409,0.592192131205316,0.202505968869032,2.92431938926357,0.00345210343810592,0.0331227599742515,"2","Sestd1"
ENSMUSG00000061882,18.3765744812897,-1.05334189550541,0.360276417587772,-2.92370481131696,0.00345892590520654,0.0331707720877852,"5","Ccdc62"
ENSMUSG00000014763,358.015159026979,-0.322167123232855,0.110224448657539,-2.92282816704131,0.00346867882494647,0.0332468217377949,"17","Fam120b"
ENSMUSG00000060373,780.30463634475,-0.240434375260065,0.0822761482188104,-2.92228526085882,0.0034747313551229,0.0332873423936144,"14","Hnrnpc"
ENSMUSG00000026615,2616.88460336552,-0.274897120369389,0.0940881319486083,-2.92169814275344,0.00348128759339382,0.0333326434139125,"1","Eprs"
ENSMUSG00000029422,477.221622354223,-0.296130382050208,0.101379769958961,-2.92100072992948,0.00348909010012416,0.0333898234135701,"5","Rsrc2"
ENSMUSG00000029403,83.545019687249,0.450689833616688,0.154310567103467,2.92066734039344,0.00349282561079848,0.0333905341409666,"5","Cdkl2"
ENSMUSG00000056121,316.248824796479,0.274714555659326,0.0940543414496835,2.92080675304384,0.0034912630993205,0.0333905341409666,"17","Fez2"
ENSMUSG00000027010,175.937410039191,-0.408565398778153,0.139908749073442,-2.92022765898425,0.00349775764886435,0.0334201673731198,"2","Slc25a12"
ENSMUSG00000026123,166.589940217502,1.98086323661296,0.678543635929952,2.91928644190755,0.00350833687318942,0.0334829344852045,"1","Plekhb2"
ENSMUSG00000040552,34.9651148550437,0.780609957422342,0.267409702159694,2.91915346046858,0.00350983392191399,0.0334829344852045,"6","C3ar1"
ENSMUSG00000045087,55.2368950699218,-1.00025190446001,0.342634911349801,-2.91929360180941,0.00350825628653285,0.0334829344852045,"9","S1pr5"
ENSMUSG00000020828,88.0093502088229,0.35003067100091,0.119922170570038,2.91881533945788,0.00351364296336869,0.0335017499486904,"11","Pld2"
ENSMUSG00000073542,116.926148088931,-0.386834005145662,0.132657675822439,-2.91603182965028,0.00354514331842784,0.0337844378934816,"18","Cep76"
ENSMUSG00000050996,1.84453494282843,-3.51339317106409,1.2052422475015,-2.9150929436364,0.00355582628953619,0.0338685490972011,"18","Cetn1"
ENSMUSG00000032745,466.432363734088,-0.245419137381984,0.0842090591767912,-2.91440303194391,0.00356369500230563,0.0339257812328052,"13","Gpbp1"
ENSMUSG00000018171,1891.89345874258,-0.506393889840907,0.173827547278695,-2.91319700340138,0.00357748828722813,0.034039325174252,"11","Vmp1"
ENSMUSG00000051319,116.519711995568,-0.473893123411436,0.162697361494825,-2.9127277729486,0.00358286796133206,0.0340727380681422,"2","Mtln"
ENSMUSG00000108961,24.2641573843381,-1.52987454967197,0.525405887062503,-2.911795599066,0.00359357706533308,0.0341567721061362,"8","Gm32540"
ENSMUSG00000043415,75.6113666598555,0.397826839717657,0.136647732392701,2.91133144144957,0.00359892030331763,0.0341719449935,"2","Otud1"
ENSMUSG00000020099,48.659862542568,0.627745900496132,0.215613989955571,2.91143399658568,0.00359773909897242,0.0341719449935,"10","Unc5b"
ENSMUSG00000021236,4088.56666873215,0.418575668796318,0.143791722955221,2.91098583558018,0.00360290350283528,0.0341919666450133,"12","Entpd5"
ENSMUSG00000058997,2718.51638246592,0.372480107456936,0.127995804220328,2.9100962310902,0.0036131748820562,0.0342716119858061,"14","Vwa8"
ENSMUSG00000105711	2.46627323967973	2.74552484428095	0.943619658334628	2.90956723933291	0.00361929524390781	0.0343118218549264	NA	NA
ENSMUSG00000032591,1766.26865788568,-0.220664339457236,0.075951778016537,-2.90532157666132,0.00366875953144905,0.0347626877161718,"9","Mst1"
ENSMUSG00000059554,169.015087015554,0.602291682826682,0.20737322079681,2.90438505276833,0.00367975295861461,0.034848589440669,"10","Ccdc28a"
ENSMUSG00000020877,238.222609022324,-0.244697250417887,0.0842556394767391,-2.90422400135533,0.00368164648312331,0.034848589440669,"11","Scrn2"
ENSMUSG00000036528,492.368940852796,-0.395728534611289,0.136366563512446,-2.9019469613251,0.00370851322720361,0.0350846894523827,"7","Ppfibp2"
ENSMUSG00000056973,7847.49906544034,0.589261054087622,0.203085717376975,2.90153862959163,0.00371334992874971,0.0351122357181933,"8","Ces1d"
ENSMUSG00000008206,37.687387341597,-0.54031582736971,0.186261963247362,-2.90083824925732,0.00372165930994177,0.0351725729602787,"8","Cers4"
ENSMUSG00000019577,279.881131376912,1.45365839001672,0.501191338295861,2.9004060504306,0.00372679538924227,0.0352028730708332,"6","Pdk4"
ENSMUSG00000052783,18.4384554532623,0.775084887388885,0.267303981450239,2.89963839365099,0.00373593380570425,0.0352388611594236,"5","Grk4"
ENSMUSG00000022160,143.614684522208,-0.296090725473163,0.102107529310778,-2.89979326178749,0.00373408857052718,0.0352388611594236,"14","Mettl3"
ENSMUSG00000023908,5.12250374424928,1.36575565484796,0.47101532682413,2.89959917877134,0.00373640117775905,0.0352388611594236,"17","Pkmyt1"
ENSMUSG00000047617,160.924201744661,-0.855626118037413,0.29519736649412,-2.89848831715257,0.00374966278156466,0.0353456584680824,"2","Paxx"
ENSMUSG00000038180,15.0289080067251,0.775470288970082,0.267604505721619,2.89782224286156,0.00375763496157966,0.0353842342277816,"2","Spag4"
ENSMUSG00000027583,109.086216095448,-0.350952210483434,0.121103349010736,-2.89795627742979,0.0037560294775144,0.0353842342277816,"2","Zbtb46"
ENSMUSG00000039047,488.673900248736,0.21544320495535,0.07436527406867,2.89709421034886,0.00376636633282872,0.0354481537207409,"3","Pigk"
ENSMUSG00000027840,2.58453760901542,-2.66634916642195,0.920572914383628,-2.89640193053824,0.00377468601728039,0.0355081345823591,"3","Wnt2b"
ENSMUSG00000049922,172.249739129423,-0.51547001259065,0.178125603436668,-2.89385693378955,0.00380541505545681,0.0357787477379032,"2","Slc35c1"
ENSMUSG00000040321,153.856337374188,0.370243679219264,0.127950045928464,2.89365804078151,0.00380782609860156,0.0357829716839219,"2","Zfp770"
ENSMUSG00000058672,913.512874555333,0.941233321102188,0.325344756600548,2.89303362665782,0.00381540446391362,0.0358357247280044,"13","Tubb2a"
ENSMUSG00000038437,334.045836777287,-0.367398343562111,0.127007583961474,-2.89272760021603,0.0038191236359164,0.0358521951204916,"11","Mllt6"
ENSMUSG00000020521,528.76964793387,-0.235114736549979,0.0813172534641858,-2.891326582415,0.003836192451582,0.0359753986204914,"11","Rnft1"
ENSMUSG00000022884,1778.67066170834,-0.283546476460232,0.0980670589861077,-2.89135291087295,0.00383587104993853,0.0359753986204914,"16","Eif4a2"
ENSMUSG00000027536,31.1245365547353,0.90820587954383,0.3141337116967,2.89114426668321,0.00383841872147581,0.0359777787665564,"3","Chmp4c"
ENSMUSG00000065954,1164.61731622124,-0.277270299546384,0.0959145232255374,-2.89080621184343,0.00384254983874481,0.0359980015709838,"8","Tacc1"
ENSMUSG00000028015,647.826254129186,0.242003737223465,0.0837283117717119,2.89034535753326,0.00384818810429683,0.0360111707747531,"3","Ctso"
ENSMUSG00000007613,583.240399570434,0.279761743620986,0.0967961766244536,2.8902148140251,0.00384978658838061,0.0360111707747531,"4","Tgfbr1"
ENSMUSG00000075703,1707.81526138076,-0.211655364220487,0.0732319898815312,-2.89020364683365,0.00384992335683374,0.0360111707747531,"5","Selenoi"
ENSMUSG00000033653,202.761687203816,-0.277680795779248,0.096081786038653,-2.89004614951203,0.0038518527511811,0.0360111707747531,"16","Vps8"
ENSMUSG00000064901,30.0568625785199,-0.957094658161005,0.331214349798572,-2.88965335814424,0.00385666840341531,0.0360377211466677,"11","Snora21"
ENSMUSG00000011148,143.91643407823,-0.491378666183176,0.170114237181277,-2.88852170356296,0.00387057317041422,0.0361491319141604,"12","Adssl1"
ENSMUSG00000102881	9.83634165001931	1.03152420103559	0.357281813745831	2.88714443710647	0.00388755723099739	0.036289172923947	NA	NA
ENSMUSG00000091764,39.5189384930283,0.544256667088066,0.188590066479637,2.8859243609569,0.0039026593828006,0.0363928973120056,"8","Zfp964"
ENSMUSG00000031967,695.147564729116,0.247677353538843,0.0858213509114677,2.8859642840433,0.00390216437111295,0.0363928973120056,"8","Afg3l1"
ENSMUSG00000064202,10.8005937690142,1.10000642085626,0.381249544355774,2.88526619150464,0.00391082833911726,0.0364504388888599,"19","4430402I18Rik"
ENSMUSG00000038515,165.802553356347,-0.443709523376302,0.15382524086841,-2.88450400513837,0.0039203077190888,0.0365014868791116,"8","Grtp1"
ENSMUSG00000046668,472.515349586787,-0.272852315067267,0.0945884852046682,-2.88462506273228,0.00391880072229563,0.0365014868791116,"18","Cxxc5"
ENSMUSG00000005198,1008.85792833942,0.235270958466212,0.0815755210925863,2.88408771792196,0.00392549392731484,0.0365311271603177,"11","Polr2a"
ENSMUSG00000079283,23.8063940603179,0.594640689802945,0.206398368054042,2.88103387352,0.00396373039274114,0.0368634733532164,"1","2310009B15Rik"
ENSMUSG00000029816,2.57368114373973,3.1524171734007,1.09424234160281,2.88091317027921,0.00396524861398084,0.0368634733532164,"6","Gpnmb"
ENSMUSG00000039770,506.87982661988,0.335530716436769,0.116498385091827,2.88013191060369,0.00397508817763105,0.036936122445232,"17","Ypel5"
ENSMUSG00000027708,415.286243792893,-0.275031274184343,0.095510721079914,-2.87958536041439,0.00398198487047667,0.0369625465839666,"3","Dcun1d1"
ENSMUSG00000063506,3.82675272243489,1.53216496275814,0.532062114087084,2.87967310994702,0.00398087686346134,0.0369625465839666,"14","Arhgap22"
ENSMUSG00000102758,340.506453897357,0.477316542275397,0.165768479809805,2.87941677949298,0.00398411431536583,0.0369635020916952,"3","Naaladl2"
ENSMUSG00000033565,489.060449099708,0.224295257190896,0.0779129649699554,2.87879247410734,0.00399200929200227,0.0370179204301583,"15","Rbfox2"
ENSMUSG00000074215	5.4517315831906	1.70090056203547	0.591041398549564	2.87780274987428	0.00400455447447217	0.0371153829341323	NA	NA
ENSMUSG00000041939,213.484490998301,-0.625228766328996,0.217318265581454,-2.87701894111911,0.00401451497478618,0.0371888030168106,"5","Mvk"
ENSMUSG00000015869,617.253146038874,0.295135192074427,0.102599588146211,2.87657287331252,0.0040201935612228,0.0372225028206619,"11","Prpsap1"
ENSMUSG00000030427,4.37834037773042,1.78286095127032,0.620101200792073,2.87511288317619,0.00403883073398027,0.0373653825273272,"7","Lilra6"
ENSMUSG00000112338	17.5509122614772	-0.987151102666291	0.343397693116782	-2.87465851534006	0.00404464684541273	0.0373653825273272	NA	NA
ENSMUSG00000020102,805.621646451231,0.495101141421444,0.172235260498156,2.87456319913508,0.00404586789975171,0.0373653825273272,"10","Slc16a7"
ENSMUSG00000015127,70.0173065334183,-0.558374228290513,0.194219366714292,-2.87496678491344,0.0040407000284261,0.0373653825273272,"17","Unkl"
ENSMUSG00000024811,1297.14691611836,-0.181866062051209,0.0632673016817192,-2.87456643822315,0.0040458263997151,0.0373653825273272,"19","Tnks2"
ENSMUSG00000028459,9.79644623843007,1.17539499554628,0.409085821073044,2.87322350225483,0.00406306561177766,0.0374929130445861,"4","Cd72"
ENSMUSG00000097354,279.585240548478,-0.473544540268866,0.164816204979811,-2.87316735831208,0.00406378777901023,0.0374929130445861,"6","2310001H17Rik"
ENSMUSG00000029016,166.423991957585,0.494557643918598,0.172175329381642,2.87240713111904,0.00407357789076953,0.0375574731582092,"4","Clcn6"
ENSMUSG00000001524,113.75518395352,-0.302156845000529,0.105196668234151,-2.872304323631,0.00407490347478597,0.0375574731582092,"17","Gtf2h4"
ENSMUSG00000025809,2570.97417913536,-0.199576483617643,0.0695029201494237,-2.87148343103535,0.00408550198991401,0.0376361395434503,"8","Itgb1"
ENSMUSG00000068740,13.9508914589432,1.07564672459457,0.374665225453427,2.87095425867933,0.00409234737077475,0.0376611584474932,"3","Celsr2"
ENSMUSG00000031527,174.286205339562,-0.305822167887279,0.106522601254334,-2.87096038104717,0.00409226811225717,0.0376611584474932,"8","Eri1"
ENSMUSG00000030045,167.345816439761,-0.311262395245337,0.108431945938625,-2.87057833879989,0.00409721659755809,0.0376679590420663,"6","Mrpl19"
ENSMUSG00000085651	1.60325827954978	2.47776394995494	0.863128324278937	2.87067853094136	0.00409591831198782	0.0376679590420663	NA	NA
ENSMUSG00000117390	15.901339182012	1.13348284386159	0.394904002836634	2.87027438496362	0.00410115750401172	0.0376851954021027	NA	NA
ENSMUSG00000030510,2.82089479811644,-3.47916498225513,1.21262898225161,-2.86910921079506,0.00411629643148597,0.0378052602770916,"7","Cers3"
ENSMUSG00000020988,557.993420640249,-0.30034308480237,0.104696282688886,-2.86870820136819,0.0041215184031777,0.037834169941601,"12","L2hgdh"
ENSMUSG00000045128,163.48057621771,-0.391733109756138,0.136564206637539,-2.86849035630437,0.00412435771539005,0.0378411895013654,"8","Rpl18a"
ENSMUSG00000038740,27.83718608826,0.691825178722017,0.24129579574154,2.86712487714893,0.0041421953337988,0.0379857430309151,"2","Mvb12b"
ENSMUSG00000031860,1.52351041986136,-3.4508479760212,1.20377976559016,-2.8666771735687,0.00414805902512967,0.0380204003107362,"8","Pbx4"
ENSMUSG00000030232,309.447424128139,-0.308744514121068,0.107729133136016,-2.86593333793241,0.00415781788908462,0.0380907073314433,"6","Aebp2"
ENSMUSG00000082978	1.12547739531137	-3.72069031243303	1.29838706973922	-2.8656248965729	0.00416187063819758	0.0381086950003634	NA	NA
ENSMUSG00000027261,3646.72352647777,-0.322229629911848,0.112472827371455,-2.86495536248631,0.00417068028277601,0.0381510573509701,"2","Hao1"
ENSMUSG00000021250,15.9164441113698,2.13680407461266,0.745818054599958,2.8650473951838,0.00416946832612442,0.0381510573509701,"12","Fos"
ENSMUSG00000030641,14.2618806317618,1.12740880378246,0.393554936808087,2.8646796122703,0.00417431348528666,0.038165151865478,"7","Ddias"
ENSMUSG00000040536,809.004432809665,-0.556079706542324,0.194155954480895,-2.86408783098663,0.00418212031389638,0.0382117965455393,"4","Necab1"
ENSMUSG00000019080,123.144211150085,0.34374846006514,0.120024934999875,2.86397539032617,0.00418360513714045,0.0382117965455393,"15","Mfsd3"
ENSMUSG00000030664,8.48294238870528,1.13800975933933,0.397397770774448,2.86365410938661,0.00418785041451491,0.0382314272075835,"7","Sox6os"
ENSMUSG00000094344	21.6156087029864	-4.64138442322897	1.62153473353965	-2.86234042800755	0.00420524956134939	0.0383710615302716	NA	NA
[truncated: 16,259 more rows]
