# Supplementary material for: Dietary intervention improves health metrics and life expectancy of the genetically obese Titan mouse
Source: Commun Biol. 2022 May 3;5:408. doi: 10.1038/s42003-022-03339-3 (PMC9065075; doi:10.1038/s42003-022-03339-3)
Supplement: Supplementary file 6 — Supplementary data 4 [file 42003_2022_3339_MOESM6_ESM.csv]

,"baseMean","log2FoldChange","lfcSE","stat","pvalue","padj","chr","symbol"
ENSMUSG00000025290,421.449279373988,-1.4325558524668,0.141926635436827,-10.093636392194,5.89445760888237e-24,1.07514906786014e-19,"14","Rps24"
ENSMUSG00000021996,1313.53001457468,-0.975669201895375,0.0982163880280449,-9.9338737809904,2.96507489711028e-23,2.70414830616457e-19,"14","Esd"
ENSMUSG00000036667,96.7330092588125,1.64421569551887,0.166971972465981,9.84725562761057,7.0441107799764e-23,4.28281935422565e-19,"6","Tcaf1"
ENSMUSG00000044533,91.5283338852699,-4.33424569471973,0.441478548171786,-9.81756806229508,9.45980895206569e-23,4.31367288214195e-19,"17","Rps2"
ENSMUSG00000062410,1795.33207704417,-1.88884858425397,0.193145949891312,-9.77938489166802,1.38046941986723e-22,5.03595244367564e-19,"3","Hsd3b3"
ENSMUSG00000026272,2237.32089747174,-1.50097290368299,0.156093910914897,-9.6158325131678,6.85525278541317e-22,1.78628301151338e-18,"1","Agxt"
ENSMUSG00000028452,814.473681499746,1.83883409919913,0.190934484020461,9.63070714351463,5.93198338206795e-22,1.78628301151338e-18,"4","Vcp"
ENSMUSG00000069917,45.2854138248164,9.00544095445419,0.957370548861335,9.40643198724356,5.13264690213363e-21,1.17024349368647e-17,"11","Hba-a2"
ENSMUSG00000028456,375.681897300587,2.85609520974287,0.314066653655786,9.09391422647855,9.55362378282166e-20,1.93620108665186e-16,"4","Unc13b"
ENSMUSG00000060407,3924.8710571109,-2.27847898857033,0.263106439862,-8.65991341665906,4.72122729288715e-18,8.61151858222617e-15,"7","Cyp2a12"
ENSMUSG00000091537,28.8603472543837,2.16381031506397,0.251403213406355,8.6069318118321,7.50420547814401e-18,1.24433370837588e-14,"9","Tma7"
ENSMUSG00000025766,100.950191070499,-1.4417228532997,0.169023752048905,-8.52970565274491,1.4672055158583e-17,2.23015238410462e-14,"3","D3Ertd751e"
ENSMUSG00000021908	46.4171193686964	3.27774471131793	0.387437821642738	8.46005353173907	2.67254814880601e-17	3.74979063340166e-14	NA	NA
ENSMUSG00000025375,62.4056007597513,2.00829792641437,0.238524806706611,8.41966063883918,3.77576415577397e-17,4.91928130009409e-14,"11","Aatk"
ENSMUSG00000104960,187.735263328248,1.49658081812423,0.182212946843162,8.21336158627847,2.15080623292182e-16,2.61538037923293e-13,"3","Snhg8"
ENSMUSG00000033059,105.590419994331,1.28699825506587,0.157993415738453,8.14589803663979,3.76477276839087e-16,4.29184095596559e-13,"2","Pygb"
ENSMUSG00000034220,247.574318701686,2.61348319169545,0.324969042893558,8.0422527894495,8.82017003703297e-16,9.46352361620478e-13,"1","Gpc1"
ENSMUSG00000082791	27.9400815425067	-4.40663488273538	0.564957823132938	-7.79993603469133	6.19385627976316e-15	6.27644103016e-12	NA	NA
ENSMUSG00000067235,12371.1179611552,-1.29444331351652,0.167239425094958,-7.74006077084719,9.93693066751408e-15,9.53945344081352e-12,"17","H2-Q10"
ENSMUSG00000019122,936.992839525338,-1.43127834497833,0.185322800115845,-7.72316382055333,1.13477176437119e-14,1.03491184910653e-11,"11","Ccl9"
ENSMUSG00000106889	35.4056368583479	-3.88246992639934	0.506132811232546	-7.67085207723376	1.70857497859245e-14	1.48401940997745e-11	NA	NA
ENSMUSG00000056536,395.9446189388,-0.634517608041228,0.0830321211371996,-7.64183305630326,2.14150735515585e-14,1.77550427991104e-11,"1","Pign"
ENSMUSG00000060427,125.162659720367,1.0281077415964,0.136090120003013,7.5546097069621,4.2011772396301e-14,3.33171621090665e-11,"8","Zfp868"
ENSMUSG00000040370,471.550972142034,-0.763415170657464,0.102600189051982,-7.44067996083983,1.00168355209653e-13,7.61279499593359e-11,"6","Etfrf1"
ENSMUSG00000006395,367.7575151621,-1.06103354590074,0.143548170451264,-7.3914808009411,1.45202532553696e-13,1.05939767751177e-10,"4","Hyi"
ENSMUSG00000092035,28.8237571995929,4.3052374904265,0.584915838814089,7.36043923713081,1.83306060256528e-13,1.28596251503041e-10,"6","Peg10"
ENSMUSG00000042770,1483.51657620873,-0.597114354934579,0.0817694338863395,-7.30241517587825,2.82647502202737e-13,1.9094409037696e-10,"6","Hebp1"
ENSMUSG00000042248,504.63722177841,-2.37058853601121,0.329005047157809,-7.2053257434502,5.79052529691393e-13,3.77211362198965e-10,"19","Cyp2c37"
ENSMUSG00000027864,52.1219506145863,2.20004189915917,0.307201003640984,7.16157132653866,7.97574969688154e-13,5.01647153348688e-10,"3","Ptgfrn"
ENSMUSG00000066894,47.1486933707038,-2.6635515421385,0.372280770046141,-7.15468473380555,8.38654379839022e-13,5.09901862942125e-10,"5","Vsig10"
ENSMUSG00000112615	105.654524517241	-1.70738851520275	0.239024380048672	-7.14315633767182	9.12117831760208e-13	5.36678362945361e-10	NA	NA
ENSMUSG00000057897,70.3870455649704,-8.1903435339043,1.14760196711662,-7.13692008953484,9.54452936777407e-13,5.44038173963122e-10,"11","Camk2b"
ENSMUSG00000010064,12859.0162619807,-1.08043867125803,0.153009654065827,-7.06124510805843,1.65017218180329e-12,9.12095169578547e-10,"9","Slc38a3"
ENSMUSG00000032718,23.7518484754031,-2.39717926818579,0.340594609566824,-7.03821845928385,1.9471324846873e-12,1.04457930943224e-09,"6","Mansc1"
ENSMUSG00000032332,99.3396162634974,1.66621941215379,0.237990870878139,7.00119044905283,2.53796662126777e-12,1.2966375445375e-09,"9","Col12a1"
ENSMUSG00000060938,66.5135852479605,-5.6823623425979,0.811763052379237,-7.00002583998272,2.55915304842928e-12,1.2966375445375e-09,"11","Rpl26"
ENSMUSG00000029032,32.6639155172364,3.21948671330143,0.460474085526845,6.99167839079999,2.71616965044292e-12,1.33899822767781e-09,"4","Arhgef16"
ENSMUSG00000018425,405.364140918797,-0.896298943620319,0.128444306273266,-6.97811346898819,2.99169998619662e-12,1.43601599337438e-09,"11","Dhx40"
ENSMUSG00000035566,23.9990658465732,-4.52837485384927,0.649725510601531,-6.96967377755692,3.17676750891781e-12,1.48574972724772e-09,"14","Pcdh17"
ENSMUSG00000027014,1292.90298901043,2.21450445884629,0.318397826104113,6.95514943032987,3.52188527620202e-12,1.60597968594812e-09,"2","Cwc22"
ENSMUSG00000029059,164.532623135974,-1.40526260928367,0.2039122802825,-6.89150554020984,5.52049714300177e-12,2.39747304496077e-09,"4","Prxl2b"
ENSMUSG00000036138,1810.63469600763,1.09613762741982,0.159021231720827,6.89302689683709,5.46175426681806e-12,2.39747304496077e-09,"9","Acaa1a"
ENSMUSG00000026956,67.5908348345179,1.23559989974668,0.179870303685847,6.86939352648625,6.44754187161458e-12,2.73495729623837e-09,"2","Uap1l1"
ENSMUSG00000029273,591.913360822236,-1.48572248496974,0.216779128437042,-6.85362329704739,7.20025360220616e-12,2.9848324023691e-09,"5","Sult1d1"
ENSMUSG00000051076,57.2193443365072,-2.72060875266406,0.398287053963353,-6.83077374871037,8.44578464875408e-12,3.40070387836141e-09,"3","Vtcn1"
ENSMUSG00000005873,197.884976596674,0.8603972653855,0.125999568657435,6.8285731019027,8.57633653534127e-12,3.40070387836141e-09,"18","Reep5"
ENSMUSG00000057113,238.970912341342,-0.803027802886252,0.118232262377136,-6.79195159376013,1.1062667140025e-11,4.29325635391608e-09,"11","Npm1"
ENSMUSG00000023960,411.929312061159,-0.696172372221155,0.103558789396788,-6.72248465124243,1.78651562342779e-11,6.7887593690256e-09,"17","Enpp5"
ENSMUSG00000022762,51.2232762313404,-2.90265409811947,0.432928718984184,-6.70469287630123,2.01830407461394e-11,7.51303394305272e-09,"16","Ncam2"
ENSMUSG00000028822,515.765109677734,-0.622054349944657,0.0934084252968217,-6.65951008132264,2.74741859475942e-11,1.00225830336824e-08,"4","Tmem50a"
ENSMUSG00000020458,674.025903403685,1.60218381458562,0.241259048752565,6.64092734705596,3.11715669995131e-11,1.11484192562965e-08,"11","Rtn4"
ENSMUSG00000050994,10.9092931867924,3.97054204730046,0.599592627330375,6.62206616011756,3.54212442346242e-11,1.24246825930682e-08,"10","Adgb"
ENSMUSG00000062991,26.7563870328171,2.06713334738006,0.316132181652699,6.53882605868643,6.20035853963012e-11,2.13385924080856e-08,"8","Nrg1"
ENSMUSG00000054191,18.6224775393292,-2.77141342467283,0.424731300451418,-6.52509815435613,6.7957016630705e-11,2.25370178789829e-08,"8","Klf1"
ENSMUSG00000073406,71.7036621487576,1.8289239966808,0.280256037160196,6.5259040098229,6.7592599990841e-11,2.25370178789829e-08,"17","H2-Bl"
ENSMUSG00000030532,135.169820757873,-0.830754141485088,0.128000693539587,-6.49023156447319,8.57045417643777e-11,2.75034003214193e-08,"7","Hddc3"
ENSMUSG00000040430,300.905895834247,-0.990631635544785,0.152644307701192,-6.48980397935301,8.59481260044353e-11,2.75034003214193e-08,"11","Pitpnc1"
ENSMUSG00000057596,36.3345572361982,2.95826414109576,0.456631057659804,6.47845583753461,9.26660446954249e-11,2.91418733662853e-08,"7","Trim30d"
ENSMUSG00000024597,228.565319500807,-1.13447363056936,0.175669011775875,-6.45801794579893,1.060831647351e-10,3.27958800808173e-08,"18","Slc12a2"
ENSMUSG00000108608	16.0995573308037	-6.04066907297987	0.940806911842386	-6.42073203007236	1.35620580731145e-10	4.05527769268211e-08	NA	NA
ENSMUSG00000053168,88.6111959362783,2.65920758655476,0.414078278182804,6.42199247500926,1.34502073080935e-10,4.05527769268211e-08,"15","9030619P08Rik"
ENSMUSG00000022248,56.7890988755122,1.1131500298825,0.173769602224658,6.40589617304504,1.49488672271805e-10,4.3978602939318e-08,"15","Rad1"
ENSMUSG00000025002,61.7760696911348,-3.00369669342856,0.469255607506479,-6.40098199228677,1.54380782508604e-10,4.46969122691578e-08,"19","Cyp2c55"
ENSMUSG00000049313,41.8855174483665,1.82132009476382,0.285407066130869,6.38148213866817,1.75382180861049e-10,4.9983921545399e-08,"9","Sorl1"
ENSMUSG00000040675,59.8778375386155,2.23666490130337,0.350639137687534,6.37882272941401,1.78454453796726e-10,5.00770651884966e-08,"10","Mthfd1l"
ENSMUSG00000005672,78.786872075367,-1.60897162488096,0.25330084490698,-6.35201838932603,2.12507911425819e-10,5.8729459157681e-08,"5","Kit"
ENSMUSG00000042082,381.058950701588,1.01941320452073,0.160638481309029,6.34600872850404,2.2097270275435e-10,6.01573447498409e-08,"13","Arsb"
ENSMUSG00000010601,734.487647057961,-1.5785313973164,0.249310030102446,-6.33160004299769,2.42631767240182e-10,6.50824034479546e-08,"15","Apol7a"
ENSMUSG00000028179,3623.97930654068,-0.850071891168635,0.13432539483421,-6.32845257754744,2.47631935563667e-10,6.54609638359607e-08,"3","Cth"
ENSMUSG00000038641,1527.47548686183,-1.42396474623925,0.225390007522694,-6.31778117357699,2.65345373730387e-10,6.91414230977467e-08,"6","Akr1d1"
ENSMUSG00000035314,27.9871971717689,2.12424298652485,0.337733682587643,6.28969835122561,3.18083444958868e-10,8.17160850147853e-08,"7","Gdpd5"
ENSMUSG00000074923,26.6295146306573,5.39635762655342,0.861085440408156,6.26692471306394,3.68248080982335e-10,9.32895138488581e-08,"2","Pak6"
ENSMUSG00000029174,151.123771588041,1.25238754578742,0.200720765302823,6.23945182700938,4.39106953850705e-10,1.09638520364488e-07,"5","Tbc1d1"
ENSMUSG00000014444,170.84928215045,0.715206899003783,0.114663633735661,6.23743444807076,4.44805400601539e-10,1.09638520364488e-07,"8","Piezo1"
ENSMUSG00000033762,14.1921817682991,-2.95023541807456,0.475016193864041,-6.21081019170259,5.27121130862358e-10,1.28195859025726e-07,"15","Recql4"
ENSMUSG00000097164	82.9423143770238	1.65723708448866	0.267308054704926	6.19972745048044	5.65610223884792e-10	1.3574645373235e-07	NA	NA
ENSMUSG00000018196,199.838010268078,-0.580684667155124,0.0937546867248214,-6.19366015119315,5.87829015389762e-10,1.39246769359861e-07,"1","Glrx2"
ENSMUSG00000080801	9.20548235147811	6.10154846832468	0.987463976576738	6.17900866569031	6.450535565e-10	1.50843293212308e-07	NA	NA
ENSMUSG00000062937,332.040605147779,-0.943780168539981,0.153111485183882,-6.16400636050606,7.0927092005659e-10,1.63760779516863e-07,"4","Mtap"
ENSMUSG00000079018,8.97922629957018,3.81171049777272,0.618623180071216,6.16160308983882,7.20121656265667e-10,1.64187737628572e-07,"15","Ly6c1"
ENSMUSG00000034201,252.460067131386,0.74150549046828,0.120607549732583,6.1480851912868,7.84239116106783e-10,1.76599030589972e-07,"11","Gas2l1"
ENSMUSG00000049804,61.9920876455657,1.9246351321133,0.313221215619874,6.14465124370452,8.01393983046172e-10,1.78261295741002e-07,"X","Armcx4"
ENSMUSG00000030827,36.7520147683167,3.02026406718396,0.492273170656662,6.13534160952772,8.49763932793003e-10,1.86743302821016e-07,"7","Fgf21"
ENSMUSG00000069237,1125.00857931128,-0.653023130883332,0.106910321906553,-6.10813922582818,1.00799407121947e-09,2.18878712607657e-07,"13","Fam8a1"
ENSMUSG00000043753,22.6362397545867,2.77650973089885,0.455734141630793,6.09238913056508,1.11237882680877e-09,2.38703409423436e-07,"4","Dmrta1"
ENSMUSG00000078915	7.00418179821152	6.06314069503589	0.9968494407535	6.08230335210188	1.18468153074922e-09	2.51262687451928e-07	NA	NA
ENSMUSG00000008734,99.8446881889788,4.23510019775163,0.698454634914718,6.0635293776363,1.33166444365759e-09,2.7919033853235e-07,"7","Gprc5b"
ENSMUSG00000049690,47.7827680388758,-3.83017257148197,0.632738694521067,-6.05332438911628,1.41886737354677e-09,2.94092510153331e-07,"1","Nckap5"
ENSMUSG00000073676,267.326246391478,-1.05732295417653,0.175265105519187,-6.03270657353289,1.61236030441899e-09,3.30443280366319e-07,"1","Hspe1"
ENSMUSG00000058216,70.6069317753704,-3.32221776306787,0.550883542690972,-6.03070795478733,1.63242958722521e-09,3.30839063010977e-07,"19","Gstp3"
ENSMUSG00000057440,279.751990204766,0.784608704715673,0.130698341267447,6.00320323201452,1.93462210255353e-09,3.87774803852487e-07,"18","Mpp7"
ENSMUSG00000024087,39.885261895419,2.19664663462623,0.367128949292115,5.98331087445358,2.18646883727395e-09,4.33491212955184e-07,"17","Cyp1b1"
ENSMUSG00000039347,33.6783957106494,2.45720954078283,0.411300935067077,5.9742376719423,2.3116858142632e-09,4.53388701636136e-07,"6","Atp6v0e2"
ENSMUSG00000046312,746.96111968071,-0.747417121953712,0.125267870028684,-5.96655089435596,2.4232117850979e-09,4.65256662738796e-07,"4","Myorg"
ENSMUSG00000074634,93.8998264795166,1.45562524565786,0.243902685065942,5.96805748679769,2.40094784028119e-09,4.65256662738796e-07,"13","Tmem267"
ENSMUSG00000051427,132.196688208938,0.963057630204856,0.161595108638903,5.9596954283863,2.52708483964793e-09,4.80146119533106e-07,"11","Ccdc157"
ENSMUSG00000039304,301.739441951133,-2.47538868256174,0.415721970849631,-5.9544331455532,2.6097478103239e-09,4.90740206807298e-07,"3","Tnfsf10"
ENSMUSG00000036565,172.285890990138,0.696472363328896,0.117849935465971,5.9098238838663,3.42473683591049e-09,6.37420407010279e-07,"5","Ttyh3"
ENSMUSG00000029096,16.3202612715382,2.13725811700748,0.363239044126132,5.88388872718577,4.00737311255332e-09,7.38328137100733e-07,"5","Htra3"
ENSMUSG00000049721,16.8750812576131,2.55877270086828,0.435503464602541,5.87543592380722,4.21732072602484e-09,7.69239300426931e-07,"11","Gal3st1"
ENSMUSG00000048537,74.0219304070412,1.25728321252105,0.214574831799892,5.85941604602335,4.64497639511858e-09,8.30631073009439e-07,"9","Phldb1"
ENSMUSG00000023959,13.059924081312,-2.54101553542811,0.433627335706777,-5.85990625172757,4.63128551047612e-09,8.30631073009439e-07,"17","Clic5"
ENSMUSG00000038371,694.799846975197,-0.449539888104426,0.0767575025437556,-5.85662473643102,4.72368832429633e-09,8.3650558286568e-07,"7","Sbf2"
ENSMUSG00000000340,1317.03614439734,-0.592795441983488,0.101597067457505,-5.83476921941118,5.38650695971076e-09,9.44710451395425e-07,"3","Dbt"
ENSMUSG00000021470,303.10734297788,-0.943980667266195,0.161834673026573,-5.83299394136135,5.44415456653585e-09,9.45727421843942e-07,"13","Ercc6l2"
ENSMUSG00000046324,836.561704622967,0.816152841552153,0.140348207162711,5.81519962421717,6.05615698820915e-09,1.04211607042391e-06,"19","Ermp1"
ENSMUSG00000090215,7.46911430326041,-5.79961436160809,0.997872047368771,-5.81198198396352,6.17374861879239e-09,1.05242219445582e-06,"7","Trim34b"
ENSMUSG00000021336,633.526019732018,-1.33782412265243,0.230499806082065,-5.80401409177811,6.47458317188749e-09,1.09348515791878e-06,"13","Slc17a4"
ENSMUSG00000029270,114.292777854626,-0.888471863910227,0.153249830914747,-5.7975389506595,6.72951541530636e-09,1.12611340527695e-06,"5","Dipk1a"
ENSMUSG00000116810,60.274756851063,-2.04641878740428,0.35325035311789,-5.79311179547875,6.9094080523349e-09,1.14570548067808e-06,"16","Gm32624"
ENSMUSG00000083898	25.1827066986532	2.78322940451795	0.481093799260839	5.78521155083303	7.24211309065615e-09	1.19005534030242e-06	NA	NA
ENSMUSG00000028830,352.353210870495,0.471996154399474,0.0820079317132891,5.75549394477643,8.63888188063435e-09,1.40690362056045e-06,"4","AU040320"
ENSMUSG00000060586,23.808787364814,-3.17968644570293,0.554568217345554,-5.7336254517479,9.83062925529898e-09,1.58682015589959e-06,"17","H2-Eb1"
ENSMUSG00000036199,736.673414263767,-0.552255871559042,0.0970815730937394,-5.68857563758056,1.28103369636544e-08,2.0496539141847e-06,"8","Ndufa13"
ENSMUSG00000035299,57.632419209268,2.0112512262094,0.353698475825717,5.68634405764426,1.29787788927406e-08,2.05854719133555e-06,"X","Mid1"
ENSMUSG00000062209,39.6157381447056,-4.87272642263443,0.860896373524097,-5.66006150390414,1.51318754375084e-08,2.37253961928916e-06,"1","Erbb4"
ENSMUSG00000027332,1854.24586076653,-0.698949284511598,0.123510169481013,-5.65904238856255,1.52219958461427e-08,2.37253961928916e-06,"2","Ivd"
ENSMUSG00000027602,365.329810595636,0.966367945206155,0.170834999855692,5.65673278907992,1.54281675877227e-08,2.37253961928916e-06,"2","Map1lc3a"
ENSMUSG00000028763,1063.34752883648,0.642950032573601,0.113676206528295,5.65597720234942,1.54962036980044e-08,2.37253961928916e-06,"4","Hspg2"
ENSMUSG00000057074,2349.49766911712,1.46698228001536,0.259425531080265,5.65473364902348,1.56088132847971e-08,2.37253961928916e-06,"8","Ces1g"
ENSMUSG00000023031,281.770644375732,-1.21055846585869,0.214386721130632,-5.64661122421411,1.6364131203517e-08,2.46679134836487e-06,"15","Cela1"
ENSMUSG00000028251,222.730743310686,-0.693974500355755,0.123000684964141,-5.64203768912405,1.68049300060592e-08,2.51247478123377e-06,"4","Tstd3"
ENSMUSG00000085208,236.585911291223,-0.624657266791987,0.110949482559434,-5.63010527297744,1.80099661826639e-08,2.65899646390196e-06,"11","Brip1os"
ENSMUSG00000067225,1052.16090826222,-2.2151624133409,0.393494014890522,-5.62946913933926,1.80765110484563e-08,2.65899646390196e-06,"19","Cyp2c54"
ENSMUSG00000078139	12.537771335436	-5.8768764087922	1.045740608098	-5.6198223185395	1.91153945904475e-08	2.7893183786381e-06	NA	NA
ENSMUSG00000020024,188.199047709744,0.637245412600409,0.113451928032894,5.61687600774528,1.94440847983599e-08,2.79259926552823e-06,"10","Cep83"
ENSMUSG00000102375	31.9674141845828	-1.79273696905015	0.319137220047512	-5.61744872247511	1.93797660706587e-08	2.79259926552823e-06	NA	NA
ENSMUSG00000017756,1142.6652620657,0.724715761041653,0.129410001510427,5.60015263567754,2.14163148112867e-08,3.05182486060835e-06,"13","Slc12a7"
ENSMUSG00000064254,551.680543116066,-0.787905682603356,0.140796066493282,-5.59607737792128,2.19255875275726e-08,3.1001760969219e-06,"7","Ethe1"
ENSMUSG00000036330,27.9823788869297,-1.26903244063726,0.227756547808703,-5.57188126026189,2.52003160645305e-08,3.53579819243874e-06,"8","Slc18a1"
ENSMUSG00000074782,12.7589694612994,-2.73539562608404,0.491908148772794,-5.56078534764725,2.68563351802637e-08,3.73938590601535e-06,"13","4833422C13Rik"
ENSMUSG00000025969,491.367853927733,1.1505873144355,0.20732764505996,5.54960875624062,2.86309599661227e-08,3.95627810440968e-06,"1","Nrp2"
ENSMUSG00000068762,834.597344504846,-1.12214849454249,0.202435203795706,-5.5432477825099,2.96912235875843e-08,4.0719392348687e-06,"3","Gstm6"
ENSMUSG00000057933,121.583462471457,-1.77139867605736,0.319977171296817,-5.5360158003715,3.0942966438846e-08,4.21193811824292e-06,"9","Gsta2"
ENSMUSG00000038375,3583.93693548451,1.04392728773631,0.188702132627511,5.53214355980265,3.1634082201212e-08,4.27411599518598e-06,"2","Trp53inp2"
ENSMUSG00000020900,337.072534728407,-1.00407615395983,0.181790789793532,-5.52325095842426,3.3278387060857e-08,4.46321897051494e-06,"11","Myh10"
ENSMUSG00000049685,8.71333688824993,-5.71675551061,1.03795234380877,-5.50772445836227,3.63501775703443e-08,4.83961488235824e-06,"7","Cyp2g1"
ENSMUSG00000043760,276.106259113002,0.943322934461661,0.17132735592831,5.5059679719588,3.67145279869056e-08,4.85270282957362e-06,"1","Pkhd1"
ENSMUSG00000038370,143.055313255589,2.16402146438676,0.393682965179966,5.49686335398718,3.86606036991334e-08,5.0731612336129e-06,"1","Pcp4l1"
ENSMUSG00000038522,443.880608346456,-0.621380629727473,0.113083330135285,-5.49489150155109,3.90950699590305e-08,5.09352911466225e-06,"10","Mfsd4b1"
ENSMUSG00000045094,123.15513801346,-1.42666524217266,0.260609338554455,-5.4743442813142,4.39134590929889e-08,5.68071981458239e-06,"18","Arhgef37"
ENSMUSG00000002233,88.0996846563171,0.869248851551263,0.159170423875108,5.46112041665048,4.73138974293072e-08,6.03500342035358e-06,"3","Rhoc"
ENSMUSG00000113255	7.65545373862125	2.58966100458971	0.4741128103452	5.46211987544521	4.70482189050161e-08	6.03500342035358e-06	NA	NA
ENSMUSG00000085066	5.15183824672701	5.34966068161095	0.981658260383975	5.44961612151914	5.04786560345156e-08	6.39396309770531e-06	NA	NA
ENSMUSG00000030088,13256.4938735832,-0.746193207254871,0.137081769295447,-5.44341680947106,5.22681495491849e-08,6.52993868340502e-06,"6","Aldh1l1"
ENSMUSG00000036120,146.66875275268,-0.873756746571799,0.160496354366432,-5.44409092668181,5.20706185246233e-08,6.52993868340502e-06,"8","Rfxank"
ENSMUSG00000031327,154.649139513394,-1.89773068027215,0.34923068092808,-5.43403195626723,5.5094707378947e-08,6.8362412421224e-06,"X","Chic1"
ENSMUSG00000044313,16.2172289526262,2.47214644710106,0.457089527055961,5.40845130061009,6.35720679807945e-08,7.83482783763305e-06,"3","Mab21l3"
ENSMUSG00000032518,47.1953759633829,-1.24909537916551,0.231178459819134,-5.40316507058125,6.54751531226153e-08,8.015213375547e-06,"9","Rpsa"
ENSMUSG00000023033,9.79890187583427,3.07005583709811,0.568786972054941,5.39754950083765,6.75572382469498e-08,8.2149601708291e-06,"15","Scn8a"
ENSMUSG00000100954	27.5548200371547	1.63545212416593	0.30407853809007	5.37838722337418	7.51560364970067e-08	9.0784510311616e-06	NA	NA
ENSMUSG00000039828,68.4134682972344,0.785971239766311,0.146670999971949,5.35873649130794,8.38059833643497e-08,1.0056718003722e-05,"15","Wdr70"
ENSMUSG00000078688,106.579769125807,-1.7547506244355,0.327532885505701,-5.35747920922877,8.43910751613741e-08,1.0060739940807e-05,"4","Mup2"
ENSMUSG00000032643,18.5696667803753,1.9724005246555,0.368993449383557,5.34535376698586,9.02406279066819e-08,1.06192842130186e-05,"4","Fhl3"
ENSMUSG00000015568,993.275887671862,-2.13069599259874,0.39853750450933,-5.34628728410893,8.97766759678844e-08,1.06192842130186e-05,"8","Lpl"
ENSMUSG00000031173,5979.28042087425,-0.574186160287734,0.107620417999869,-5.33529018897171,9.53918741888259e-08,1.11535114436166e-05,"X","Otc"
ENSMUSG00000000296,49.8003058401129,-1.33937790820763,0.251121498731642,-5.33358519669772,9.62923521045941e-08,1.118708600247e-05,"10","Tpd52l1"
ENSMUSG00000009281,2554.89773960117,-0.720734458309682,0.13546168262266,-5.32057807311719,1.03438046518932e-07,1.19412023323122e-05,"6","Rarres2"
ENSMUSG00000040434,13.7893687690321,1.86178906914526,0.350089469993427,5.31803789808421,1.04892224544515e-07,1.20329193439745e-05,"2","Large2"
ENSMUSG00000041261,1019.98420039653,-0.503369926729322,0.0948094183904072,-5.30928187594761,1.10058010269657e-07,1.25466131707409e-05,"4","Car8"
ENSMUSG00000032607,868.931535677323,-0.495478298661135,0.0933672364066892,-5.30676838824842,1.1158581557931e-07,1.2641771901656e-05,"9","Amt"
ENSMUSG00000033917,505.437480506527,0.665094557461157,0.125724905669009,5.29007799943889,1.22264207840087e-07,1.36815898834552e-05,"7","Gde1"
ENSMUSG00000015451,2466.17825310898,-1.89659803600471,0.358469329538963,-5.29082373223945,1.21766679754415e-07,1.36815898834552e-05,"17","C4a"
ENSMUSG00000029445,13158.3681231201,-0.700722261763588,0.132652309821043,-5.28239774119961,1.27504007096411e-07,1.41809334721862e-05,"5","Hpd"
ENSMUSG00000023961,386.177807111868,-0.585689593439146,0.111141883595656,-5.26974687211471,1.3661202016247e-07,1.51018378652331e-05,"17","Enpp4"
ENSMUSG00000020544,98.6296847242063,-0.738360413592573,0.140224332208697,-5.26556555458338,1.39758436376672e-07,1.5298409217792e-05,"11","Cox11"
ENSMUSG00000002831,153.268841175849,2.60484571558361,0.494732533585297,5.26515953318544,1.40067672114653e-07,1.5298409217792e-05,"17","Plin4"
ENSMUSG00000060227,93.4560236465279,1.59951401622948,0.30401315082331,5.26133166245528,1.43015790405498e-07,1.55274286725969e-05,"2","Casc4"
ENSMUSG00000040033,1150.38825799151,0.592998991667867,0.112920203280315,5.25148710719016,1.50876095834669e-07,1.61630779425319e-05,"10","Stat2"
ENSMUSG00000021986,11.828211963111,2.5654822055625,0.488521514649672,5.2515234818312,1.50846297958102e-07,1.61630779425319e-05,"14","Amer2"
ENSMUSG00000024165,277.458095577263,-0.617487300886283,0.117601127493871,-5.25069201329268,1.51528855711237e-07,1.61630779425319e-05,"17","Jpt2"
ENSMUSG00000027712,670.001623381535,0.950752918452836,0.18224019330141,5.21703199074406,1.81812868264261e-07,1.92330432110859e-05,"3","Anxa5"
ENSMUSG00000020431,104.019642333396,3.75088176531386,0.7190534794273,5.21641556939729,1.82418666420936e-07,1.92330432110859e-05,"11","Adcy1"
ENSMUSG00000081049	70.8971647522724	5.45927758565039	1.04936945260805	5.20243616019334	1.96692935957544e-07	2.05010237249463e-05	NA	NA
ENSMUSG00000021786,446.50401454521,-0.522349670134849,0.100402444695533,-5.20255927750422,1.96562632552997e-07,2.05010237249463e-05,"14","Oxsm"
ENSMUSG00000084259	7.74504530419313	2.62356793599161	0.504910932639861	5.19610047315598	2.03512295028555e-07	2.10912742120502e-05	NA	NA
ENSMUSG00000006273,479.809233280977,-0.424688169668624,0.081761597338955,-5.19422544924136,2.05573901108734e-07,2.11845647244254e-05,"8","Atp6v1b2"
ENSMUSG00000002847,240.10000571424,-0.861589314962499,0.166067833346184,-5.18817700936963,2.12362699941781e-07,2.17612114996522e-05,"16","Pla1a"
ENSMUSG00000098382	5.56574442703012	6.0897873212541	1.1775635594768	5.17151475370028	2.32203934711653e-07	2.36614512242489e-05	NA	NA
ENSMUSG00000020017,4499.75341877841,-0.703935914489959,0.136185670369879,-5.16894261032071,2.3542217120768e-07,2.38561133490449e-05,"10","Hal"
ENSMUSG00000066191,12.6191802315572,2.32295973483191,0.450265587472974,5.15908787937596,2.48155819713537e-07,2.49758081037122e-05,"4","Anks6"
ENSMUSG00000005547,693.859031093898,-2.86668381829998,0.555742641467966,-5.15829379355844,2.49210365947129e-07,2.49758081037122e-05,"7","Cyp2a5"
ENSMUSG00000073402,200.481111531355,1.57545526008934,0.305749532386696,5.15276425050026,2.56674558249167e-07,2.55833002320481e-05,"17","Gm8909"
ENSMUSG00000039438,2769.06771134257,-0.367869257645229,0.0715164769245424,-5.14383920272486,2.69179953880702e-07,2.66839258629565e-05,"9","Ttc36"
ENSMUSG00000044037,422.229366247838,0.735119615267796,0.143157830264345,5.13502903690547,2.82100465809641e-07,2.76640456793971e-05,"9","Als2cl"
ENSMUSG00000034774,76.4309571749603,-1.83125863877236,0.356558066737659,-5.13593383408075,2.8074642839396e-07,2.76640456793971e-05,"18","Dsg1c"
ENSMUSG00000055730,3647.35024143756,-0.764892347846403,0.149150214620998,-5.12833554943285,2.92315085057888e-07,2.85124446601919e-05,"8","Ces2a"
ENSMUSG00000020840,425.324846467349,-0.612923449856305,0.119585649032948,-5.12539301172696,2.96917734143391e-07,2.88073376105077e-05,"11","Blmh"
ENSMUSG00000028457,37.7995643676689,-2.99023543466756,0.583559933248906,-5.1241273848596,2.98918849879751e-07,2.88480413852205e-05,"4","Atp8b5"
ENSMUSG00000028464,18.6186145299108,2.49184623648621,0.486487294203679,5.12211987070507,3.02119720397448e-07,2.9003493158155e-05,"4","Tpm2"
ENSMUSG00000032497,439.39608629382,0.584320141141257,0.114100495538014,5.12110081894066,3.03757180931873e-07,2.90080156031276e-05,"9","Lrrfip2"
ENSMUSG00000003228,174.259975543539,-1.65290140093413,0.323064369824756,-5.11632218009908,3.11550721206103e-07,2.95973185145798e-05,"19","Grk5"
ENSMUSG00000029408,34.5328263145853,1.21414510552608,0.23741494016882,5.11402148770727,3.1537145855706e-07,2.98050539071543e-05,"5","Abcb9"
ENSMUSG00000042331,40.25386999266,1.2334905450428,0.241258086035965,5.11274281127685,3.1751446113465e-07,2.98529060365774e-05,"11","Specc1"
ENSMUSG00000023873,12.7703145558442,-4.85126731181,0.949739686324652,-5.10799683498925,3.25592103745289e-07,3.04553844734055e-05,"17","1700010I14Rik"
ENSMUSG00000039682,3463.54283664476,-0.372160514224343,0.0730209332967471,-5.09662773977337,3.45757284919755e-07,3.20603036683183e-05,"5","Lap3"
ENSMUSG00000037706,3113.77603503989,0.374403517092963,0.073465037402182,5.09634964239252,3.46265341154535e-07,3.20603036683183e-05,"7","Cd81"
ENSMUSG00000030109,791.646305494658,-0.477637963777826,0.0938124556225405,-5.09141308164481,3.55404787015013e-07,3.27403197735042e-05,"6","Slc6a12"
ENSMUSG00000061815,33.2045603371253,4.46163245456355,0.876836770468908,5.08832727461645,3.61235580488109e-07,3.31102361211211e-05,"1","Rufy4"
ENSMUSG00000029723,134.678603094185,1.09998161768213,0.216517957971276,5.08032510554185,3.76789485659448e-07,3.43632010921417e-05,"5","Tsc22d4"
ENSMUSG00000075225,193.4841293613,-0.994456968296482,0.19598013713952,-5.07427427499207,3.88977663799505e-07,3.52982715806118e-05,"10","Ccdc162"
ENSMUSG00000057880,4936.05182568395,-0.631891824008221,0.124715521408406,-5.06666545488723,4.0484487195342e-07,3.65562894278731e-05,"16","Abat"
ENSMUSG00000066877,34.7655538628608,1.38608249073111,0.274103783094945,5.05677986301632,4.26394954541474e-07,3.83125318760418e-05,"1","Nck2"
ENSMUSG00000067430,28.9292147142968,-1.32451546510488,0.262169362499012,-5.05213672749373,4.36894760992059e-07,3.90635315710547e-05,"17","Zfp763"
ENSMUSG00000030282,628.67414066012,0.504770615800976,0.100073684427828,5.04398952318989,4.55924274114964e-07,4.05661402919851e-05,"6","Cmas"
ENSMUSG00000034837,50.0654757245803,-2.03496927458638,0.403645675303783,-5.04147424112711,4.61959046734481e-07,4.09035583128007e-05,"9","Gnat1"
ENSMUSG00000029022,55.102150518482,-1.28347623048083,0.255204770558241,-5.02920156105749,4.92526438557614e-07,4.33994311076854e-05,"4","Miip"
ENSMUSG00000044211	14.7974997398077	2.44374104725424	0.486697995264222	5.02106248851007	5.13864372964071e-07	4.506195270608e-05	NA	NA
ENSMUSG00000035944,433.065975548006,-0.908477106810683,0.181621018070095,-5.00204831172164,5.67243700027033e-07,4.9504904729632e-05,"15","Ttc38"
ENSMUSG00000070493,1130.86534250738,1.1054051771808,0.221044708754498,5.00082170439335,5.70864868402948e-07,4.95836914269989e-05,"5","Chchd2"
ENSMUSG00000040187,6.06215537333749,3.55044027906023,0.710109573244149,4.99984849216999,5.73753813730215e-07,4.95984339452091e-05,"6","Arntl2"
ENSMUSG00000051817,71.0738527021474,1.07189099141324,0.21466751243103,4.99326134296929,5.93681353263191e-07,5.10789994505689e-05,"2","Sox12"
ENSMUSG00000029869,32.9978541259267,2.54770032641485,0.510580584850535,4.9898104275952,6.04385758346566e-07,5.17558508555932e-05,"6","Ephb6"
ENSMUSG00000040767,38.6394904406601,-1.6843355019799,0.337785524335395,-4.98640522057271,6.151306091877e-07,5.24298238859049e-05,"11","Snrnp25"
ENSMUSG00000027983,1553.6063319186,-1.37465113045273,0.275820830020886,-4.98385539028593,6.23296700610846e-07,5.28787526471713e-05,"3","Cyp2u1"
ENSMUSG00000004035,540.355839764358,-0.779707338905305,0.156857649813568,-4.97079574908856,6.66786650806478e-07,5.60469516622588e-05,"3","Gstm7"
ENSMUSG00000088025	184.433379250024	2.29811170726374	0.462274741731817	4.9713114297665	6.65015259959445e-07	5.60469516622588e-05	NA	NA
ENSMUSG00000022766,7146.14614817981,-0.40343131590533,0.0812018234482373,-4.96825439101747,6.75582979872909e-07,5.65258419856966e-05,"16","Serpind1"
ENSMUSG00000028167,140.138375244314,-0.707875953891391,0.142624482333314,-4.96321488646726,6.93357958316241e-07,5.76459460870377e-05,"3","Bdh2"
ENSMUSG00000040466,699.398364645424,0.698596172461736,0.140770101395303,4.96267435724847,6.95291016400674e-07,5.76459460870377e-05,"7","Blvrb"
ENSMUSG00000024155,159.219951513363,1.04437911833202,0.210584276224873,4.95943541965488,7.06983451922853e-07,5.83501274347187e-05,"17","Meiob"
ENSMUSG00000114935	4.92399439160864	-4.60914211781016	0.930216030446975	-4.95491581197052	7.23616131689385e-07	5.94538659550198e-05	NA	NA
ENSMUSG00000060579,45.1333602851531,-1.56439105055559,0.315923603140995,-4.95180174891021,7.3529493405568e-07,6.01425094043749e-05,"14","Fhit"
ENSMUSG00000083019	10.6030602601283	-2.20977319070752	0.447596688932277	-4.93697394406299	7.93440668798054e-07	6.4168014375663e-05	NA	NA
ENSMUSG00000061292,522.592211649305,-1.36307019675538,0.276108291342906,-4.93672316077806,7.94461192911789e-07,6.4168014375663e-05,"5","Cyp3a59"
ENSMUSG00000021048,2610.4661645514,-0.382103964989171,0.077402643666446,-4.93657512055771,7.95064213207227e-07,6.4168014375663e-05,"12","Mthfd1"
ENSMUSG00000046671,832.702479655334,-0.42166947913784,0.0857225622624653,-4.91900227908229,8.69864568912485e-07,6.98957257134966e-05,"4","Mtfr1l"
ENSMUSG00000008999,18.5828505241411,1.76872684293288,0.360056428954292,4.91236012107816,8.99865783499967e-07,7.19892626799974e-05,"2","Bmp7"
ENSMUSG00000035780,2920.87163525515,-0.871651122310743,0.177601193559382,-4.90791252491951,9.20508915189866e-07,7.33191380483107e-05,"5","Ugt2a3"
ENSMUSG00000021704,317.600283372232,-0.731201286874196,0.149044204208218,-4.90593573066882,9.29829703728137e-07,7.37395382434836e-05,"13","Mtx3"
ENSMUSG00000067212,222.182215707787,-1.32768980974937,0.271090699112849,-4.8975852513357,9.70215457575844e-07,7.66092205462485e-05,"17","H2-T23"
ENSMUSG00000050103,1307.67735453684,-0.431997788216961,0.088296355778863,-4.89258910411766,9.95180359294764e-07,7.82417661790366e-05,"12","Agmo"
ENSMUSG00000082319	19.3568036777302	4.76116397997388	0.973339452703016	4.89157607528583	1.00031715170696e-06	7.83080894726822e-05	NA	NA
ENSMUSG00000027255,845.430576882449,-0.515661009387007,0.105525952572499,-4.88658000061867,1.02602647067815e-06,7.99774479708099e-05,"2","Arfgap2"
ENSMUSG00000097616,26.4707830330428,-1.44736894373156,0.296855326818045,-4.87567111982031,1.08439146067874e-06,8.41672350756602e-05,"6","1110019D14Rik"
ENSMUSG00000115979	6.17368712685182	-5.43306212520534	1.11472829297906	-4.87388914359186	1.0942240719315e-06	8.45705384408074e-05	NA	NA
ENSMUSG00000073096,73.4804442589602,0.776865810726332,0.159541854055699,4.86935428527185,1.11963510523184e-06,8.61693853140452e-05,"6","Lrrc61"
ENSMUSG00000026723,26.1550730432474,-1.2009503525461,0.246829815309074,-4.86549953879074,1.14168077331195e-06,8.71307837038072e-05,"2","Trdmt1"
ENSMUSG00000032420,431.772010421257,1.53799695536956,0.316094731904649,4.86562033508834,1.14098363201961e-06,8.71307837038072e-05,"9","Nt5e"
ENSMUSG00000027243,175.596557296772,-0.662277350104819,0.136296880773427,-4.85907928594314,1.17932902165731e-06,8.88882700621047e-05,"2","Harbi1"
ENSMUSG00000039878,18.1632738974317,3.84022026853114,0.790096518582085,4.86044448774795,1.17122483804767e-06,8.88882700621047e-05,"10","Slc39a5"
ENSMUSG00000042632,693.752781403854,0.454130261399627,0.0934558008762684,4.85930522387665,1.1779840813641e-06,8.88882700621047e-05,"15","Pla2g6"
ENSMUSG00000067017	21.4880294200493	-5.24252115950683	1.07931776519685	-4.85725458113876	1.19024521797129e-06	8.93418632748817e-05	NA	NA
ENSMUSG00000018362,17.1398217131107,-1.6794323545649,0.345891170652312,-4.85537792536792,1.20157358675013e-06,8.98225500914849e-05,"11","Kpna2"
ENSMUSG00000020321,5679.50552062712,-0.490454286252621,0.101057649161628,-4.85321289700896,1.2147715841096e-06,9.04385048741187e-05,"11","Mdh1"
ENSMUSG00000037887,37.8648062444824,2.69763479584723,0.556304785460921,4.84920293039027,1.2395855865614e-06,9.19107361743088e-05,"7","Dusp8"
ENSMUSG00000032959,758.285116513973,-1.05997221656695,0.218626534522141,-4.8483237356516,1.2450909244147e-06,9.1945175956778e-05,"5","Pebp1"
ENSMUSG00000059534,1037.19772187631,-0.483702892381292,0.0998781311653245,-4.84293094732257,1.27937760116057e-06,9.40961590531002e-05,"11","Uqcr10"
ENSMUSG00000029735,210.688676228107,-0.6928093740094,0.143201122906022,-4.83801635036109,1.31141355900408e-06,9.6064993237889e-05,"6","Tpk1"
ENSMUSG00000021335,160.804135358499,0.835496294957407,0.172874725488148,4.83295804287301,1.34519146064707e-06,9.81451689688104e-05,"13","Slc17a1"
ENSMUSG00000024526,28.278628339249,7.0598150924823,1.46141626713538,4.83080368765889,1.35983030624833e-06,9.88179473544601e-05,"18","Cidea"
ENSMUSG00000034159,8.01643367981972,-2.92318373501942,0.606107908464209,-4.82287674223944,1.41502418880436e-06,0.000102420798427744,"1","Mab21l4"
ENSMUSG00000037712,2116.0255013949,-0.470848646807297,0.0976820144022739,-4.82021843722682,1.43401117641965e-06,0.000103384837382982,"14","Fermt2"
ENSMUSG00000030660,1041.47317210428,0.532834658678428,0.110878092887572,4.80559003859052,1.54295778856911e-06,0.000110801378202758,"7","Pik3c2a"
ENSMUSG00000056116,109.764226818827,-1.45373914530637,0.302743088914211,-4.80189044288412,1.57174684096979e-06,0.000112426126977604,"17","H2-T22"
ENSMUSG00000009905,521.694113743231,0.789026121731384,0.164437945845322,4.79832144384472,1.60000854135928e-06,0.000114000608571849,"1","Kdsr"
ENSMUSG00000027981,246.857231726529,0.688420571429396,0.143530386701459,4.79634025414632,1.61590710376439e-06,0.000114685391333317,"3","Rnpc3"
ENSMUSG00000035929,405.18088556559,0.88290541627302,0.184165450901791,4.79408820682572,1.63416365190253e-06,0.000115531569808923,"17","H2-Q4"
ENSMUSG00000030278,134.945410549132,3.93322876316756,0.821827536443456,4.78595397300633,1.70177056447813e-06,0.000119846699212668,"6","Cidec"
ENSMUSG00000027305,249.550145352452,-0.523401376115782,0.109418228129452,-4.78349343672928,1.72274519395502e-06,0.000120857201298998,"2","Ndufaf1"
ENSMUSG00000044378,64.4894742149257,-1.78135896508823,0.372633253810321,-4.78046161171375,1.748931531655e-06,0.000122224180603016,"6","Slc15a5"
ENSMUSG00000027253,487.578350539851,0.607508551495266,0.127131893126925,4.77856922093299,1.76546984401163e-06,0.000122909045628901,"2","Lrp4"
ENSMUSG00000027346,730.971119803065,-1.37561781476303,0.288867864273359,-4.76210054802518,1.91588174824118e-06,0.000132873319725929,"2","Gpcpd1"
ENSMUSG00000052914,880.606399712202,-0.758838915381269,0.159423427208323,-4.75989588650401,1.93692848601419e-06,0.000133824149942798,"4","Cyp2j6"
ENSMUSG00000017723,57.7215989346864,1.87044597983621,0.393703810270846,4.75089631098426,2.02516964659415e-06,0.000139392808882556,"2","Wfdc2"
ENSMUSG00000072476	2.01183261916062	5.2567455312938	1.10678069564436	4.74958187469414	2.03837659301513e-06	0.000139774394949609	NA	NA
ENSMUSG00000085711	30.3461129184599	-3.77978062026615	0.796554094838861	-4.74516501108538	2.08336429947213e-06	0.000142324212817871	NA	NA
ENSMUSG00000112527	40.6732151713509	-2.18452391484428	0.46089105171166	-4.73978374440421	2.13946438366032e-06	0.000145611307305837	NA	NA
ENSMUSG00000049882,65.9807458578247,-0.960258382385752,0.203182211489041,-4.72609474691905,2.28878887724684e-06,0.000155195201193243,"12","Vcpkmt"
ENSMUSG00000045613,4.89745973283781,5.10742293511598,1.08198896002184,4.72040207786675,2.35378901644578e-06,0.000159011524666559,"6","Chrm2"
ENSMUSG00000026249,110.329419943973,1.76975285165687,0.375549083688199,4.71244087264561,2.44767113531419e-06,0.000164743621801221,"1","Serpine2"
ENSMUSG00000039470,60.4757669677888,1.29898687728254,0.275780310372372,4.71022342214565,2.47445384073294e-06,0.000165933963437385,"8","Zdhhc2"
ENSMUSG00000032561,82.950916199224,6.27114617245008,1.33303833482357,4.70440047268416,2.54613035413844e-06,0.000170115083001777,"9","Acpp"
ENSMUSG00000073411,4238.52210419502,0.902930537268238,0.192204113438077,4.69776905976124,2.63018580998333e-06,0.000175089741511299,"17","H2-D1"
ENSMUSG00000033318,500.728550854282,-0.812230262335878,0.172994798627045,-4.69511377672657,2.66458371449083e-06,0.000176734570735683,"10","Gstt2"
ENSMUSG00000002059,60.484923828389,0.808812538599713,0.172371982895992,4.69225059090806,2.70215857017822e-06,0.000178577435942213,"11","Rab34"
ENSMUSG00000048949	15.2400088363572	2.25954753123504	0.481771103093857	4.69008522247306	2.73091282269211e-06	0.0001798261728733	NA	NA
ENSMUSG00000047675,197.92500759837,-1.22743277058662,0.262117713498825,-4.68275399705911,2.83046127164054e-06,0.000185710840268789,"4","Rps8"
ENSMUSG00000106164	8.88193545222394	4.75917523101117	1.01751109912293	4.67727107361626	2.90717841198113e-06	0.000190060696181132	NA	NA
ENSMUSG00000030291,155.41583433153,0.49448419860108,0.105875729227586,4.67042071122985,3.0058348808216e-06,0.000195228126941594,"6","Med21"
ENSMUSG00000032098,26.4072340925268,2.30179921998621,0.49285914072491,4.67029832621276,3.0076262977296e-06,0.000195228126941594,"9","Treh"
ENSMUSG00000026219,3212.51715136924,-0.260070712481805,0.0557303583758732,-4.6665896301574,3.06240091406678e-06,0.00019807869742049,"1","Trip12"
ENSMUSG00000037007,150.452643036162,0.82661684162481,0.177601480129261,4.65433531873262,3.25027489724376e-06,0.000209487682423061,"5","Zfp113"
ENSMUSG00000058900,14.7093727414848,1.7891009468559,0.38478756066768,4.64958104090338,3.32609974150182e-06,0.000213619927059835,"13","Rsl1"
ENSMUSG00000022679,367.628939893135,-0.674578712011356,0.145118948163711,-4.64845370330519,3.34432662790238e-06,0.000214036904185753,"16","Mpv17l"
ENSMUSG00000052151,151.801506002708,0.989293360074488,0.213119169770448,4.64197266318212,3.45098526970898e-06,0.00021952947368668,"10","Plpp2"
ENSMUSG00000058799,345.095261057746,0.601950247973277,0.129680931856428,4.6417791679636,3.4542192405744e-06,0.00021952947368668,"10","Nap1l1"
ENSMUSG00000001761,190.466066055975,-0.910431209927676,0.196797402287069,-4.62623591240105,3.72371136600636e-06,0.000235835053180403,"6","Smo"
ENSMUSG00000035864,145.036811410395,-1.12570639254235,0.243690556895618,-4.61940916744069,3.84834302060355e-06,0.000242885040469926,"10","Syt1"
ENSMUSG00000021792,836.732936080434,-1.00816542542805,0.21833316372489,-4.61755515391326,3.88287501079473e-06,0.000244219448954813,"14","Prxl2a"
ENSMUSG00000045934,96.4706243404075,2.56499218027278,0.556625422508011,4.60811180473141,4.0634216080827e-06,0.000253824692230919,"3","Mtmr11"
ENSMUSG00000022272,1256.15870088355,0.465793521325939,0.101068014313954,4.60871349346013,4.05168197090542e-06,0.000253824692230919,"15","Myo10"
ENSMUSG00000031168,2098.24361312334,-0.373408557741719,0.0811528596237723,-4.60129882634888,4.19864553687051e-06,0.000261376432056376,"X","Ebp"
ENSMUSG00000032602,1082.92037854736,0.495146159096603,0.107640922406052,4.59998063960074,4.22530208438064e-06,0.000262141190541166,"9","Slc25a20"
ENSMUSG00000032245,33.2224544817475,1.54497839993037,0.335986702992555,4.5983319761455,4.2588698767912e-06,0.000263328090009056,"9","Cln6"
ENSMUSG00000029836,68.7875554763327,0.959279781586574,0.208719511699454,4.59602350434726,4.30630143701488e-06,0.000264467805424753,"6","Cbx3"
ENSMUSG00000087881	249.342436095877	-0.809580891867173	0.17612440041303	-4.59664242983155	4.29353511309642e-06	0.000264467805424753	NA	NA
ENSMUSG00000021903,13.7904235044239,-2.76507370700017,0.602104806354514,-4.59234617929975,4.3829054107954e-06,0.000268269109707745,"14","Galnt15"
ENSMUSG00000059027	109.350660240199	-1.22718467821422	0.267776789071716	-4.58286426716976	4.5864977086388e-06	0.000279791699684186	NA	NA
ENSMUSG00000032348,774.941947774287,-0.579951959117879,0.126652210046015,-4.57909071548906,4.6700163889647e-06,0.000283936996449054,"9","Gsta4"
ENSMUSG00000016194,5250.2794221293,-0.672980713028667,0.147118760660538,-4.57440444717655,4.77576501681865e-06,0.000288443555982689,"1","Hsd11b1"
ENSMUSG00000018474,866.970586625843,-0.863741658526581,0.188812992147235,-4.57458805511138,4.77157896219208e-06,0.000288443555982689,"11","Chd3"
ENSMUSG00000022587,2828.8718746762,0.916159619650371,0.200510212702463,4.56914192699929,4.89725079034085e-06,0.000294804800052202,"15","Ly6e"
ENSMUSG00000059060,43.3460285828786,2.39199204489572,0.523942278599506,4.56537321494554,4.98606471183695e-06,0.000299163882710217,"12","Rad51b"
ENSMUSG00000025912,19.2553238407804,1.73209401350207,0.37947408480252,4.5644592947723,5.00783350939118e-06,0.000299484862987853,"1","Mybl1"
ENSMUSG00000079494,134.197416241694,2.31387805210834,0.508390306691058,4.551381137002,5.32949035214609e-06,0.000316080840219996,"6","Nat8f5"
ENSMUSG00000030861,2872.14544533328,-0.446771482498484,0.0981684075339918,-4.55107191530824,5.33732997739905e-06,0.000316080840219996,"7","Acadsb"
ENSMUSG00000009076,48.6403913185722,-0.818589167526282,0.179829820776624,-4.55202126094033,5.31329645953428e-06,0.000316080840219996,"11","Zmat5"
ENSMUSG00000046160,8.2149927858147,-5.64894852144836,1.24201769968799,-4.54820291439279,5.41059545429263e-06,0.000319382721962128,"16","Olig1"
ENSMUSG00000059796,288.006953085602,-0.665395718273905,0.146454741531747,-4.54335388062302,5.53661881764076e-06,0.000325767507205702,"11","Eif4a1"
ENSMUSG00000041736,285.968375821562,0.486006149216455,0.107070833422423,4.53910867863547,5.64925157301155e-06,0.000331325880037719,"15","Tspo"
ENSMUSG00000028185,289.890479899675,-0.689826326115619,0.152079426096299,-4.53596087138578,5.73418115576596e-06,0.000335229052183241,"3","Dnase2b"
ENSMUSG00000097451	6.72393136688182	-3.54181547574963	0.78200006771407	-4.52917540800605	5.92143259610399e-06	0.000345070065664335	NA	NA
ENSMUSG00000039395,788.638550072415,-0.691040910647274,0.152745517480276,-4.52413217780029,6.06438180301384e-06,0.000352274917474435,"1","Mreg"
ENSMUSG00000081111	4.57665414307276	4.02676241328451	0.892619713299152	4.51117351912548	6.44699538832442e-06	0.000372130366718473	NA	NA
ENSMUSG00000022237,574.448419652887,-0.660904685255173,0.146495607938767,-4.5114300323012,6.43920241747495e-06,0.000372130366718473,"15","Ankrd33b"
ENSMUSG00000028186,16945.7132123922,-0.873588951821463,0.193688043050551,-4.51028849309744,6.47395215929574e-06,0.000372507531184714,"3","Uox"
ENSMUSG00000022893,158.487713048488,0.837645902659729,0.18583428719413,4.50748844740739,6.55995012456753e-06,0.000376268837333685,"16","Adamts1"
ENSMUSG00000067369,351.449697531587,-0.617854251281469,0.137140503772633,-4.50526455922766,6.62903015441824e-06,0.000376677601297784,"X","Trmt2b"
ENSMUSG00000015653,106.585439643124,0.997875773208384,0.221447460891206,4.50615134259148,6.60140123008373e-06,0.000376677601297784,"5","Steap2"
ENSMUSG00000031533,331.709484123225,-0.525290736071445,0.116579307150487,-4.50586599724231,6.6102795036804e-06,0.000376677601297784,"8","Mrps31"
ENSMUSG00000054199,300.079999586409,0.43599485530261,0.0967899330109976,4.50454754683083,6.65145048576558e-06,0.000376777816336535,"3","Gon4l"
ENSMUSG00000045282,608.873048549392,-0.47266789019032,0.104949087511263,-4.50378275218063,6.67544487247965e-06,0.000376966298681204,"7","Tmem86b"
ENSMUSG00000029094,45.5107082408872,0.851484465060997,0.189097298006695,4.50289070249354,6.70353633091181e-06,0.000377384267517998,"5","Afap1"
ENSMUSG00000034361,102.946058829168,0.798560376206098,0.177681200327076,4.49434366008394,6.97848510230864e-06,0.000390452663392974,"8","Cpne2"
ENSMUSG00000021707,332.163906800354,-0.624601747834333,0.138958672191326,-4.49487418082369,6.96110947439656e-06,0.000390452663392974,"13","Dhfr"
ENSMUSG00000044005,2865.80756674966,-0.904521904996345,0.201593087336077,-4.48686964890027,7.22772642087275e-06,0.000403161253567948,"10","Gls2"
ENSMUSG00000031231,1105.40401180528,-0.480326945779766,0.107131609171027,-4.48352217890204,7.34209676023817e-06,0.000408292210081537,"X","Cox7b"
ENSMUSG00000020051,8988.01057896789,-0.621457009262809,0.138721458421357,-4.47989097242027,7.46811765605737e-06,0.000414037890718804,"10","Pah"
ENSMUSG00000031980,3577.77203228156,0.74554960219133,0.166558871647815,4.47619268079445,7.5985913664021e-06,0.000419994868252043,"8","Agt"
ENSMUSG00000038775,11.0911489933355,2.15139029024208,0.480952188916578,4.47318951825217,7.70614203260175e-06,0.000424652660648507,"9","Vill"
ENSMUSG00000057037,513.555900581821,-2.01140187847451,0.449895678361305,-4.47081840350372,7.79208416111218e-06,0.000426809654951009,"1","Cfhr1"
ENSMUSG00000001751,245.828843099359,-0.590230500936739,0.131999715492824,-4.47145282649361,7.76899984780063e-06,0.000426809654951009,"11","Naglu"
ENSMUSG00000026315,59.3968541741785,1.39516577481443,0.312587318341113,4.46328335461116,8.07132024097793e-06,0.000440781081423466,"1","Serpinb8"
ENSMUSG00000060679,225.78042413023,-0.473016198472793,0.106260377727952,-4.4514823736446,8.52795339850003e-06,0.000463686194298811,"1","Mrps9"
ENSMUSG00000041012,347.402534058785,-0.492468241230935,0.110638692552219,-4.45113937873499,8.54158778971493e-06,0.000463686194298811,"9","Cmtm8"
ENSMUSG00000052962,277.393354480628,-0.440183436724518,0.0989457496062578,-4.44873517534783,8.63774375057466e-06,0.000467514676588967,"6","Mrpl35"
ENSMUSG00000034783,58.7634880305247,1.81130187498914,0.40746850167323,4.44525617943768,8.77871939167457e-06,0.00047373917663948,"6","Cd207"
ENSMUSG00000040998,69.8740351157967,1.81764501495262,0.410112343425209,4.43206610113675,9.33343929895229e-06,0.000500985297558129,"3","Npnt"
ENSMUSG00000043987,241.706436938267,0.401185460287516,0.0905212412668085,4.43194828830323,9.33854173079846e-06,0.000500985297558129,"9","Cep164"
ENSMUSG00000001666,843.512955089297,-0.522680266437427,0.118218868646484,-4.42129308478179,9.81119883293079e-06,0.000524798436107501,"10","Ddt"
ENSMUSG00000027820,255.786453233241,-2.69080042440299,0.608936410538672,-4.41885290127861,9.92261521971417e-06,0.000529206145051422,"3","Mme"
ENSMUSG00000060371,123.984465632856,0.937075077476959,0.212177759425636,4.41646230978033,1.00329385122767e-05,0.000531979065302114,"5","Caln1"
ENSMUSG00000091697	16.5044513286225	-2.50580398072117	0.567351251474926	-4.41667128468812	1.00232480027322e-05	0.000531979065302114	NA	NA
ENSMUSG00000029470,531.316814608191,-0.585547183791036,0.132777212857024,-4.40999755298043,1.03371787240628e-05,0.000546522144715667,"5","P2rx4"
ENSMUSG00000009863,1650.67079013852,-0.539757565450842,0.122460312797548,-4.40761217344897,1.04516474511707e-05,0.000550977021703336,"4","Sdhb"
ENSMUSG00000068246,392.410930860697,-1.11903238953814,0.253937075792164,-4.40673102203485,1.0494237185828e-05,0.000551097004636485,"15","Apol9b"
ENSMUSG00000023921,2820.35711918563,-0.43459724585709,0.0986305200605394,-4.40631607326347,1.0514350746354e-05,0.000551097004636485,"17","Mmut"
ENSMUSG00000029695,3569.93705709184,-0.58355647080163,0.132562034172109,-4.40213877560133,1.07188956488605e-05,0.000560208185201192,"6","Aass"
ENSMUSG00000002396,105.604503111434,0.693338526569772,0.157733916527846,4.39562106763113,1.10456478792985e-05,0.000575636049481156,"8","Ocel1"
ENSMUSG00000087353	10.2940948036765	2.4342131054128	0.553876755895991	4.39486416337339	1.10842042871715e-05	0.000575999675777799	NA	NA
ENSMUSG00000040413,1099.47493195,0.38940423072351,0.0886221992271789,4.39398067436005,1.11293713977744e-05,0.000576703790611945,"11","Timd2"
ENSMUSG00000074715,5.6136793517936,3.29704384350963,0.750735693288941,4.39175048287024,1.12441696722419e-05,0.00058100185501896,"13","Ccl28"
ENSMUSG00000107838	97.1309756555187	-0.892306087270327	0.203814709172994	-4.3780259574541	1.19759089791224e-05	0.000617063784686983	NA	NA
ENSMUSG00000026739,337.379266731876,-0.472945776538392,0.108437112925276,-4.36147517929861,1.29188453691382e-05,0.000663773914177692,"2","Bmi1"
ENSMUSG00000036109,27.1995872423705,1.56680577925423,0.359665443391063,4.35628667709021,1.32287494974259e-05,0.000677787614699575,"X","Mbnl3"
ENSMUSG00000102095	71.8988647591748	-1.65704946100131	0.380783986664985	-4.35167842932217	1.35099311043459e-05	0.000690255303482549	NA	NA
ENSMUSG00000029456,407.997598510163,-0.640623008999286,0.147310401578698,-4.3487968407787,1.36886445008581e-05,0.000695489904444714,"5","Acad10"
ENSMUSG00000021939,7050.26947219288,-0.584191472532811,0.134316900409688,-4.34935194864483,1.36540428096669e-05,0.000695489904444714,"14","Ctsb"
ENSMUSG00000040661,723.187939697615,0.468545176028649,0.107777129337122,4.34735253119481,1.37790654008215e-05,0.000698139313641624,"9","Rad54l2"
ENSMUSG00000068874,982.141737348133,-0.614798817453113,0.141447979657544,-4.34646588054198,1.3834856020142e-05,0.000699024304175597,"3","Selenbp1"
ENSMUSG00000044502,167.159382119512,0.470845004382457,0.108481951565713,4.34030728233388,1.42283607658917e-05,0.000716920719253768,"11","Bod1"
ENSMUSG00000024963,81.9923244755526,-0.591161365128928,0.136284707342727,-4.33769405720836,1.43985389466779e-05,0.000723496833023154,"19","Dnajc4"
ENSMUSG00000101514,187.199096481567,-1.29111394379753,0.298074875745105,-4.33150878808588,1.48091035657253e-05,0.000742082552304478,"1","Gm5524"
ENSMUSG00000025340,204.076727756489,0.509057775736034,0.117554963967646,4.33038094313174,1.48851608748557e-05,0.000743850231116075,"5","Rabgef1"
ENSMUSG00000026187,310.837798036728,-0.556809910577481,0.12865703953982,-4.32786198539215,1.50563763394455e-05,0.00075035055855597,"1","Xrcc5"
ENSMUSG00000033676,16.3364424175316,-2.56887356672742,0.593651143692063,-4.32724436569086,1.50986421654008e-05,0.000750406629691853,"7","Gabrb3"
ENSMUSG00000041697,1469.66728197974,-0.364990865217899,0.0846672090405052,-4.31088811541297,1.62600166649823e-05,0.000803751907981668,"5","Cox6a1"
ENSMUSG00000040548,2902.36976939105,-0.284411218542841,0.0659751069859627,-4.3108868107384,1.62601126121291e-05,0.000803751907981668,"11","Tex2"
ENSMUSG00000047592,10.5989037368079,2.7960580109307,0.649516651139175,4.30482883853209,1.67114890472327e-05,0.000823831243841956,"5","Nxpe5"
ENSMUSG00000116735	7.18775329851466	-3.08035371794497	0.715929619314583	-4.30259292930783	1.68810830100453e-05	0.000829948663351012	NA	NA
ENSMUSG00000041426,683.647890791011,-0.652246972200366,0.151717960335783,-4.29907553961844,1.71512012578483e-05,0.000840962126191272,"1","Hibch"
ENSMUSG00000071633,1323.7654279804,-0.906802701260438,0.211041023195506,-4.2968077368559,1.73275358361183e-05,0.000847330438742087,"19","Gm4952"
ENSMUSG00000074345,11.4339604131141,2.21350999370102,0.515314900220132,4.2954511751076,1.74338405644072e-05,0.00085024933661708,"9","Tnfaip8l3"
ENSMUSG00000023150,1754.05238060901,0.499700492274758,0.116357659983844,4.29452167003136,1.75070381647182e-05,0.000851542336331893,"1","Ivns1abp"
ENSMUSG00000107728	5.97823055375775	-2.43244990858606	0.566902663237428	-4.29077170795952	1.78053285154877e-05	0.000854655768743409	NA	NA
ENSMUSG00000055917,108.889390908011,-0.754774507650941,0.175887260993163,-4.29124032854365,1.77677891092849e-05,0.000854655768743409,"12","Zfp277"
ENSMUSG00000021112,397.141963290766,-0.365625879962901,0.0852011766236467,-4.29132430386443,1.77610701388868e-05,0.000854655768743409,"12","Mpp5"
ENSMUSG00000034254,120.651832647263,0.705210815249925,0.164268098908986,4.29304788899184,1.76236975149102e-05,0.000854655768743409,"17","Agpat1"
ENSMUSG00000073418,13079.1159967738,0.857090195061911,0.199733864883304,4.2911611186349,1.77741290125296e-05,0.000854655768743409,"17","C4b"
ENSMUSG00000042102,5822.16697565606,-0.477514016658782,0.111309878523777,-4.28995182630427,1.78711879291704e-05,0.000855565532357136,"13","Dmgdh"
ENSMUSG00000065990,447.370849930533,-0.367742355547362,0.0857689375624382,-4.28759369066047,1.80619083659157e-05,0.000862432483231157,"4","Aurkaip1"
ENSMUSG00000107964	2.24746315447991	-4.52038866283427	1.05511631845559	-4.2842562320057	1.83351510942591e-05	0.000873193618692654	NA	NA
ENSMUSG00000079507,45.3118445723048,1.53970980643919,0.35956427388753,4.2821545917012,1.85092313155287e-05,0.000879188487487614,"17","H2-Q1"
ENSMUSG00000028453,43.644051087883,-0.885490505621968,0.20686707433307,-4.28048063461403,1.86490115328963e-05,0.000883527195740336,"4","Fancg"
ENSMUSG00000054827,2036.02817234187,-1.72697926633502,0.404711888533411,-4.2671819515686,1.97957699586092e-05,0.000935427057111482,"19","Cyp2c50"
ENSMUSG00000027761,3629.70332806695,-0.70428054394315,0.165103299905932,-4.26569635097794,1.99279663195516e-05,0.000939240583123054,"3","Aadac"
ENSMUSG00000038372,11.5563195084664,-1.53364548062224,0.359660629109976,-4.26414613247337,2.00668088226072e-05,0.000943346888980295,"13","Gmds"
ENSMUSG00000046179,146.097355960837,1.89408647758017,0.44470168807958,4.259229340369,2.05132919528594e-05,0.000961857185655927,"7","E2f8"
ENSMUSG00000050445,3761.74359532255,-1.50452063139917,0.353682912357101,-4.2538685891619,2.10108634572581e-05,0.000982661921693301,"9","Cyp8b1"
ENSMUSG00000001288,62.8211486933959,0.703185003864256,0.165517453254094,4.24840396006312,2.15298909662185e-05,0.00100436115402513,"15","Rarg"
ENSMUSG00000021759,126.448771977965,-0.603202145048226,0.142049591981591,-4.24641941334403,2.17213855487314e-05,0.00101070936838995,"13","Plpp1"
ENSMUSG00000024975,1331.03100816242,-0.58476401403373,0.137778042663459,-4.2442467807595,2.19328877921832e-05,0.00101795387615629,"19","Pdcd4"
ENSMUSG00000026478,436.925381521552,0.473897040764337,0.111706618002043,4.24233630236367,2.212048814512e-05,0.00102405508570302,"1","Lamc1"
ENSMUSG00000024350,165.740528396579,0.605484852741457,0.142831878752496,4.23914365637284,2.24374047519633e-05,0.0010360968675337,"18","Dnajc18"
ENSMUSG00000002058,118.603018565282,0.868611938323017,0.204954106386664,4.23808019091018,2.25439252424049e-05,0.00103838685965017,"11","Unc119"
ENSMUSG00000084020	5.28115894969754	-4.77998787167643	1.12855004571781	-4.23551254090478	2.28030975768386e-05	0.00104767884080991	NA	NA
ENSMUSG00000100287	4.77824346398721	3.29449566273675	0.77852700993174	4.23170374400447	2.31927767812701e-05	0.00106290514696072	NA	NA
ENSMUSG00000031253,13.8758817977941,-1.50291092284057,0.355463651480995,-4.22802983252682,2.35746539748869e-05,0.0010776984674234,"X","Srpx2"
ENSMUSG00000033429,313.079667183301,-0.4425258482317,0.104800984668024,-4.22253521408678,2.415696420804e-05,0.00110155756788662,"7","Mcee"
ENSMUSG00000021764,556.100679984717,-0.463130243584107,0.109758163570255,-4.21955168088852,2.44788606178546e-05,0.00111334576241277,"13","Ndufs4"
ENSMUSG00000022408,24.1428491397388,-2.40780358059298,0.570703224957039,-4.21901169521906,2.45375546321235e-05,0.00111334576241277,"15","Fam83f"
ENSMUSG00000031303,19.2845692118837,1.37894400136737,0.326990609368101,4.21707523660124,2.47491418601201e-05,0.00112015967128683,"X","Map3k15"
ENSMUSG00000035104,469.768480467542,-0.571873439288345,0.135663287916107,-4.21538831966084,2.49348764202425e-05,0.00112577263837926,"6","Eva1a"
ENSMUSG00000038206,590.867637504391,-0.46155419641155,0.109670805702893,-4.20854204045821,2.57023713573054e-05,0.00115755865075864,"8","Fbxo8"
ENSMUSG00000085795,106.414690086088,0.628759586152165,0.149711895780338,4.19979710279469,2.67154269933911e-05,0.00120022016837304,"8","Zfp703"
ENSMUSG00000032380,177.200869142624,0.72765012679947,0.17330029697943,4.1987817648451,2.68354790624711e-05,0.00120265144496185,"9","Dapk2"
ENSMUSG00000025572,90.4524410731711,0.673427873689952,0.160449696020003,4.1971277627475,2.70321450638667e-05,0.00120554113927855,"11","Tmc6"
ENSMUSG00000024997,1107.72040736671,-0.490119496104701,0.116762347394851,-4.19758172938472,2.69780309873755e-05,0.00120554113927855,"19","Prdx3"
ENSMUSG00000030788,788.58898943995,-0.327896391176823,0.0781726265179675,-4.19451674815427,2.73453947529565e-05,0.00121653658608275,"7","Rnf141"
ENSMUSG00000026490,795.502182122603,0.365943252485964,0.0873333395182408,4.19018961721408,2.78721438060388e-05,0.00123695353533369,"1","Cdc42bpa"
ENSMUSG00000021771,640.367379534102,-0.317712373098261,0.0759034632476235,-4.18574277779358,2.84235082414902e-05,0.001258361141565,"14","Vdac2"
ENSMUSG00000024953,1317.1072589887,-0.392114227188576,0.0937986393682192,-4.18038289072914,2.91018657995568e-05,0.00128527368567534,"19","Prdx5"
ENSMUSG00000036898,205.40148154237,-0.946613950317166,0.226589011087858,-4.17766927783679,2.94511464195793e-05,0.00129755775529741,"5","Zfp157"
ENSMUSG00000006014,325.964650576917,0.704671915556531,0.16889507902876,4.17224657822351,3.01610976377307e-05,0.00132563474918604,"1","Prg4"
ENSMUSG00000027709,724.195255320621,-0.424914075062261,0.102098686247798,-4.16179767515298,3.15752052491524e-05,0.00138445130707822,"3","Mccc1"
ENSMUSG00000040706,1096.64787592577,-0.752270729345664,0.18092961841691,-4.15780863259343,3.2131501021651e-05,0.00140053807742736,"4","Agmat"
ENSMUSG00000030219,18.734242061466,-1.68043507518944,0.404111883813536,-4.15834114882109,3.205670354932e-05,0.00140053807742736,"6","Erp27"
ENSMUSG00000031740,18.0348848957641,-1.28746627593474,0.309674720816429,-4.15747941110742,3.21778265338013e-05,0.00140053807742736,"8","Mmp2"
ENSMUSG00000047728,1385.25948116124,0.478809054196961,0.115182146541544,4.15697283453788,3.22492320460248e-05,0.00140053807742736,"15","Ly6g2"
ENSMUSG00000050052,129.223327094222,0.604225087931345,0.145376089344495,4.156289322789,3.23458164353008e-05,0.00140139594247004,"8","Tdrp"
ENSMUSG00000034807,645.900070308885,-0.413892548806023,0.0996069904387758,-4.15525604159706,3.24923472870216e-05,0.00140440856520207,"8","Colgalt1"
ENSMUSG00000027375,10.3562982498807,1.73424524944776,0.417652438694204,4.15236471471327,3.29057284434493e-05,0.00141891368039838,"2","Mal"
ENSMUSG00000026074,202.861005114217,0.8740063504089,0.210631494952515,4.14945709142851,3.33264748391884e-05,0.00143366721949716,"1","Map4k4"
ENSMUSG00000005882,333.108046796931,-0.370040146253538,0.0892776706826842,-4.14482303832451,3.40076232588819e-05,0.00145952717233413,"2","Uqcc1"
ENSMUSG00000004631,41.5971202094805,1.12148276095167,0.270739796287995,4.14229003762237,3.43855112320552e-05,0.00147228104430208,"6","Sgce"
ENSMUSG00000072244,18.9011035067425,-1.7499703481124,0.422711279153998,-4.13987143095576,3.47500525623759e-05,0.00148440505559189,"7","Trim6"
ENSMUSG00000026820,174.287259656849,-0.492438803030039,0.119076483741117,-4.13548324201987,3.54208464164147e-05,0.00150952392204534,"2","Ptges2"
ENSMUSG00000024899,1803.41232720279,-0.876884100101369,0.212472317045177,-4.12705105444359,3.67444839300266e-05,0.00156228295310882,"19","Papss2"
ENSMUSG00000079659,531.368576645117,-0.452106533265463,0.109648193207702,-4.12324654004152,3.73569483969063e-05,0.00158462962502226,"5","Tmem243"
ENSMUSG00000069769,455.627387711236,-0.355276131397672,0.0862616268295028,-4.11858835099273,3.81200415523554e-05,0.00161324723414144,"11","Msi2"
ENSMUSG00000037419,47.4663225266366,1.04343699645371,0.253708170885666,4.11274494160432,3.90982280412091e-05,0.00165081407285105,"9","Endod1"
ENSMUSG00000031488,191.58512850626,0.438055631910798,0.106828944733564,4.10053317481819,4.12199336552121e-05,0.00173637780570686,"8","Rab11fip1"
ENSMUSG00000117300	13.7499077339339	3.30238377166216	0.805735256491899	4.09859658622914	4.15662780138949e-05	0.00174693297459319	NA	NA
ENSMUSG00000061518,362.950033090045,-0.734676317083629,0.179304606822875,-4.09736442415767,4.17880763342071e-05,0.00175221726973779,"1","Cox5b"
ENSMUSG00000052926,144.251452779971,0.504200388353491,0.123101549095494,4.09580863976266,4.20697333409745e-05,0.00175998150490682,"8","Rnaseh2a"
ENSMUSG00000054226,1263.72200409252,-0.428011434536121,0.104666855412972,-4.08927384745978,4.32725735454419e-05,0.00180615959146192,"6","Tprkb"
ENSMUSG00000035357,57.7874597516969,1.16369079222431,0.284950736402644,4.08383149633267,4.42991588864755e-05,0.00184478689061487,"6","Pdzrn3"
ENSMUSG00000073902	24.0586743721458	3.54157446201633	0.867357015167352	4.08317959050923	4.44236650911307e-05	0.00184575774774994	NA	NA
ENSMUSG00000039431,127.625190639941,-0.839913449350714,0.205791210827725,-4.08138640116091,4.4767857169302e-05,0.00185199455794316,"8","Mtmr7"
ENSMUSG00000041268,850.943589574726,-0.414188099003124,0.101483366423429,-4.0813397663117,4.47768421081652e-05,0.00185199455794316,"9","Dmxl2"
ENSMUSG00000110663	21.3375603780311	1.17828972128334	0.288765531073089	4.08043756782421	4.49510018351359e-05	0.00185499156894316	NA	NA
ENSMUSG00000031447,7239.49054539427,-0.425687146917262,0.104464438505038,-4.07494792495086,4.60246449927735e-05,0.00189501021369794,"8","Lamp1"
ENSMUSG00000062480,1618.36308364235,-0.495933999139824,0.121786639846227,-4.07215438217205,4.65802876467662e-05,0.00191356857359688,"17","Acat3"
ENSMUSG00000042505,102.242409216368,-0.581648005846928,0.142947032252328,-4.06897573655263,4.72202638600405e-05,0.00193550025349919,"6","Sdhaf3"
ENSMUSG00000101378	3.1397213696485	-4.13020045894574	1.01535775855504	-4.06772925517746	4.74734940404157e-05	0.00194151688631655	NA	NA
ENSMUSG00000036744,7.8921009257411,3.57366133419019,0.878988924520111,4.06565001503431,4.78987716783144e-05,0.00195016427547423,"7","Olfr701"
ENSMUSG00000098166	7.53877397826981	2.06769831064909	0.508533403341815	4.06600293522758	4.78263334993626e-05	0.00195016427547423	NA	NA
ENSMUSG00000043122,4.99158124236595,4.14114914051517,1.01884596189169,4.0645488085621,4.81254676408293e-05,0.0019550301331152,"12","A530016L24Rik"
ENSMUSG00000039529,1380.33126784714,-0.480436203236369,0.118268608543999,-4.06224617970064,4.86027816086771e-05,0.00197003274787171,"18","Atp8b1"
ENSMUSG00000027327,31.8113834229973,-1.00422924032653,0.247909141802133,-4.05079551736761,5.10437997842584e-05,0.00206438782276025,"2","1700037H04Rik"
ENSMUSG00000073155,565.866731535071,0.595981848868011,0.14717475415612,4.04948424942368,5.13306322598435e-05,0.00207139542570696,"6","1810058I24Rik"
ENSMUSG00000026270,253.991909126692,0.874193530353128,0.216547958156439,4.0369511575888,5.41503369697135e-05,0.00218035793891297,"1","Capn10"
ENSMUSG00000027189,1434.75915440236,0.584116526576798,0.144811000823088,4.03364746639931,5.49176894652222e-05,0.00220153550735308,"2","Trim44"
ENSMUSG00000065767	3.10281351337567	-4.27038335962705	1.05867586141914	-4.0337023967871	5.49048469148155e-05	0.00220153550735308	NA	NA
ENSMUSG00000028444,16.4865775481238,-1.40728160532118,0.349064766658706,-4.03157734535016,5.54037570151582e-05,0.00221615028060633,"4","Cntfr"
ENSMUSG00000032386,991.539652256535,-0.324865679701079,0.0806434454575259,-4.02842013827624,5.6152928871741e-05,0.00223630878301431,"9","Trip4"
ENSMUSG00000036452,345.633074073268,-0.687226445688763,0.170588152393043,-4.02857077732668,5.61169668764394e-05,0.00223630878301431,"18","Arhgap26"
ENSMUSG00000028468,531.706213357587,0.374364607298664,0.0929893469552434,4.02588704573707,5.67609326832727e-05,0.00225559784780587,"4","Rgp1"
ENSMUSG00000031444,4634.54549829231,-0.411863010405383,0.102354187073099,-4.02389997109977,5.72422377746269e-05,0.00226977916741129,"8","F10"
ENSMUSG00000030787,75.8128132380479,-2.1834425343427,0.543091430162356,-4.02039585432229,5.81004303782443e-05,0.00229881095466199,"7","Lyve1"
ENSMUSG00000001155,4455.02080395277,-0.404113379500175,0.100541893665671,-4.01935317474687,5.83581360818606e-05,0.0023040095284267,"10","Ftcd"
ENSMUSG00000046997,90.7686384291379,-1.11715166992972,0.278077817559206,-4.01740663723334,5.88421362346814e-05,0.0023181005721827,"9","Spsb4"
ENSMUSG00000045827,103.967019039248,-0.772918196167766,0.192559275839843,-4.01392346744502,5.97177163741576e-05,0.00234752402298412,"13","Serpinb9"
ENSMUSG00000031482,4272.80812154893,-0.460266615660753,0.114718731196813,-4.0121313307686,6.01730067279423e-05,0.00236033471552187,"8","Slc25a15"
ENSMUSG00000094615	1.92409914221975	4.5606603557128	1.13715904681447	4.01057386694376	6.05713462210222e-05	0.00237086127697735	NA	NA
ENSMUSG00000020312,4.01285062792854,4.18423798174547,1.04404453247249,4.00771983531814,6.13077861607106e-05,0.00239454822178022,"10","Shc2"
ENSMUSG00000025909,24.723316826163,-4.09828580992698,1.02291377389607,-4.00648218306557,6.16297718681279e-05,0.00240198085229626,"1","Sntg1"
ENSMUSG00000057457,2.22538185583747,4.79562402275985,1.19724607808261,4.00554581931899,6.1874437963837e-05,0.00240637473019272,"X","Phex"
ENSMUSG00000036322,24.7219875548032,-3.03596133899587,0.758104363765394,-4.00467466499823,6.21028907385417e-05,0.00241012069589574,"17","H2-Ea-ps"
ENSMUSG00000021135,6130.21020710077,-0.440917541130996,0.11013482049197,-4.00343451018874,6.24294886600893e-05,0.00241765153537161,"12","Slc10a1"
ENSMUSG00000002010,556.087323564692,-0.322454950724984,0.0805656894166287,-4.00238554476305,6.27070050293107e-05,0.00242325375367506,"X","Idh3g"
ENSMUSG00000047454,1087.47000707442,-0.371166604591375,0.0928090176943305,-3.99925151469466,6.35431237647674e-05,0.00244520374993535,"12","Gphn"
ENSMUSG00000022971,394.440943016421,-0.409992175834391,0.102511345389107,-3.99948097723394,6.34815498349821e-05,0.00244520374993535,"16","Ifnar2"
ENSMUSG00000032010,61.1469609434488,1.73219852008261,0.433235381968415,3.99828497896993,6.38031048878495e-05,0.00245003922769342,"9","Usp2"
ENSMUSG00000034634,75.286104949239,4.16393174016007,1.04182727895941,3.99675821919259,6.42158288057734e-05,0.00246070738953216,"15","Ly6d"
ENSMUSG00000040006,103.822958488999,-0.618416101145441,0.154919416850759,-3.9918566291867,6.55580054275046e-05,0.00250687215722785,"10","Ginm1"
ENSMUSG00000057841,439.509877513882,-0.370672809266645,0.0929459700770296,-3.98804605470734,6.66197326712921e-05,0.00254214210026018,"6","Rpl32"
ENSMUSG00000032667,680.991716339743,0.274334896375324,0.0688615244958932,3.98386324415,6.78039012992149e-05,0.00258192726450455,"6","Pon2"
ENSMUSG00000043719,18.8179303593329,1.73794399513768,0.436300234077927,3.98336709309963,6.79456774754578e-05,0.0025819357440674,"9","Col6a6"
ENSMUSG00000036180,939.219139640664,0.344817412181654,0.0865830234236663,3.98250602192997,6.81923964009643e-05,0.00258592372214883,"8","Gatad2a"
ENSMUSG00000060317,453.842509853881,2.80021088712001,0.703339389066555,3.98130821428378,6.85370089946163e-05,0.00259359967647677,"4","Acnat2"
ENSMUSG00000028295,44.9700242099032,-0.770173471826219,0.193759246815245,-3.97489918280184,7.04090755789015e-05,0.00265343293090736,"4","Smim8"
ENSMUSG00000078349	97.7841289233853	1.15826222533454	0.291362895213547	3.97532508209607	7.0283185551778e-05	0.00265343293090736	NA	NA
ENSMUSG00000051391,1786.91558399379,0.3949994360141,0.0994202414500732,3.97302833158438,7.09646046354076e-05,0.0026688544093811,"5","Ywhag"
ENSMUSG00000076617	128.935428414245	-2.49081707442405	0.627163092131218	-3.97156195202716	7.14029261353677e-05	0.00267981352409281	NA	NA
ENSMUSG00000000739,156.926602073943,-1.45071493561226,0.365771652237282,-3.9661765113256,7.30347844083409e-05,0.00273543011829187,"8","Sult5a1"
ENSMUSG00000031485,927.774841113375,-0.224698161546466,0.0566688642343318,-3.96510790506255,7.33627524224927e-05,0.00274208320529973,"8","Plpbp"
ENSMUSG00000074264,3068.39586334866,0.760819785760133,0.192053009014853,3.96150932319573,7.44774733884418e-05,0.00277805544909034,"3","Amy1"
ENSMUSG00000041921,215.748848779789,-0.727689129428366,0.183761783887094,-3.95995899710828,7.49626332365277e-05,0.0027904457759883,"2","Metap1d"
ENSMUSG00000021395,731.199739535255,-0.492928589239471,0.124530243440268,-3.95830422893142,7.54837740286361e-05,0.00280412227756074,"13","Spin1"
ENSMUSG00000030340,318.343060351101,-0.666780777709252,0.168689541489027,-3.95270964532572,7.72711781903104e-05,0.00286468758168955,"6","Scnn1a"
ENSMUSG00000022956,601.276469207037,-0.381299350008076,0.0964856141119779,-3.95187773345727,7.7540357611953e-05,0.00286883594896962,"16","Atp5o"
ENSMUSG00000039157,314.262640738407,0.595106262544608,0.15061254616595,3.95123963901983,7.77474246181535e-05,0.00287067413974721,"2","Fam102a"
ENSMUSG00000040596,135.163394865246,0.765901932466035,0.193887351409824,3.95024186413858,7.80722591663398e-05,0.00287684445897785,"1","Pogk"
ENSMUSG00000030471,101.481738212508,0.641792593344745,0.162590354389667,3.94729807776058,7.90381288954501e-05,0.00290656344970365,"7","Zdhhc13"
ENSMUSG00000028070,374.596842298366,-0.349059025236791,0.0884724195061095,-3.94539933671291,7.96670956463479e-05,0.00291792735861322,"3","Naxe"
ENSMUSG00000021539,627.206390628706,-0.55288820994415,0.140134875733411,-3.94540050826426,7.96667061097822e-05,0.00291792735861322,"13","Lect2"
ENSMUSG00000030600,4.56511689992333,2.21909002979299,0.562659397480095,3.94393133702435,8.01566174094404e-05,0.00292997334979598,"7","Lrfn1"
ENSMUSG00000039485,57.3616512010608,-1.17243749755372,0.297509631022519,-3.94083880082852,8.11971797042218e-05,0.00296207311561001,"10","Tspyl4"
ENSMUSG00000080708	1.34340944034023	4.93922983328115	1.25350942179462	3.9403212671587	8.13725593751106e-05	0.00296254587425552	NA	NA
ENSMUSG00000040963,1945.40843187459,-0.338470003630291,0.0859836749250639,-3.9364449580141,8.26975769056538e-05,0.00300478845171141,"11","Asgr2"
ENSMUSG00000025176,1379.80346529555,-0.341742322085434,0.086906209064366,-3.93231192298731,8.41327986828248e-05,0.00305085933990999,"19","Hoga1"
ENSMUSG00000028803,117.38405408965,-0.599100836128728,0.152403017134065,-3.93103002417409,8.45827072146713e-05,0.00305106438460076,"4","Nipal3"
ENSMUSG00000030056,218.873632899554,-0.482306722038192,0.122673565474635,-3.93162716166358,8.43728475013066e-05,0.00305106438460076,"6","Isy1"
ENSMUSG00000024371,451.681577910144,-0.458369473367588,0.116607744576529,-3.93086647059504,8.46402729499991e-05,0.00305106438460076,"17","C2"
ENSMUSG00000022354,1190.34968687351,-0.361108625096925,0.0919006476313269,-3.92933710919607,8.51803548721015e-05,0.00306447667232176,"15","Ndufb9"
ENSMUSG00000043243,14.8582360313491,1.63175805358619,0.415360162012973,3.9285376952815,8.5463955953507e-05,0.0030679906496917,"8","Fam129c"
ENSMUSG00000110537	4.32954715176222	-5.57651281684023	1.41964108849134	-3.92811455095769	8.56144320555414e-05	0.0030679906496917	NA	NA
ENSMUSG00000027456,5.62295470076306,3.9509992565529,1.00616662848175,3.9267842370351,8.60891428876734e-05,0.0030789528750415,"2","Sdcbp2"
ENSMUSG00000029802,1383.03262792492,-0.595268481023508,0.15169191879,-3.92419375911244,8.70206778121977e-05,0.00310617840175046,"6","Abcg2"
ENSMUSG00000029195,462.182499292398,-0.542948449766578,0.138476091282112,-3.92088226017623,8.82253641335608e-05,0.0031430285972581,"5","Klb"
ENSMUSG00000024121,41.9984989262093,-1.19370177883046,0.304538866618468,-3.91970257223671,8.86583147491236e-05,0.00315229563552439,"17","Atp6v0c"
ENSMUSG00000040441,18.2595424634568,1.95335047354584,0.498514341767264,3.91834358590587,8.91595564591971e-05,0.0031639500190968,"10","Slc26a10"
ENSMUSG00000026413,4.49836223252641,4.02143343953662,1.02648283395317,3.917682114614,8.94044977186956e-05,0.00316648162793982,"1","Pkp1"
ENSMUSG00000026854,123.959910053373,0.473180053800807,0.120957100084308,3.91196592404246,9.15478315427793e-05,0.00323610939407034,"2","Usp20"
ENSMUSG00000034424,642.442036789395,-0.644993162556162,0.164954234519076,-3.91013401042198,9.22449298164305e-05,0.00325444394555453,"8","Gcsh"
ENSMUSG00000026848,553.078921110135,0.372998222392761,0.0954894220820863,3.90617321018152,9.37693086752783e-05,0.00330183820509088,"2","Tor1b"
ENSMUSG00000055312,385.586264650462,-0.991880829763202,0.253961513852024,-3.90563441963549,9.39784998804756e-05,0.00330282820389186,"2","Them7"
ENSMUSG00000034403,650.843490927435,-0.322861453998776,0.0827055318816704,-3.90374678275094,9.47148772340904e-05,0.0033223064629804,"X","Pja1"
ENSMUSG00000040183,16.1220814250892,-1.32388478220519,0.339497626598406,-3.89954061084269,9.63753719689994e-05,0.00337406292651545,"4","Ankrd6"
ENSMUSG00000060639,34.1789990254446,1.10653621154686,0.283869993419169,3.89803866981081,9.6974933438093e-05,0.00338854939829658,"13","Hist1h4i"
ENSMUSG00000033222,71.9496774150575,0.684548070452398,0.175707198427988,3.89595916716499,9.78108679112755e-05,0.00341122415048119,"3","Ttf2"
ENSMUSG00000066682,1.78221250124327,-4.63644173045441,1.1910977776717,-3.89257860888423,9.91843462465324e-05,0.00345252380827624,"5","Pilrb2"
ENSMUSG00000015083,3104.12029801065,-0.419776191114699,0.107936153055058,-3.8891157340078,0.000100610133711528,0.00347610301869533,"2","C8g"
ENSMUSG00000070583,22.3902812086647,-1.20632745539842,0.310183069733758,-3.88908220050133,0.000100624034751707,0.00347610301869533,"4","Fv1"
ENSMUSG00000117621	8.16047808707716	2.07906076631722	0.534457375121643	3.89004037196422	0.000100227545985161	0.00347610301869533	NA	NA
ENSMUSG00000059734,576.141636654893,-0.313716081139087,0.0806505326398756,-3.8898203256748,0.000100318469879095,0.00347610301869533,"19","Ndufs8"
ENSMUSG00000023262,287.858826868129,-0.618727813047065,0.159136361334511,-3.88803544242458,0.000101058872442968,0.00348452520483882,"9","Acy1"
ENSMUSG00000028637,11.6160357393614,-6.59764332411104,1.69829985519647,-3.88485184399183,0.000102392309585657,0.00352384099404224,"4","Ccdc30"
ENSMUSG00000091705,155.41268460396,0.801385286532253,0.206315424064217,3.88427229891846,0.000102636829393557,0.00352560408312333,"17","H2-Q2"
ENSMUSG00000025429,59.7401980795735,-0.995915126319608,0.256449080102397,-3.88348098547264,0.000102971587955861,0.00353045444420096,"18","Pstpip2"
ENSMUSG00000027695,173.970955198124,-0.645894397345385,0.166436567626708,-3.8807240893962,0.000104145936735262,0.00356401854793841,"3","Pld1"
ENSMUSG00000027510,36.8545202127335,0.986898831543266,0.254406768755971,3.87921609306672,0.000104793630771214,0.00357277724348962,"2","Rbm38"
ENSMUSG00000104684	5.55991954405721	2.39985045811202	0.618604058039517	3.87946122713394	0.000104688086023108	0.00357277724348962	NA	NA
ENSMUSG00000024055,766.956536638892,0.423404021665127,0.109200888408985,3.87729466155415,0.000105624406159201,0.00359438277676088,"17","Cyp4f13"
ENSMUSG00000025003,1273.76528314236,1.82861953890364,0.471790344079168,3.87591556684508,0.000106224516768617,0.00360807297180554,"19","Cyp2c39"
ENSMUSG00000032527,1375.65195105259,-0.398018947530119,0.102734120176445,-3.87426248306331,0.000106948092943967,0.00362589816969882,"9","Pccb"
ENSMUSG00000115919	867.379182404592	-1.66136058516978	0.428960970260144	-3.8729877549518	0.000107509231178324	0.00363816025360415	NA	NA
ENSMUSG00000029597,1061.14880693413,-0.856599874847038,0.221475071916107,-3.86770333760863,0.000109865207544221,0.00371100256593814,"5","Sds"
ENSMUSG00000042104,55.8461532264993,-0.99801550670931,0.258223498669,-3.86492907056689,0.000111121486934317,0.00374649893102021,"14","Uggt2"
ENSMUSG00000024816,208.818086979976,-0.697058316304892,0.180425042599078,-3.86342331565261,0.000111809003601475,0.00376272366363635,"19","Frmd8"
ENSMUSG00000036743,16.3659413727159,-1.58841433346954,0.411235422119745,-3.86254259246913,0.0001122129931849,0.00376936463295134,"18","Psma8"
ENSMUSG00000051346,332.951883493313,-0.458518059478629,0.118857679078853,-3.85770665414422,0.000114455897503864,0.00383763891630603,"10","Spryd4"
ENSMUSG00000022096,28.8119165794414,1.44548361072159,0.375171412726612,3.85286181645966,0.000116745281903782,0.0039072182420642,"14","Hr"
ENSMUSG00000010936,322.503912584914,0.454768039166817,0.118097748916403,3.8507765248661,0.000117743902526058,0.00393342267779358,"8","Vac14"
ENSMUSG00000020651,7.75904476206943,-2.11494087497544,0.549761804478228,-3.84701312049626,0.000119566568710571,0.0039870095306779,"12","Slc26a4"
ENSMUSG00000028977,10.3084058967497,1.57988233367309,0.41149945927976,3.83933027867965,0.00012337037774737,0.00410634250020442,"4","Casz1"
ENSMUSG00000008167,181.748030950275,0.578718293643742,0.15079287817699,3.83783571638234,0.000124123474836124,0.0041238837541182,"8","Fbxw9"
ENSMUSG00000043279,544.664139452928,0.417819618445757,0.108961370517517,3.83456647490118,0.000125785951749285,0.00417151956346719,"5","Trim56"
ENSMUSG00000036136,2.73068925766804,3.99370382252726,1.04345964182578,3.82736778927006,0.000129520912577208,0.00428758883014205,"12","Fam110c"
ENSMUSG00000014329,46.6423141705353,1.07189891034207,0.280176981373395,3.82579220137125,0.000130352213506071,0.00430729053324407,"10","Bicc1"
ENSMUSG00000005803,1890.33816745483,-0.420965147420815,0.110093687561359,-3.82369922150348,0.000131464274850198,0.00433618150681303,"2","Sqor"
ENSMUSG00000097768	4.65610304449043	3.05226339974909	0.798617397079072	3.82193452197846	0.000132408851643583	0.00435945388804867	NA	NA
ENSMUSG00000063704,179.295328136488,-0.833988980258522,0.218283200811157,-3.82067413873059,0.000133087397833018,0.00437389934499864,"15","Mapk15"
ENSMUSG00000021774,259.510529997362,-0.350328688854993,0.0917376463050987,-3.81881052070901,0.000134096710863418,0.00439914389595097,"14","Ube2e1"
ENSMUSG00000029499,704.015707687839,-0.487993849684188,0.127898736859638,-3.81547043908443,0.000135923728184584,0.00445107504862983,"5","Pxmp2"
ENSMUSG00000095676	28.7920245289935	-1.59594195877703	0.418441157128107	-3.81401765000959	0.000136725696855327	0.00446131790812371	NA	NA
ENSMUSG00000056234,184.081225984159,-0.429168050999622,0.112522166438278,-3.81407561358175,0.000136693614608444,0.00446131790812371,"14","Ncoa4"
ENSMUSG00000027363,850.05667233854,-0.217083381342233,0.056950993041208,-3.81175761386914,0.000137982148464883,0.00447828182918055,"2","Usp8"
ENSMUSG00000032869,344.238319570995,0.40173780945303,0.105387214592785,3.81201658099932,0.000137837627658573,0.00447828182918055,"2","Psmf1"
ENSMUSG00000033174,2341.641296431,0.629961557748561,0.165265704784812,3.81181055421519,0.00013795259264397,0.00447828182918055,"6","Mgll"
ENSMUSG00000024563,434.798532363215,-0.310367565536628,0.0815468349552245,-3.80600382230707,0.000141230200478319,0.00457555747197964,"18","Smad2"
ENSMUSG00000011148,143.91643407823,-0.66709570021731,0.175651928323697,-3.79782736565217,0.000145969925862028,0.00472072951724007,"12","Adssl1"
ENSMUSG00000015222,3.8279616689725,5.90875480905694,1.55631790382865,3.79662458069844,0.000146679664744482,0.00473528687599887,"1","Map2"
ENSMUSG00000047473,56.2347132777902,-0.848780826074812,0.223742277431417,-3.79356479168308,0.000148499859093338,0.00478557849799026,"7","Zfp30"
ENSMUSG00000038668,18.6103836186307,1.42796277418085,0.376899075589851,3.78871392015507,0.000151429168257201,0.00487137218520521,"4","Lpar1"
ENSMUSG00000032093,12.4760617333266,2.02340298245902,0.53438296541224,3.7864286727368,0.000152827937818399,0.00490771405952042,"9","Cd3e"
ENSMUSG00000036027,11.0432455162392,-2.18339912176851,0.576745211456029,-3.78572561748086,0.000153260709206068,0.00491296192604338,"9","1810046K07Rik"
ENSMUSG00000021033,6614.54441094963,-0.330852878296208,0.0875426801683946,-3.77933229437102,0.000157249460092419,0.00503198272295741,"12","Gstz1"
ENSMUSG00000043671,621.423757822956,-0.955492222572809,0.252895759491026,-3.77820578919874,0.000157962325222554,0.00504594187751205,"7","Dpy19l3"
ENSMUSG00000037370,245.045515948107,-0.544934079557843,0.14439057481552,-3.77402805033554,0.000160632687723037,0.00512227311900033,"10","Enpp1"
ENSMUSG00000026447,99.7135782738549,0.571164633139178,0.1514076170613,3.77236392874431,0.000161708158908235,0.00514172997090715,"1","Pik3c2b"
ENSMUSG00000037580,907.938736292915,-0.661289716088545,0.175305550943109,-3.77221207503664,0.000161806633952889,0.00514172997090715,"14","Gch1"
ENSMUSG00000028542,348.690867928683,0.609996292397878,0.16174211701339,3.77141281233125,0.000162325875616358,0.00514925908042152,"4","Slc6a9"
ENSMUSG00000010609,1334.27583592123,-0.486630305935569,0.129099377216845,-3.76942411672668,0.000163624645215488,0.00518144709849044,"1","Psen2"
ENSMUSG00000109141	13.5500683186707	3.43097612190009	0.910825612677907	3.76688586063442	0.000165296525191811	0.00521627788840595	NA	NA
ENSMUSG00000032609,72.6567929919564,0.746496560935733,0.198155658896724,3.76722302603932,0.000165073521567253,0.00521627788840595,"9","Klhdc8b"
ENSMUSG00000097391,6.24015272154605,-2.78628818599776,0.739898437883175,-3.7657711428196,0.00016603582681529,0.00522154048467396,"12","Mirg"
ENSMUSG00000116912	9.97544935259284	2.28499339137398	0.606771955622773	3.76581905310493	0.000166003987948353	0.00522154048467396	NA	NA
ENSMUSG00000028140,335.170688476151,-0.424029560373329,0.112784674450722,-3.7596381107488,0.000170159320351275,0.00534070622911752,"3","Mrpl9"
ENSMUSG00000001930,116.024640642306,0.72934432368542,0.194012284815375,3.75926877197223,0.000170410692179079,0.00534070622911752,"6","Vwf"
ENSMUSG00000046818,8.81840723031558,1.90091732768474,0.50614750586036,3.75565878656958,0.000172886106420201,0.00540899242041934,"3","Ddit4l"
ENSMUSG00000047045,177.787964545551,0.499541763996453,0.133073080828044,3.7538904253818,0.000174110998445181,0.0054379873486988,"X","Tmem164"
ENSMUSG00000046897,419.543008863563,0.446814954395334,0.11909825750184,3.75164980384732,0.000175674735015582,0.00547744814817816,"15","Zfp740"
ENSMUSG00000063019,82.9568507728943,-0.647902276671283,0.172798755640417,-3.74946147193054,0.000177214719450048,0.0055007798471525,"2","Manbal"
ENSMUSG00000074355	6.65470232037122	1.91741273587101	0.511324868133155	3.74989142005058	0.0001769111556349	0.0055007798471525	NA	NA
ENSMUSG00000002504,157.174505833349,0.412104396475736,0.109914978360158,3.74930152945483,0.000177327771388469,0.0055007798471525,"17","Slc9a3r2"
ENSMUSG00000027710,379.236275108333,-0.35617435036726,0.0950209403082208,-3.74837745461087,0.000177982262948906,0.00551150114834901,"3","Acad9"
ENSMUSG00000029366,67.0413866466032,-0.815774313247616,0.217694345599765,-3.74733809001833,0.000178721124390958,0.00551150114834901,"5","Dck"
ENSMUSG00000029727,1386.54164425123,1.15245142079468,0.307557218987941,3.74711224333142,0.000178882054814836,0.00551150114834901,"5","Cyp3a13"
ENSMUSG00000021579,15.196303679604,1.15289432415087,0.307648053831516,3.74744553002197,0.00017864461420898,0.00551150114834901,"13","Lrrc14b"
ENSMUSG00000032179,132.722536577941,-0.51156648793908,0.136539765564412,-3.74664835423166,0.000179213033365308,0.00551238740064624,"9","Bmp5"
ENSMUSG00000027752,78.2580033413574,-0.642371759562132,0.171575154164026,-3.74396725849957,0.000181137267645681,0.0055621948852815,"3","Exosc8"
ENSMUSG00000049091,8766.06069099733,-0.438277264257881,0.117096919287217,-3.74285905150817,0.000181938292706041,0.00557740245203056,"7","Sephs2"
ENSMUSG00000070315,306.480635843819,0.599896469235353,0.160315607205963,3.74197172496529,0.000182582062334007,0.00558774633720182,"9","4930581F22Rik"
ENSMUSG00000050379,12.4658328415787,1.65480590627932,0.442344575369243,3.74098835709239,0.000183298013017226,0.0055908959154418,"X","Sept6"
ENSMUSG00000035934,16.7424314659513,1.61168760532348,0.430782148704436,3.74130546070811,0.00018306685478414,0.0055908959154418,"9","Pknox2"
ENSMUSG00000002265,421.782455605184,1.28750265659389,0.344204089561485,3.74052109094393,0.000183639134987795,0.00559194961966174,"7","Peg3"
ENSMUSG00000026348,218.374871007787,-1.13316999068059,0.303210378937843,-3.73724011245962,0.000186051234095278,0.0056194930666644,"1","Acmsd"
ENSMUSG00000002107,309.03020091262,0.514106957453462,0.137556399280424,3.7374266856564,0.000185913275015837,0.0056194930666644,"2","Celf2"
ENSMUSG00000073409,61.9473072335947,-0.981373453966617,0.262555913983319,-3.73776937292286,0.000185660129939867,0.0056194930666644,"17","H2-Q6"
ENSMUSG00000054723,133.690190305319,0.42803326302407,0.114530359080909,3.73729084985834,0.000186013707474246,0.0056194930666644,"17","Vmac"
ENSMUSG00000025172,1.99410984808901,4.12313301411734,1.10326922865175,3.73719569715185,0.00018608409058472,0.0056194930666644,"19","Ankrd2"
ENSMUSG00000071708,37.7472642380927,0.824557491369023,0.220821851582106,3.73403938723173,0.00018843300598897,0.00567164691293535,"X","Sms"
ENSMUSG00000061232,4188.50593735444,0.637352952645744,0.170680128285219,3.73419541600461,0.000188316238114326,0.00567164691293535,"17","H2-K1"
ENSMUSG00000015112,2848.23698427225,-0.323874040028554,0.0867726821144538,-3.73244242469493,0.000189632050358195,0.00569833377023637,"6","Slc25a13"
ENSMUSG00000109429	112.835110349197	0.635490855457681	0.170321028664019	3.73113561162944	0.000190618573600787	0.0057185572080236	NA	NA
ENSMUSG00000047407,173.368037733997,0.467316668128638,0.125324394173292,3.72885639073951,0.000192350726883351,0.00576104640123533,"17","Tgif1"
ENSMUSG00000041468,19.9818290290136,1.59558723995062,0.427973538092386,3.72823807533208,0.000192823176255663,0.00576572907361197,"5","Gpr12"
ENSMUSG00000033083,92.5834870728375,0.54975324231018,0.147493826243409,3.72729663547357,0.000193544616924865,0.00577782948070302,"14","Tbc1d4"
ENSMUSG00000019989,948.06531066132,-0.687511184910138,0.184598709418774,-3.72435531686451,0.000195814973622799,0.00583605411581677,"10","Enpp3"
ENSMUSG00000063659,402.619457872234,0.315783219684486,0.0848489942895274,3.72170845781565,0.00019787941183243,0.00588796161798291,"1","Zbtb18"
ENSMUSG00000040564,21024.7193417138,-0.354097804368826,0.0951633741460981,-3.72094629416148,0.000198477648726568,0.00589614383187721,"7","Apoc1"
ENSMUSG00000048486,753.220088297659,0.507987209767882,0.136641361615337,3.71766794301955,0.000201070316949785,0.00596345135148632,"2","Fitm2"
ENSMUSG00000056144,25.7796671393721,1.26299697628464,0.339806397309506,3.71681341577058,0.000201751324622481,0.00597393532648385,"7","Trim34a"
ENSMUSG00000026687,2774.65746157044,-0.367458184260857,0.0989013774868858,-3.71540006416575,0.000202882440049605,0.00599769158266578,"1","Aldh9a1"
ENSMUSG00000063884,564.350997152386,-0.277408302987452,0.0747284058706513,-3.71222026959364,0.000205449067940502,0.00606373948096239,"6","Ptcd3"
ENSMUSG00000026979,61.061324780727,1.10971251777484,0.299161267985386,3.70941240237372,0.000207740814875338,0.00611493132084978,"2","Psd4"
ENSMUSG00000007594,121.584973340642,-1.34838601057922,0.363517455555986,-3.70927445153056,0.000207854025160464,0.00611493132084978,"8","Hapln4"
ENSMUSG00000027556,63.2020180644405,-0.875991726102473,0.236240995345122,-3.70804281798232,0.000208867344760585,0.00613484761422395,"3","Car1"
ENSMUSG00000028458,200.594174370842,0.493074232141796,0.13304437652197,3.70608848740309,0.0002104847866128,0.00615769242883794,"4","Tesk1"
ENSMUSG00000028766,186.179789568229,0.815052123817597,0.219934830537172,3.70588015471175,0.000210657898881298,0.00615769242883794,"4","Alpl"
ENSMUSG00000031844,1655.9231293372,-0.374124596584867,0.100947532158329,-3.70612919985086,0.000210450972561516,0.00615769242883794,"8","Hsd17b2"
ENSMUSG00000038046,81.3462524030956,-0.609901743276795,0.164644491892491,-3.70435558618656,0.000211928801508055,0.0061750500631101,"11","Mrm3"
ENSMUSG00000049625,27.3851509379606,1.10000137196843,0.296940205433378,3.7044541353469,0.000211846432293386,0.0061750500631101,"13","Tifab"
ENSMUSG00000050410,15.613285846967,-1.50027155322566,0.40513902229799,-3.7031030600705,0.000212978309749584,0.00619573264726062,"17","Tcf19"
ENSMUSG00000025317,481.593409531706,-0.452007768601487,0.122086888178426,-3.70234490652994,0.000213615945826173,0.00620438670679839,"8","Car5a"
ENSMUSG00000022546,2044.8114152927,-0.511268297695451,0.138150823856306,-3.70079803669671,0.000214922486502879,0.00623241041941575,"15","Gpt"
ENSMUSG00000022994,303.450571475623,0.661617653261203,0.178975310475798,3.69669789370569,0.000218422008555062,0.00632383720007036,"15","Adcy6"
ENSMUSG00000049858,1723.16712008874,-0.450315116307251,0.121888424102069,-3.69448632734933,0.000220331748360269,0.00636901916020809,"10","Suox"
ENSMUSG00000038903,31.6557400424563,-1.84792081236123,0.500280123300763,-3.69377220139981,0.000220951753662993,0.00637683542217246,"18","Ccdc68"
ENSMUSG00000006641,102.281768289836,0.730377475960998,0.197811531213402,3.69228968342122,0.000222244111450011,0.00639484594884592,"5","Slc5a6"
ENSMUSG00000007721,215.439922215388,-0.37688188797146,0.102073715652741,-3.69225207058817,0.000222276991862298,0.00639484594884592,"8","Ccdc124"
ENSMUSG00000038121,1998.19523858507,-0.645761651057823,0.174931907311004,-3.69150294525601,0.000222932814745313,0.00640361345032206,"18","Fam210a"
ENSMUSG00000092471	13.6527267468329	1.97448230710058	0.535009938000027	3.69055258016624	0.000223767427328248	0.00641748093469693	NA	NA
ENSMUSG00000027716,4.88325040101691,-2.70280425809855,0.733113614128591,-3.68674678250412,0.000227139167231705,0.00650395354836152,"3","Trpc3"
ENSMUSG00000025920,130.189605907266,-0.616312857804621,0.167343854326987,-3.68291300737197,0.000230583864220544,0.00656273346256318,"1","Stau2"
ENSMUSG00000028378,65.6269317079665,-1.44104663186817,0.391284581977232,-3.68286075721741,0.000230631148547314,0.00656273346256318,"4","Ptgr1"
ENSMUSG00000053714,11.6581892473264,1.27418479673304,0.345969844296746,3.68293600652703,0.000230563053777218,0.00656273346256318,"7","4732471J01Rik"
ENSMUSG00000024921,1757.90304099372,-0.577399044764454,0.156779406573544,-3.68287555989441,0.000230617751785362,0.00656273346256318,"19","Smarca2"
ENSMUSG00000035863,26.7185777201149,1.08380367460739,0.294733050576721,3.67723834326231,0.000235772722257364,0.00669858949217183,"10","Palm"
ENSMUSG00000063535,18.7454628025848,1.83598547121564,0.499613254859567,3.67481337486072,0.00023802333481746,0.00675201497211582,"7","Zfp773"
ENSMUSG00000107225	48.693553236453	1.21804529851098	0.331592406309201	3.67332084612091	0.000239418555143358	0.00677562321929842	NA	NA
ENSMUSG00000001630,259.464084593282,0.495020075592575,0.134767955487797,3.67312892594411,0.000239598518445585,0.00677562321929842,"6","Stk38l"
ENSMUSG00000059554,169.015087015554,0.774422056134987,0.210873191129129,3.6724538192281,0.000240232574082771,0.00678125325684517,"10","Ccdc28a"
ENSMUSG00000032050,3531.18741114529,-0.252482850444311,0.0687565896544471,-3.67212585314694,0.000240541165415506,0.00678125325684517,"9","Rdx"
ENSMUSG00000017499,5.74702770337835,1.88620900116552,0.513947471946991,3.67004237615953,0.000242510262335212,0.00682621479165781,"11","Cdc6"
ENSMUSG00000022206,31.1461745936118,0.976820695612942,0.266206285904056,3.66941258466376,0.000243108449115998,0.00683250864695808,"15","Npr3"
ENSMUSG00000110298	113.287422072814	1.26957951916013	0.346220989327121	3.66696288872477	0.000245448400879482	0.00688765974160269	NA	NA
ENSMUSG00000031860,1.52351041986136,-4.46475655310973,1.21892480867017,-3.66286461753184,0.000249410371139169,0.00698808781809284,"8","Pbx4"
ENSMUSG00000048988,6.35677054314688,4.12535874982667,1.12657020099889,3.66187455177571,0.000250376464336647,0.00699391788406727,"5","Elfn1"
ENSMUSG00000023967,301.385331597221,-0.426030488588002,0.116342473619307,-3.66186548501665,0.000250385327757452,0.00699391788406727,"17","Mrps18a"
ENSMUSG00000024423,317.17555695082,0.546627106696273,0.149397768239257,3.6588706319954,0.000253329172767804,0.00706532738728554,"18","Impact"
ENSMUSG00000038740,27.83718608826,0.952333485654749,0.260602844464969,3.65434800840313,0.0002578363491374,0.00718005344773461,"2","Mvb12b"
ENSMUSG00000030329,14.8634140898633,1.7243608669097,0.472094812736825,3.6525732128113,0.000259625540181558,0.00721885648309697,"6","Pianp"
ENSMUSG00000020022,206.569970574496,-0.545348415868383,0.149340744386043,-3.65170548807944,0.000260504534057909,0.00723227199576296,"10","Ndufa12"
ENSMUSG00000029253,93.6984815995256,-0.65238226998721,0.178739749064996,-3.64990033498357,0.000262342078350504,0.00727026520244046,"5","Cenpc1"
ENSMUSG00000037336,7.93653773953005,1.62260556286382,0.444600722843766,3.6495792280437,0.000262670217566243,0.00727026520244046,"12","Mfsd2b"
ENSMUSG00000010392,594.862627842848,-0.237310208658606,0.0650667096524364,-3.64718317441029,0.00026513092095883,0.00732725454286222,"11","Gosr1"
ENSMUSG00000022438,49.7053071700485,0.680748443342887,0.186695047173273,3.64631228117733,0.000266030654999627,0.00734099719696399,"15","Parvb"
ENSMUSG00000117381	2.22608594127805	-3.88964650877476	1.06704098175611	-3.64526440434675	0.000267117027559351	0.00735984075933921	NA	NA
ENSMUSG00000023050,12.699407337423,1.35896977213546,0.373034364367721,3.64301496576291,0.000269463164592662,0.00741328525214201,"15","Map3k12"
ENSMUSG00000078945,61.5808178521108,0.631747311236776,0.173469810666939,3.64182856260636,0.000270708335336471,0.00743632535623076,"13","Naip2"
ENSMUSG00000026495,26.8357572885954,-0.987819686439806,0.271625635091068,-3.63669535870066,0.000276158215213075,0.00756179327590527,"1","Efcab2"
ENSMUSG00000031298,13.4282822987814,1.73217531834818,0.47631800111689,3.63659428005347,0.000276266554739526,0.00756179327590527,"X","Adgrg2"
ENSMUSG00000040594,3.17371115979486,2.65157409750248,0.729183924951262,3.63635840940913,0.000276519523850264,0.00756179327590527,"11","Ranbp17"
ENSMUSG00000021476,546.960099080575,-0.495088604573903,0.136167314103659,-3.63588433709585,0.000277028618825004,0.00756437426252704,"13","Habp4"
ENSMUSG00000015806,3760.79744315252,-0.551424298277948,0.15175773219157,-3.63358288447446,0.000279512600802763,0.00762079198601256,"5","Qdpr"
ENSMUSG00000010608,1279.89684472486,0.295347307663088,0.0813366441571315,3.63117154295813,0.000282137566971105,0.00766943252094331,"12","Rbm25"
ENSMUSG00000087579,1007.58144279614,-1.75668821030142,0.483749087737729,-3.63140366531054,0.000281883879333897,0.00766943252094331,"19","Hectd2os"
ENSMUSG00000081207,16.6898924693327,-2.50865479196648,0.691188040393972,-3.62948234830071,0.000283990149059714,0.0077001824711903,"4","Mup-ps16"
ENSMUSG00000014426,432.709957894176,-0.326881844817652,0.0900657110048357,-3.62937061364121,0.000284113092275826,0.0077001824711903,"17","Map3k4"
ENSMUSG00000029191,434.381486962914,-0.267937437404669,0.0738743139809732,-3.62693638649122,0.00028680391591782,0.00776157778388878,"5","Rfc1"
ENSMUSG00000036594,231.285258568784,1.53265659707063,0.422813212413812,3.62490232583036,0.000289070682838745,0.00781133222959809,"17","H2-Aa"
ENSMUSG00000027406,1625.44816902861,-0.336692503698292,0.0929468258959192,-3.62242067389494,0.000291858977420322,0.00787063272584417,"2","Idh3b"
ENSMUSG00000096403	26.0744444120807	1.03714072975172	0.286330356114669	3.62218223671811	0.000292128199309019	0.00787063272584417	NA	NA
ENSMUSG00000084880,6.89475866735136,-2.45635855552216,0.678310144419476,-3.62129119803215,0.000293136340740003,0.00788614580397885,"17","Tomm6os"
ENSMUSG00000030657,9.08517028761663,1.3973485333282,0.386095439133632,3.61917907257268,0.000295539080676513,0.00793617585148492,"7","Xylt1"
ENSMUSG00000025190,1388.08811693959,-1.08702850356812,0.30037599229546,-3.61889275924183,0.000295866204989569,0.00793617585148492,"19","Got1"
ENSMUSG00000000295,13.1774017039844,1.62288907209201,0.448756474350094,3.61641372292698,0.000298712816767249,0.00800076619358974,"10","Hddc2"
ENSMUSG00000052751,529.626536390503,-0.463111866214167,0.128124941109102,-3.61453330011535,0.00030088914247571,0.00804724040873454,"6","Repin1"
ENSMUSG00000020962,453.980892403754,-0.40830114509355,0.113003618012123,-3.61316878411581,0.00030247766598025,0.00807788086014605,"12","Gtf2a1"
ENSMUSG00000027673,799.074905932454,-0.284005577159118,0.0786244904318119,-3.61217701506664,0.000303637175013566,0.00808517090839043,"3","Ndufb5"
ENSMUSG00000002384,4.42021364082398,3.70335022755092,1.02515849905837,3.61246600496656,0.000303298878638185,0.00808517090839043,"4","Bmp8b"
ENSMUSG00000063354,763.542011445087,-0.804329355490718,0.222726147690588,-3.6112928986142,0.000304674331818433,0.00810096182560965,"15","Slc39a4"
ENSMUSG00000050043,204.262894290281,-0.360787637136808,0.100040387308331,-3.60641983546943,0.000310450707297007,0.00824253406273275,"2","Tmx2"
ENSMUSG00000020773,53.8312411122617,0.826360347602573,0.229182617816843,3.60568508848687,0.000311330497273239,0.00825387829980215,"11","Trim47"
ENSMUSG00000105728	36.094426926744	0.913667294465262	0.253449619660534	3.60492667414144	0.00031224107460706	0.00826600464562086	NA	NA
ENSMUSG00000004098,211.559937142006,0.862304739870901,0.239245269652909,3.60427080176721,0.000313030546576611,0.00827407723346558,"9","Col5a3"
ENSMUSG00000017466,168.013962282059,-0.563894986112026,0.156467109403444,-3.6039202632551,0.000313453254842364,0.00827407723346558,"11","Timp2"
ENSMUSG00000053964,95.1882958786708,0.817594522700935,0.226898231117598,3.60335344473086,0.000314137902261055,0.00828016667231451,"7","Lgals4"
ENSMUSG00000030306,15.9051750137819,-1.43732621500362,0.399161080448836,-3.60086763315558,0.000317157024192927,0.00834768271468829,"6","Tmtc1"
ENSMUSG00000001642,23.3053685420696,1.60178655506184,0.444911965131836,3.60023258665834,0.000317932659000488,0.00835603991378804,"6","Akr1b3"
ENSMUSG00000031147,116.617946474133,-0.50096986671295,0.139186644213219,-3.59926679420129,0.000319115665594069,0.0083750643747278,"X","Magix"
ENSMUSG00000033845,575.671301057114,-0.267718343121734,0.0744378622350164,-3.5965345468478,0.00032248477184332,0.00845132505520425,"1","Mrpl15"
ENSMUSG00000034799,5.68686209046634,2.11364247719836,0.587841307138075,3.59560046484092,0.000323644194955128,0.00846954105592759,"8","Unc13a"
ENSMUSG00000066595,94.1620079267799,0.620740760002927,0.172687703687966,3.59458575652009,0.000324908115461531,0.0084904355673615,"1","Flvcr1"
ENSMUSG00000024104,824.471185139086,-0.250893598148692,0.0698166527377449,-3.59360680167715,0.000326131878546461,0.00850937252044755,"6","Washc2"
ENSMUSG00000023909,15.8022410503261,1.1635748054939,0.323821445858053,3.59326048468065,0.000326565831376825,0.00850937252044755,"17","Paqr4"
ENSMUSG00000049090,1161.90570840416,-0.356007156367001,0.0991601987951518,-3.59022229374965,0.000330396072086511,0.00859689636926955,"18","Zadh2"
ENSMUSG00000003032,10.3775419062503,1.4017789060891,0.390600838975593,3.58877597335805,0.000332234177946439,0.00863240940989038,"4","Klf4"
ENSMUSG00000029821,12.7032809659032,1.79418789496963,0.501154178714371,3.58011161270236,0.000343447476780973,0.00891031829353972,"6","Gsdme"
ENSMUSG00000025500,19.5005221123464,1.18847935238815,0.331999525450447,3.57976220229731,0.000343907021855919,0.00891031829353972,"7","Lmntd2"
ENSMUSG00000018334,41.5155685364671,0.691335637003269,0.193454961097365,3.57362578391217,0.000352071997273959,0.00910892656776881,"11","Ksr1"
ENSMUSG00000005354,1355.38992111077,-0.239506615288552,0.0670584723749924,-3.57160857988571,0.000354795398538114,0.00916638536733032,"15","Txn2"
ENSMUSG00000025781,1724.6086367193,-0.327726523072216,0.0918524060825922,-3.56796884316269,0.000359759270314241,0.00928148386213827,"2","Atp5c1"
ENSMUSG00000089911,387.734207756386,-0.275405493727294,0.0772162323003637,-3.56667873480271,0.000361534254381361,0.00930604678837233,"3","Mfsd14a"
ENSMUSG00000034616,125.600683035117,0.456671223106569,0.128043367641585,3.5665355536795,0.000361731752903289,0.00930604678837233,"19","Ssh3"
ENSMUSG00000028995,224.163484938221,0.885983705194887,0.248444484385644,3.56612346370158,0.000362300737091769,0.00930755696416038,"5","Fam126a"
ENSMUSG00000049539,36.2270851411167,0.899045171083539,0.252222472870458,3.56449273076984,0.000364560554178717,0.00935243953336118,"13","Hist1h1a"
ENSMUSG00000036834,3.43592099495418,-4.90836002280962,1.37733659845773,-3.5636604939604,0.000365718913890357,0.00935583869475471,"3","Plch1"
ENSMUSG00000028608,201.137373844599,-0.364157828363267,0.102178033002707,-3.56395418527602,0.0003653097434228,0.00935583869475471,"4","Czib"
ENSMUSG00000061981,400.636886543675,0.343843676227401,0.0965227459682557,3.56230723419829,0.000367609816207011,0.00939104068293541,"11","Flot2"
ENSMUSG00000114253	58.9125564010461	0.63666152812889	0.178844636656124	3.55985809825005	0.000371055241179745	0.00946580083792804	NA	NA
ENSMUSG00000000171,1929.42131550617,-0.283986421385443,0.0798002952142466,-3.5587139198295,0.000372675187411744,0.00949384834970699,"9","Sdhd"
ENSMUSG00000052566,213.661542596103,0.541107574016311,0.152102175145789,3.55752686309492,0.000374362827510779,0.00952353971240811,"8","Hook2"
ENSMUSG00000074746,909.192079294902,0.328906888964082,0.0924728791474353,3.55679299700061,0.000375409736605965,0.00953687130319331,"19","Pdzd8"
ENSMUSG00000113328	34.4606849450899	0.926771925566184	0.26066896555281	3.55535966316798	0.000377462380307696	0.00957567985648454	NA	NA
ENSMUSG00000103906,34.7874894295467,0.904631513723109,0.254502506793242,3.55450924677152,0.000378685195354531,0.00959335828231479,"15","Tigd5"
ENSMUSG00000019822,225.693261256579,0.409971904426936,0.115412745847172,3.55222381564176,0.000381989791559612,0.00966365297926119,"10","Smpd2"
ENSMUSG00000026643,480.50711591711,0.450265919020385,0.126792081280573,3.55121482724155,0.000383457287629851,0.00967807208879197,"2","Nmt2"
ENSMUSG00000029233,105.920086538953,0.541510246626798,0.152490738572565,3.55110252396812,0.000383620949572182,0.00967807208879197,"5","Srd5a3"
ENSMUSG00000104315	52.2101817601667	0.595286673038157	0.167652486147597	3.55071783733694	0.000384182056506018	0.0096788407605936	NA	NA
ENSMUSG00000020941,51.5307375229294,0.91046426569024,0.256512266325081,3.54939854820198,0.000386112213298396,0.00971405071801757,"11","Map3k14"
ENSMUSG00000102194	7.31699727690806	1.95018850970105	0.5496694823963	3.54792938694566	0.000388272300637369	0.00975494044576532	NA	NA
ENSMUSG00000110583	2.39575409253368	-4.02438849437706	1.13564488604573	-3.54370326836042	0.000394549034774793	0.00987869428757829	NA	NA
ENSMUSG00000020805,27.4826908742858,1.42462970950392,0.402037962910314,3.54352036606485,0.000394822814454198,0.00987869428757829,"11","Slc13a5"
ENSMUSG00000001270,10.8305720333266,1.38113903717051,0.389704893339431,3.54406388212207,0.000394009764941084,0.00987869428757829,"12","Ckb"
ENSMUSG00000082250	2.33062669867081	4.18426087002522	1.18142369335503	3.54171064416582	0.00039754130391426	0.00993308682657	NA	NA
ENSMUSG00000037257,398.044815774856,-0.339166394442482,0.0958901530204965,-3.53703048497571,0.000404652955976246,0.010096949270871,"9","Aagab"
ENSMUSG00000036854,91.2137942305023,0.722630526574611,0.204367044441703,3.53594449901998,0.000406320048141899,0.0101246962815686,"7","Hspb6"
ENSMUSG00000026473,5709.61328494632,0.500757505391951,0.141634873245392,3.53555232491615,0.000406923647985199,0.010125903600614,"1","Glul"
ENSMUSG00000034557,571.130708777069,-0.282046965566215,0.0797885390498053,-3.53493081744681,0.000407881933300195,0.0101359216122555,"4","Zfyve9"
ENSMUSG00000049588,8.18020942264681,-2.30749635536353,0.653247922836702,-3.53234396114621,0.000411893227308116,0.0102216768246259,"11","Ccdc69"
ENSMUSG00000106092	52.3405118455665	-1.59199466871559	0.450761421259273	-3.53178997498966	0.000412757039381841	0.0102291961933761	NA	NA
ENSMUSG00000017057,561.296115562135,-0.551012476854985,0.156202875581872,-3.52754374592917,0.000419434446598881,0.0103552080388208,"X","Il13ra1"
ENSMUSG00000048581,75.7368622885396,-0.785681150606343,0.222731943579047,-3.52747404786825,0.000419544887099154,0.0103552080388208,"3","E130311K13Rik"
ENSMUSG00000040536,809.004432809665,-0.687994867895537,0.195030063083839,-3.5276349554365,0.000419289961012345,0.0103552080388208,"4","Necab1"
ENSMUSG00000044072,29.7239133467455,1.43351208553473,0.406469796010668,3.52673704074461,0.000420714379376703,0.0103700409186906,"11","Eml6"
ENSMUSG00000048388,320.234353367189,1.37331595386921,0.389897218936067,3.52225121691468,0.000427898450528934,0.0105328849360968,"2","Fam171b"
ENSMUSG00000068855,21.2932486083566,-1.1970814873403,0.340081519388108,-3.51998394236227,0.000431572925786244,0.0106090163966861,"3","Hist2h2ac"
ENSMUSG00000072704,1366.05754564909,0.359400600243922,0.102138795656682,3.51874719036213,0.000433589673649855,0.0106121169599476,"6","Smim10l1"
ENSMUSG00000111923	29.324653081806	1.2788466656502	0.3634389548472	3.51873856281548	0.000433603773277563	0.0106121169599476	NA	NA
ENSMUSG00000071078,134.63320850934,0.742610998502631,0.211060163925278,3.51848015604469,0.000434026274787333,0.0106121169599476,"8","Nr2c2ap"
ENSMUSG00000069170,219.543544742676,2.03615022234384,0.57858382588675,3.51919658179727,0.000432855844118335,0.0106121169599476,"13","Adgrv1"
ENSMUSG00000025366,205.749301451056,0.468911933163604,0.133288434547741,3.51802416132099,0.000434772775175892,0.0106161384460619,"10","Esyt1"
ENSMUSG00000100666,5.12354000188601,-3.80227728016869,1.08248480770472,-3.51254562937559,0.000443835785713197,0.0108084976387299,"3","1700007F19Rik"
ENSMUSG00000043773,16.9941112820067,1.32348225729379,0.376767019156628,3.512733838159,0.000443521533185778,0.0108084976387299,"9","1700048O20Rik"
ENSMUSG00000024039,4847.84079437198,-0.530804916529262,0.151226959823093,-3.50998867629291,0.000448125777638907,0.0108984189121782,"17","Cbs"
ENSMUSG00000005233,71.1006308666173,0.880123909369574,0.250999964036557,3.50647026085385,0.000454092176178468,0.0110288166358126,"2","Spc25"
ENSMUSG00000114255	70.846325032163	0.889972660486712	0.253836024967108	3.50609280381709	0.00045473663804537	0.0110297822845047	NA	NA
ENSMUSG00000028909,15.4469381267104,1.30034384331035,0.370927048486896,3.50565926269001,0.000455477909799947,0.0110330904047159,"4","Ptpru"
ENSMUSG00000064351,92142.5817218849,-0.383694844846081,0.109501465695512,-3.50401560754459,0.000458298496695536,0.0110866904240406,"MT","COX1"
ENSMUSG00000038690,513.736214115924,-0.295827428537439,0.0844871921660916,-3.50144703537879,0.000462738938318064,0.0111728513177734,"5","Atp5j2"
ENSMUSG00000030884,2879.8433631048,-0.333462160798828,0.095240952152389,-3.50124765936061,0.000463085284881399,0.0111728513177734,"7","Uqcrc2"
ENSMUSG00000005198,1008.85792833942,0.29058251240007,0.0830277934415206,3.49982217225534,0.000465568629068449,0.0112179283939346,"11","Polr2a"
ENSMUSG00000049760,587.727828478928,-0.291223223922364,0.083263148629373,-3.49762444390228,0.000469421652147294,0.0112958455609059,"17","Micos13"
ENSMUSG00000000673,4253.24039687895,-0.418217193251591,0.119643815187509,-3.49551869936736,0.000473141298977019,0.0113703521651394,"17","Haao"
ENSMUSG00000059970,28.7320152264359,0.89059985654242,0.254923530917376,3.49359611228307,0.00047656140530492,0.0114374737273181,"12","Hspa2"
ENSMUSG00000046245,9.44658376671349,-1.60782182477759,0.460350268078212,-3.49260538391698,0.000478332810422226,0.0114511249893513,"5","Pilra"
ENSMUSG00000110344	31.377616256405	-0.984093470922853	0.281767248411894	-3.49257579250049	0.000478385813699872	0.0114511249893513	NA	NA
ENSMUSG00000022821,5346.30805697543,-0.456069850466653,0.130665415789633,-3.49036390165328,0.000482363232625177,0.0115311996894931,"16","Hgd"
ENSMUSG00000028690,173.641584190364,-0.437302665475577,0.125321197429381,-3.48945489227391,0.000484006736785037,0.0115402390574628,"4","Mmachc"
ENSMUSG00000022103,7.0951596668614,-2.98155234024242,0.854428547296533,-3.48952800052883,0.00048387436295861,0.0115402390574628,"14","Gfra2"
ENSMUSG00000061143,60.726221420499,-0.864412170673747,0.247867927914714,-3.48739015146475,0.000487759246101151,0.011614528262252,"3","Maml3"
ENSMUSG00000039096,68.4759794243093,0.730562769555795,0.209589490137664,3.48568417756034,0.000490880175157557,0.0116736041654157,"11","Rsad1"
ENSMUSG00000044876,160.982879854605,0.388964919105583,0.111616929821529,3.48482008712767,0.000492468047883009,0.0116961161372215,"7","Zfp444"
ENSMUSG00000035596,420.477293248564,0.36185680250292,0.103907275987043,3.48249724637226,0.000496760329670876,0.0117827157518814,"7","Mboat7"
ENSMUSG00000049038,20.7384911917214,-0.970962294795658,0.279019308452691,-3.47991076381113,0.000501580817977129,0.0118816027531206,"10","Mterf2"
ENSMUSG00000042644,36.1371941657456,0.716519884601293,0.205995439309547,3.47832887467274,0.000504550478118728,0.011936447108801,"17","Itpr3"
ENSMUSG00000026896,505.53175219144,-0.546453222997585,0.157162153923331,-3.47700263298862,0.000507052838233456,0.0119796687920758,"2","Ifih1"
ENSMUSG00000063882,962.608890890799,-0.2858886272215,0.0822345036912391,-3.47650456181883,0.000507995586436876,0.0119796687920758,"4","Uqcrh"
ENSMUSG00000008348,988.336330247112,-0.710905389527689,0.204499486130178,-3.47631870857195,0.000508347787558481,0.0119796687920758,"5","Ubc"
ENSMUSG00000026189,1378.93112143239,-0.496162096004116,0.142747782144691,-3.47579548031927,0.000509340553958133,0.0119827619727865,"1","Pecr"
ENSMUSG00000029516,23.6431469434831,0.984194172116074,0.283175924881051,3.47555736784293,0.000509792943579076,0.0119827619727865,"5","Cit"
ENSMUSG00000028072,7.56450696712422,2.72969496577526,0.785511753454689,3.47505298777521,0.000510752451999074,0.0119898645102485,"3","Ntrk1"
ENSMUSG00000021013,62.6876398316191,-0.543947788279885,0.156579818633432,-3.47393293099489,0.000512889217469968,0.0120245492630491,"12","Ttc8"
ENSMUSG00000068299,51.0414859435034,-1.52150856065692,0.438187784971097,-3.47227515882781,0.000516067096404921,0.012083522257286,"6","Nat8f4"
ENSMUSG00000086136,66.1532819607871,-1.46944751462579,0.423482313495272,-3.46991472323247,0.000520623632117965,0.0121434463552835,"4","Gm12718"
ENSMUSG00000029198,1154.32855875224,-0.263106834706771,0.0758113787869544,-3.47054543680251,0.000519402458649895,0.0121434463552835,"5","Grpel1"
ENSMUSG00000113047	34.1987025180434	0.713311139941644	0.205566935291303	3.46997020182663	0.000520516108466544	0.0121434463552835	NA	NA
ENSMUSG00000068921,368.558153890406,-0.275881084540565,0.0795402419642313,-3.4684466344046,0.000523476483742361,0.0121943947170634,"3","Dap3"
ENSMUSG00000038893,39.5741696836166,0.729072064217364,0.210374811629027,3.46558629605812,0.000529076704504619,0.0123091314925564,"11","Fam117a"
ENSMUSG00000022360,20.1672025438217,0.996798891934426,0.287715539269244,3.46452921683046,0.000531160438491608,0.0123370279331395,"15","Atad2"
ENSMUSG00000036983,120.300466324008,-0.535335493767312,0.154529539604076,-3.46429229737505,0.000531628506329368,0.0123370279331395,"17","Tfb1m"
ENSMUSG00000091941	2.9078318708696	-3.35396127074047	0.968293159574471	-3.46378701282411	0.000532628051568914	0.0123445179931601	NA	NA
ENSMUSG00000044361,41.0355420148674,-0.652436234733421,0.188424135713786,-3.46259375032753,0.000534995497999033,0.0123836521364243,"15","BC024139"
ENSMUSG00000021477,4485.57323090697,-0.519158840225122,0.15025839784759,-3.45510698677697,0.000550074500254438,0.0127165511845893,"13","Ctsl"
ENSMUSG00000028354,72.9706950128478,-1.13658945868726,0.329858773472739,-3.44568509341527,0.000569613723776257,0.0131515877489607,"1","Fmn2"
ENSMUSG00000027774,1065.94374223851,-0.350204204673344,0.101658736151207,-3.44490024106192,0.000571270185374567,0.0131731582569306,"3","Gfm1"
ENSMUSG00000031803,17.7837286261968,-1.03828430077131,0.301588988995557,-3.44271289289878,0.000575910370121507,0.0132515030826859,"8","B3gnt3"
ENSMUSG00000055480,75.6997622594865,-0.6200053293747,0.180097247889818,-3.44261412453129,0.000576120720645281,0.0132515030826859,"13","Zfp458"
ENSMUSG00000072258,72.8841677997924,0.624944007779763,0.181576793814085,3.44176144237704,0.000577939685293734,0.013256222999837,"1","Taf1a"
ENSMUSG00000091952	2.06704446061434	3.65015801221015	1.06063107863474	3.44149637488341	0.000578506223019204	0.013256222999837	NA	NA
ENSMUSG00000049115,567.073413668529,-0.384885576843837,0.111834430809605,-3.44156601913677,0.000578357319938704,0.013256222999837,"13","Agtr1a"
ENSMUSG00000102723	1.84001989710074	-4.03687735285535	1.1731736092144	-3.44098888787533	0.000579592335131617	0.0132644469169394	NA	NA
ENSMUSG00000022853,4556.74067457892,-0.678741094728589,0.197286095602323,-3.44038992031527,0.000580876674481396,0.0132771811310033,"16","Ehhadh"
ENSMUSG00000060441,8.04491263156706,3.38175845881374,0.983068288191036,3.44000360853526,0.000581706430636351,0.0132795060010101,"7","Trim5"
ENSMUSG00000035969,284.012147640419,-0.753107112931656,0.21897423562683,-3.43924987693566,0.000583328542913947,0.013299890778438,"4","Rusc2"
ENSMUSG00000046668,472.515349586787,-0.336032053619408,0.0977468443995103,-3.43777904733149,0.000586506061734008,0.0133556436529692,"18","Cxxc5"
ENSMUSG00000027078,211.092875730776,-0.715374061694371,0.208129847995074,-3.43715266496184,0.000587864158206656,0.0133698781118322,"2","Ube2l6"
ENSMUSG00000038155,8.93199517291507,-2.00991687230342,0.584852335250001,-3.43662280401815,0.000589015265940797,0.0133793754056789,"19","Gstp2"
ENSMUSG00000038462,1648.128063176,-0.308038456143953,0.0896853151655415,-3.43465879085527,0.000593300356690144,0.0134599483905824,"13","Uqcrfs1"
ENSMUSG00000026245,480.566412976194,-0.42621721981632,0.124120120139688,-3.4339091787588,0.000594943500762778,0.0134637338137879,"1","Farsb"
ENSMUSG00000026628,17.9000155499652,1.46264539700564,0.42590664306693,3.43419249456456,0.000594321977347954,0.0134637338137879,"1","Atf3"
ENSMUSG00000039166,64.4426037183075,-0.564112560450709,0.164346930640312,-3.43244962502718,0.000598154991414121,0.0135196369806612,"10","Akap7"
ENSMUSG00000000532,178.469840731818,-0.516346491460304,0.150490228637749,-3.43109646476266,0.000601146789060099,0.0135704423669012,"15","Acvr1b"
ENSMUSG00000097819	5.21809884347676	-4.79293426171047	1.39761029639712	-3.42937818508214	0.000604965927289431	0.0136229364367398	NA	NA
ENSMUSG00000006362,60.1962870119904,0.730622924539917,0.213029725242621,3.42967594643332,0.000604302493970724,0.0136229364367398,"8","Cbfa2t3"
ENSMUSG00000040043,195.397633944924,-0.364720026871345,0.106442474357171,-3.42645197862946,0.000611521881757698,0.0137535870817021,"10","Rbms2"
ENSMUSG00000021453,167.576987971898,-2.2345922264311,0.652838369798007,-3.42288739419912,0.000619597390372165,0.0139180497541728,"13","Gadd45g"
ENSMUSG00000029832,2.7149882823095,-2.4951290242989,0.729689369984367,-3.41944000685162,0.000627501677981978,0.0140782664285255,"6","Nfe2l3"
ENSMUSG00000030588,214.595822310231,-0.416350228770962,0.121841768512325,-3.41713875179712,0.000632830178093281,0.0141803715582573,"7","Yif1b"
ENSMUSG00000072494,14.2754510437141,1.14864618789102,0.336283657744876,3.41570623917277,0.00063616835054596,0.0142233278585821,"14","Ppp1r3e"
ENSMUSG00000025198,850.267434390396,-0.373692730035464,0.109406133370262,-3.41564698910233,0.000636306772620779,0.0142233278585821,"19","Erlin1"
ENSMUSG00000087775	36.1110713098234	-0.775698730859043	0.227134635367982	-3.41514947556249	0.000637470186854051	0.0142302154782713	NA	NA
ENSMUSG00000018820,244.245066061717,0.406669684260217,0.119088650018004,3.4148483856248,0.000638175233619842,0.0142302154782713,"19","Zfyve27"
ENSMUSG00000099375	8.76655545613111	1.84035639852594	0.539144898263683	3.41347271290669	0.000641405813012119	0.0142847888026142	NA	NA
ENSMUSG00000029173,1260.91110471547,-0.316182006312678,0.0926470718279025,-3.41275768434435,0.000643090961501013,0.0143048526070469,"5","Sepsecs"
ENSMUSG00000027834,18.0319862505068,1.24033215133419,0.363747571477561,3.40987060421022,0.000649937075434479,0.0144395277173263,"3","Serpini1"
ENSMUSG00000054855,73.5102178715587,-0.887097913668502,0.260201063056517,-3.40927859113251,0.000651349260306003,0.0144399940358473,"15","Rnd1"
ENSMUSG00000003534,20.0781730639259,1.40752849287819,0.412862038729399,3.40919813604061,0.000651541397560435,0.0144399940358473,"17","Ddr1"
ENSMUSG00000038276,6.71314017412494,-4.04052927361067,1.18578237625949,-3.40747961388698,0.00065565806103079,0.0144707907390194,"5","Asic3"
ENSMUSG00000031700,4710.72458328476,-0.604746262362006,0.17748608495261,-3.40728830952284,0.000656117817484355,0.0144707907390194,"8","Gpt2"
ENSMUSG00000111147	11.2568342582991	2.54213636917141	0.746158843115195	3.40696407022137	0.00065689773749496	0.0144707907390194	NA	NA
ENSMUSG00000032549,3.82934092610057,4.19963527367824,1.23222839298829,3.40816304637621,0.000654018032523807,0.0144707907390194,"9","Rab6b"
ENSMUSG00000004945,315.399638857626,-0.315566388354231,0.092618757818507,-3.40715418546862,0.000656440332846312,0.0144707907390194,"17","Tmem242"
ENSMUSG00000030409,133.270090952807,0.630108415365584,0.185067987800024,3.40474018686825,0.00066227030909055,0.0145715445570707,"7","Dmpk"
ENSMUSG00000052520,9287.76719522008,-0.308195168593528,0.0905533398093512,-3.40346550709664,0.000665368138061726,0.0146220660701758,"4","Cyp2j5"
ENSMUSG00000014498,760.864536040928,0.342306792542646,0.100659749941354,3.40063225611111,0.000672302048820419,0.0147395751129523,"10","Ankrd52"
ENSMUSG00000002395,304.32793504564,-0.381612107922126,0.11221838262331,-3.40062028164411,0.000672331496380279,0.0147395751129523,"8","Use1"
ENSMUSG00000079487,444.874737029104,0.273697541193915,0.0805745075742659,3.39682549026622,0.000681724274097427,0.0149275519322174,"X","Med12"
ENSMUSG00000028455,431.29301931606,-0.253300425450249,0.0746231229407417,-3.39439593879494,0.000687801735731926,0.0150425703354321,"4","Stoml2"
ENSMUSG00000102390	14.0077205317781	1.93229753132976	0.569386583286046	3.39364780985543	0.000689683278371082	0.0150656562844174	NA	NA
ENSMUSG00000029486,396.229849003824,-0.308274847359541,0.090867681175226,-3.39256865997356,0.000692405766660219,0.0150813873383387,"5","Mrpl1"
ENSMUSG00000097415	64.6783118756221	0.692929487650413	0.204260602329138	3.39237953745898	0.000692883913899552	0.0150813873383387	NA	NA
ENSMUSG00000024608,942.618032235683,-0.30782624875732,0.0907262565643787,-3.39291248657316,0.00069153727573339,0.0150813873383387,"18","Rps14"
ENSMUSG00000031842,40.3076698504262,0.962386855064954,0.283736447659675,3.3918337351544,0.00069426555485705,0.0150934490114334,"8","Pde4c"
ENSMUSG00000042686,16.8056708570759,1.66200767499079,0.490376672553077,3.38924701768089,0.000700848449194968,0.015210846366946,"1","Jph1"
ENSMUSG00000031565,74.1945755089266,0.735984832171167,0.217165057504744,3.3890573401989,0.000701333431721579,0.015210846366946,"8","Fgfr1"
ENSMUSG00000036528,492.368940852796,-0.469058575657949,0.138419313809271,-3.38867866592857,0.000702302589290399,0.0152125675445622,"7","Ppfibp2"
ENSMUSG00000021646,841.745471067922,-0.365849249409924,0.107971891016497,-3.38837493689935,0.000703080835529928,0.0152125675445622,"13","Mccc2"
ENSMUSG00000003378,112.859178122677,0.786674627967206,0.232300652080391,3.38645036474097,0.000708030832661405,0.0152653456119906,"7","Grik5"
ENSMUSG00000020171,165.375618313832,-0.41207385071657,0.121674815038776,-3.38668154609685,0.000707434527854497,0.0152653456119906,"10","Yeats4"
ENSMUSG00000021686,775.593777368565,-0.247120138100483,0.0729704489512634,-3.38657828822643,0.000707700811556381,0.0152653456119906,"13","Ap3b1"
ENSMUSG00000002949,422.247405603851,-0.246619949918486,0.0729019095819392,-3.38290109727913,0.000717244571719329,0.0154275247501893,"8","Timm44"
ENSMUSG00000101304,9.3787113938488,-1.46230993784885,0.432236347504062,-3.38312579747844,0.000716657972971483,0.0154275247501893,"9","Plet1os"
ENSMUSG00000024082,154.028634970589,-0.369241647041805,0.109185739252871,-3.38177540005158,0.000720190020123197,0.0154726336478765,"17","Ndufaf7"
ENSMUSG00000030228,609.591601045637,-0.422912535085287,0.125122291976521,-3.37999351198461,0.000724875409238018,0.0154778473029067,"6","Pik3c2g"
ENSMUSG00000057229,175.788218310967,0.490039098574257,0.14498406981626,3.3799513228956,0.000724986685815276,0.0154778473029067,"7","Dmac2"
ENSMUSG00000112424	8.27549879947607	-2.23932453297945	0.66257151728833	-3.37974765674233	0.00072552409232375	0.0154778473029067	NA	NA
ENSMUSG00000031479,389.281158626037,-0.32717760585153,0.0967981567591129,-3.37999830581204,0.000724862766197695,0.0154778473029067,"8","Vps36"
ENSMUSG00000022812,1183.7310101088,0.205100031801143,0.0606603342139174,3.38112268023223,0.000721903040299133,0.0154778473029067,"16","Gsk3b"
ENSMUSG00000022658,2.62650274125669,3.84906891194027,1.13844012510188,3.38100250252143,0.000722218851124313,0.0154778473029067,"16","Tagln3"
ENSMUSG00000037797,2196.40109168656,-0.555719677068662,0.164516817634542,-3.37788978086812,0.000730443515530313,0.0155464290819987,"3","Adh4"
ENSMUSG00000053799,360.241140204183,-0.366769826409938,0.108575282788863,-3.37802322028636,0.000730089154429144,0.0155464290819987,"19","Exoc6"
ENSMUSG00000030352,323.403732019668,-0.399011816712429,0.118187001487086,-3.37610576198624,0.000735196520057227,0.0156293525942236,"6","Tspan9"
ENSMUSG00000018585,414.805056233827,-0.587947173661035,0.174214308450648,-3.37485008487458,0.000738559118300031,0.0156825591592463,"11","Atox1"
ENSMUSG00000040022,109.744659085726,-0.627134123019264,0.185873379047735,-3.37398570054622,0.000740882162330564,0.0157135937684994,"19","Rab11fip2"
ENSMUSG00000057181,281.018870016676,-0.346698272647469,0.102777014875187,-3.3733055301178,0.00074271489822617,0.0157341692725265,"11","5730455P16Rik"
ENSMUSG00000027099,468.282341068012,-0.330196042735106,0.0979960974319256,-3.36948155475764,0.000753097314008958,0.0159106049219548,"2","Mtx2"
ENSMUSG00000035725,111.448465008559,0.479412293483076,0.142271934184453,3.36968985647955,0.000752528304215304,0.0159106049219548,"X","Prkx"
ENSMUSG00000069744,195.498193610584,0.528366852063112,0.156819123943209,3.3692756264501,0.000753660233145229,0.0159106049219548,"11","Psmb3"
ENSMUSG00000062861,14.9806005844651,1.01578492106971,0.30158091586058,3.36820026615776,0.000756606157117547,0.0159521579658179,"7","Zfp28"
ENSMUSG00000025231,86.3463736420221,0.455980827748667,0.135389476410032,3.36791927880506,0.000757377675350786,0.0159521579658179,"19","Sufu"
ENSMUSG00000024163,383.541720866449,0.577683432282481,0.17154213810111,3.36758908730625,0.000758285228962017,0.0159528518757407,"17","Mapk8ip3"
ENSMUSG00000027715,12.4553440827385,1.74892572467355,0.519524737479668,3.36639547359762,0.000761574386508722,0.0159838589838948,"3","Ccna2"
ENSMUSG00000038495,533.211422273873,0.383958493869153,0.114063942405499,3.36616888537988,0.000762200273884411,0.0159838589838948,"3","Otud7b"
ENSMUSG00000045438,328.629359109421,0.459668884302477,0.136558258558003,3.36610095322235,0.00076238801074498,0.0159838589838948,"5","Cox19"
ENSMUSG00000019558,66.9960375086872,0.766316068310476,0.227868464945439,3.36297551525598,0.00077107202405354,0.0161473636265632,"X","Slc6a8"
ENSMUSG00000034450,3147.68253700928,-0.459427327369462,0.136679679897246,-3.3613433080532,0.000775643519243414,0.0162244699438072,"14","Gulo"
ENSMUSG00000031549,1267.85125050829,-0.506081293699994,0.150632405993869,-3.35971061712042,0.000780241530475143,0.0163019536264222,"8","Ido2"
ENSMUSG00000060560,52.5442656711586,1.42648481583293,0.424651857895374,3.35918656497292,0.000781722730437461,0.0163142135047818,"8","Ces4a"
ENSMUSG00000036580,632.893004704952,0.478411095186906,0.142473876124539,3.35788642943018,0.000785408758496383,0.0163724065771132,"3","Spg20"
ENSMUSG00000048915,91.4536272484593,0.614412681053939,0.183037534598253,3.3567578497083,0.000788621480184857,0.0164206116422052,"17","Efna5"
ENSMUSG00000024391,1375.88318767025,-0.650056099062511,0.193729368692903,-3.35548555930604,0.000792257926484191,0.0164775194744261,"17","Apom"
ENSMUSG00000026024,3035.97226793465,0.413521925836385,0.123250167954637,3.35514289918521,0.000793239970610586,0.0164791538313634,"1","Als2"
ENSMUSG00000050912,493.219845721028,-0.35154175446398,0.104813999807543,-3.3539580123788,0.000796644502299775,0.0165122678658499,"9","Tmem123"
ENSMUSG00000061615,5.11446965062166,2.00831751284336,0.598735840211304,3.35426306221219,0.000795766709680247,0.0165122678658499,"13","Hist1h2ab"
ENSMUSG00000079834,206.860850794989,-0.63995478585475,0.190856679562928,-3.35306465207443,0.000799220352968212,0.0165468549808629,"X","Tmlhe"
ENSMUSG00000116888	3.75381257881747	-2.20529833733773	0.657818250568586	-3.35244322490533	0.000801016687189352	0.0165652430548002	NA	NA
ENSMUSG00000024067,169.979968134873,-0.365006839680711,0.108900310641497,-3.35175205222622,0.000803019032706178,0.0165878450244175,"17","Dpy30"
ENSMUSG00000006932,3115.58735950186,-0.197187458009819,0.0588735875072716,-3.34933654222216,0.00081005336880692,0.0167075760667967,"9","Ctnnb1"
ENSMUSG00000034708,1390.37569340105,0.497300502333051,0.148486317180678,3.34913352135965,0.00081064719403043,0.0167075760667967,"11","Grn"
ENSMUSG00000016487,732.438073786066,-0.474413744750013,0.141795163094081,-3.34576817994307,0.000820549667412609,0.0168595344303574,"6","Ppfibp1"
ENSMUSG00000020402,1692.0845073389,-0.265597018499689,0.0793766141615927,-3.34603612543859,0.000819757148052939,0.0168595344303574,"11","Vdac1"
ENSMUSG00000020515,395.160714259183,-0.372527312434479,0.111345572073619,-3.34568591724666,0.00082079312358319,0.0168595344303574,"11","Cnot8"
ENSMUSG00000042439,68.5099746949217,0.800785713049707,0.239372812709906,3.34534947383592,0.000821789524410416,0.016861013414225,"18","Zfp532"
ENSMUSG00000079505	8.97398911768669	1.58912431957577	0.475116154129009	3.34470698536652	0.000823695417599456	0.0168811285584428	NA	NA
ENSMUSG00000107000	43.7531151721841	0.922974719272795	0.276034976886044	3.34368756338379	0.000826727872365717	0.0169052874349223	NA	NA
ENSMUSG00000052656,1535.51040777328,-0.464848301374309,0.139015078961773,-3.34386963519357,0.000826185508319288,0.0169052874349223,"6","Rnf103"
ENSMUSG00000042515,5.42803926817631,2.23209267453694,0.667816921988788,3.34237213979195,0.000830656142275825,0.0169665935443573,"X","Pwwp3b"
ENSMUSG00000037692,283.308339051628,0.406675461080385,0.121803670334316,3.33877837970054,0.000841476690004553,0.0171683834739184,"4","Ahdc1"
ENSMUSG00000091867,156.149268088171,-2.77264424712813,0.830611437249707,-3.33807617230605,0.000843606194478568,0.0171925999857979,"7","Cyp2a22"
ENSMUSG00000020988,557.993420640249,-0.357157973890592,0.107035327707593,-3.33682328573143,0.000847418100725737,0.0172510113362025,"12","L2hgdh"
ENSMUSG00000076441,6456.73650890328,-0.680474901604915,0.203972177402231,-3.33611627954054,0.0008495762110212,0.0172587524835638,"2","Ass1"
ENSMUSG00000045160,333.910226072505,-0.32319253901142,0.0968779692906917,-3.33607879456731,0.000849690774684225,0.0172587524835638,"6","Bola3"
ENSMUSG00000029716,3938.2888870971,-0.324342021335702,0.0972915570564432,-3.33371189801739,0.000856953698142775,0.0173869137420737,"5","Tfr2"
ENSMUSG00000074639,486.964784224335,-0.988948097691874,0.296714079058145,-3.33300024330182,0.00085914867248565,0.0173927544796207,"10","Rdh16f2"
ENSMUSG00000021509,139.300284020331,-0.710027712738309,0.213010373266148,-3.33330110572201,0.00085822007966941,0.0173927544796207,"13","Slc25a48"
ENSMUSG00000027075,90.7070422299971,-1.06305492910941,0.318990626774149,-3.33255851389661,0.000860513730631627,0.0174010758832826,"2","Slc43a1"
ENSMUSG00000000563,1833.25861349598,-0.344682550539456,0.103494562574711,-3.33044115521174,0.000867084885837974,0.0174951640682352,"3","Atp5f1"
ENSMUSG00000057614,33.3126630571268,0.898061252573689,0.269647238934129,3.33050416582634,0.000866888664547621,0.0174951640682352,"5","Gnai1"
ENSMUSG00000040312,21.7003480068879,-1.06797785463535,0.320779753316004,-3.3293181492763,0.000870588952397938,0.0175464557919761,"17","Cchcr1"
ENSMUSG00000051236,169.689573071945,0.535741048960313,0.161055439910662,3.32643870494216,0.000879633637738454,0.017709180521357,"10","Msrb3"
ENSMUSG00000027605,3595.97326574324,-1.21766897955286,0.366262921091444,-3.32457617037584,0.00088553040188978,0.017793143854845,"2","Acss2"
ENSMUSG00000108120	15.6372623172279	1.28970705507762	0.387975348210519	3.32419846009859	0.000886730688818755	0.017793143854845	NA	NA
ENSMUSG00000055675,11.8096867045132,1.63846882471028,0.492879763789565,3.32427692326565,0.000886481224693392,0.017793143854845,"8","Kbtbd11"
ENSMUSG00000074884,238.399553701617,0.384271169660475,0.11565761127457,3.32248924585014,0.000892181103682419,0.0178828388254586,"2","Serf2"
ENSMUSG00000021268,3.97934441543247,-2.50038047874259,0.752756516961327,-3.32163245671515,0.000894924938862944,0.0179181458670254,"12","Meg3"
ENSMUSG00000064337	248572.390336665	-0.592282293412191	0.178359020008665	-3.32073081239971	0.000897820866177873	0.0179564173235575	NA	NA
ENSMUSG00000042638,14.8168097747417,1.85499162325948,0.558947280393238,3.31872376578061,0.000904298370294958,0.018066158022103,"6","Gucy2c"
ENSMUSG00000037924,11.0599084407713,-3.56724535551596,1.07598707898784,-3.3153235993053,0.000915370931486218,0.0182546142456468,"1","Olfr16"
ENSMUSG00000029622,226.841516256504,0.35837843196572,0.108101177604676,3.31521302456394,0.000915733115941162,0.0182546142456468,"5","Arpc1b"
ENSMUSG00000038160,669.949844399527,-0.305625379518445,0.0922068880582718,-3.31456126493825,0.000917870635890109,0.0182573177738665,"10","Atg5"
ENSMUSG00000046480,5.01399913594147,3.87183777364175,1.16812091239079,3.31458647180389,0.000917787881226885,0.0182573177738665,"9","Scn4b"
ENSMUSG00000024525,37.6300683605607,0.984953807176662,0.297205499150187,3.31404973997111,0.000919551477573902,0.018270826743952,"18","Impa2"
ENSMUSG00000051319,116.519711995568,-0.571857264497512,0.172571429677307,-3.31374240548876,0.000920562732205816,0.0182710165782743,"2","Mtln"
ENSMUSG00000029122,23.29793609035,-1.36436062506695,0.411770617612033,-3.313399661635,0.000921691713351629,0.0182735400560149,"5","Evc"
ENSMUSG00000040537,7.34296917943568,1.44047033929334,0.43478540872552,3.31306044403784,0.000922810342302793,0.018275853033228,"5","Adam22"
ENSMUSG00000055553,248.593894887059,-0.366219693990499,0.110607554327896,-3.31098265589382,0.000929689706823985,0.0183921260872771,"8","Kxd1"
ENSMUSG00000030330,24.5497477833906,0.985828536158868,0.297786260347148,3.31052391406383,0.000931214948185892,0.0184023409045619,"6","Ing4"
ENSMUSG00000034211,371.822453771318,-0.271848720940564,0.0821676664822732,-3.30846344528006,0.000938094303896899,0.0184982055168426,"5","Mrps17"
ENSMUSG00000015890,1849.82824338589,-0.453271720444165,0.137000012766278,-3.30855239566617,0.000937796352506234,0.0184982055168426,"10","Amdhd1"
ENSMUSG00000021592,124.484485724614,-0.466486691512911,0.141097165642719,-3.30613793259414,0.000945915111060129,0.0186322803733658,"13","Arsk"
ENSMUSG00000050552,284.832046366828,-0.41846509295878,0.12670464738967,-3.30268148469585,0.000957650964415158,0.0188430998823436,"5","Lamtor4"
ENSMUSG00000083777	7.01576240812865	2.58434879854086	0.783177603002145	3.29982469957556	0.000967452393615792	0.0190154435986552	NA	NA
ENSMUSG00000086813	16.1446589316768	1.31688110992548	0.399266609647536	3.29825003670603	0.000972894588046601	0.0190812874042688	NA	NA
ENSMUSG00000062929,568.833944735385,-0.292907678715008,0.0887990309414104,-3.2985458918833,0.000971869924627985,0.0190812874042688,"12","Cfl2"
ENSMUSG00000025405,916.900201567374,0.574127548395112,0.174097351789848,3.29773854968305,0.000974668430002147,0.0190955447510625,"10","Inhbc"
ENSMUSG00000027869,2.97965305722179,-4.72570606451007,1.43382389454256,-3.29587621080741,0.000981152374598137,0.0191813711818542,"3","Hsd3b6"
ENSMUSG00000014313,1137.13949542588,-0.34243525866153,0.103895782747323,-3.29594955258523,0.000980896273195583,0.0191813711818542,"15","Cox6c"
ENSMUSG00000070690,777.959651577163,-0.478764876659133,0.145361240801597,-3.29362128459399,0.000989056608953097,0.0193017491841435,"5","5830473C10Rik"
ENSMUSG00000020064,930.987212845265,-0.213034683726623,0.0646830526302639,-3.2935162312817,0.000989426287674021,0.0193017491841435,"10","Herc4"
ENSMUSG00000051113,5.89405037992134,1.85629855286535,0.564404502263217,3.2889506469593,0.0010056165536637,0.01959509662832,"7","Fam71e1"
ENSMUSG00000030630,4505.97750328613,-0.279059680861078,0.0848548200176213,-3.28867212025348,0.00100661214587368,0.01959509662832,"7","Fah"
ENSMUSG00000024354,728.421044646544,-0.539490963872353,0.164130539518724,-3.28696271549639,0.00101274241497896,0.0196934132720855,"18","Slc23a1"
ENSMUSG00000096188,1179.22201675588,0.380717866158082,0.115869768944337,3.28573940922395,0.00101715063126522,0.0197580697702636,"8","Cmtm4"
ENSMUSG00000105509	27.7390620698953	0.81996735043667	0.249875172235673	3.28150789492326	0.0010325363388565	0.0200355987454708	NA	NA
ENSMUSG00000031536,196.945843041967,-0.407436600938732,0.124245432949127,-3.27928835102984,0.00104069240309319,0.0201724010971517,"8","Polb"
ENSMUSG00000079003,101.789826643512,0.787583977619494,0.240334985365573,3.27702592455069,0.00104906736723064,0.020270115231236,"8","Samd1"
ENSMUSG00000006611,442.749997275524,-0.369096603389749,0.112626344652364,-3.27717821730799,0.00104850166398067,0.020270115231236,"13","Hfe"
ENSMUSG00000019080,123.144211150085,0.409759342114629,0.125038255807776,3.27707180068603,0.00104889692705524,0.020270115231236,"15","Mfsd3"
ENSMUSG00000029475,124.208819105955,0.497106470403481,0.151711055802534,3.27666607930349,0.00105040516246295,0.0202744869453167,"5","Kdm2b"
ENSMUSG00000080242	42.151575253294	0.940392888128245	0.287073025947838	3.2757967594598	0.00105364354476043	0.0202940425094301	NA	NA
ENSMUSG00000032231,166.584841567111,0.733245370941693,0.223818546267585,3.27607065263067,0.00105262224509542,0.0202940425094301,"9","Anxa2"
ENSMUSG00000024140,2154.37167518876,0.319542582377344,0.0975834815280243,3.27455607623076,0.00105828132792222,0.0203618685878705,"17","Epas1"
ENSMUSG00000039834,244.929299677275,0.417650548023497,0.127569078466635,3.27391679115037,0.00106067839800114,0.0203864846992,"2","Zfp335"
ENSMUSG00000038888,54.620678148993,0.629735742488553,0.192413928126415,3.27281787041331,0.00106481066482469,0.0204228670098867,"7","Ctu1"
ENSMUSG00000039601,88.0999072028977,1.04012564565022,0.317803338334088,3.27285940765289,0.00106465420208249,0.0204228670098867,"17","Rcan2"
ENSMUSG00000029461,746.502317221663,0.26763069007608,0.0817977752369921,3.27185781398914,0.00106843294460564,0.0204516029391699,"7","Fam168a"
ENSMUSG00000044646,97.0118602864431,1.22359014557962,0.373977702500726,3.27182646825646,0.00106855140356518,0.0204516029391699,"18","Zbtb7c"
ENSMUSG00000043192	14.018954012322	-2.14771775256868	0.656579318511965	-3.27107128113043	0.00107140901346372	0.0204844496787052	NA	NA
ENSMUSG00000020521,528.76964793387,-0.275925518151724,0.0843607735488938,-3.27077984878604,0.00107251367561203,0.0204844496787052,"11","Rnft1"
ENSMUSG00000027367,1719.30621297276,-0.25093004103314,0.0767419817286859,-3.26978839196881,0.00107627964508587,0.0205348752367848,"2","Stard7"
ENSMUSG00000066613,24.0378390329645,-0.805438200034591,0.24636240343271,-3.26932270838388,0.00107805272551304,0.0205472118216906,"5","Zfp932"
ENSMUSG00000035836,10622.7826566713,-0.498655453032008,0.152610866085088,-3.26749638360602,0.00108503252661664,0.0206586568742041,"5","Ugt2b1"
ENSMUSG00000026519,199.323073607083,-0.382869385627912,0.11719874893117,-3.26683850399093,0.00108755701703464,0.0206851303344232,"1","Tmem63a"
ENSMUSG00000003623,11038.7007075398,0.485538639416503,0.148748268150856,3.26416331062144,0.00109787863353604,0.0208596940371848,"5","Crot"
ENSMUSG00000013663,3181.19809584186,-0.200039590783981,0.0613211809928037,-3.26216141870223,0.00110566164951764,0.0209857112249757,"19","Pten"
ENSMUSG00000024905,18.7895393916993,1.29931269586216,0.39852166700913,3.26033137824948,0.00111282114351054,0.0210996441347528,"19","Tesmin"
ENSMUSG00000000303,395.145898619093,-1.78918016760878,0.549063197116707,-3.25860516057951,0.00111961372540399,0.0212063908113902,"8","Cdh1"
ENSMUSG00000085037,53.9052862194451,0.672666453786543,0.206475514208407,3.25785096777909,0.00112259345290867,0.0212407723869856,"4","4933421O10Rik"
ENSMUSG00000049044,1745.61056425443,0.522893531663996,0.16061818470847,3.25550642110092,0.00113190336953575,0.021394733119515,"2","Rapgef4"
ENSMUSG00000032271,140.689410086238,-2.58977659563054,0.796560708149031,-3.2511980181001,0.00114919786567625,0.0216991398239492,"9","Nnmt"
ENSMUSG00000018983,21.9492756298055,-1.17914314858362,0.362753640434698,-3.25053429421306,0.00115188374903249,0.0217273625463834,"4","E2f2"
ENSMUSG00000028252,327.830651108218,-0.364405933304944,0.112132535929799,-3.24977875763982,0.00115494823039801,0.0217402019839626,"4","Ccnc"
ENSMUSG00000091780,237.839877461336,-0.46000070831316,0.141543672081531,-3.24988536434319,0.00115451537396408,0.0217402019839626,"15","Sco2"
ENSMUSG00000029729,1022.26295280777,-0.533985317759052,0.164338270286184,-3.24930593968861,0.0011568698270533,0.0217539233458271,"5","Zkscan1"
ENSMUSG00000078247,27.6539190775377,1.24617713455936,0.38355753980996,3.24899657865362,0.00115812871119386,0.0217551675511597,"17","Airn"
ENSMUSG00000044122,42.6971790644063,0.882780738780705,0.271821433980168,3.24764948022868,0.00116362523777069,0.0218335383588565,"11","Proca1"
ENSMUSG00000022770,895.259234348781,-0.237375098502337,0.07310381967239,-3.24709569987065,0.0011658917961363,0.0218335383588565,"16","Dlg1"
ENSMUSG00000090523,79.3400844234508,-0.833250770376813,0.25660726988274,-3.24718302313717,0.00116553412145835,0.0218335383588565,"18","Gypc"
ENSMUSG00000020571,4443.97119780596,-0.417501032387969,0.128620168058989,-3.24599974240815,0.0011703894537329,0.021875927920489,"12","Pdia6"
ENSMUSG00000075602,49.2174867184411,1.44956494804481,0.446575150910545,3.24595971157198,0.00117055403785073,0.021875927920489,"15","Ly6a"
ENSMUSG00000034485,126.445036517727,-0.474202662283259,0.146108681494345,-3.24554747488849,0.00117225016614514,0.0218852026924128,"9","Uaca"
ENSMUSG00000020766,435.748134948477,0.423872605624076,0.130652122912344,3.24428410480904,0.00117746239795845,0.0219600349067097,"11","Galk1"
ENSMUSG00000030849,680.725768472337,-0.453655072975273,0.13986228137681,-3.24358410651875,0.00118035956243931,0.0219915816331901,"7","Fgfr2"
ENSMUSG00000074479	14.9946613356307	-2.84688444972885	0.877793466132999	-3.24322811637049	0.00118183546565614	0.0219966111158858	NA	NA
ENSMUSG00000108064	57.1935094038188	0.928563702862933	0.28636268168944	3.2426142169948	0.00118438464372586	0.0220215860362484	NA	NA
ENSMUSG00000060862,244.839502672415,0.563411592462526,0.173796394019123,3.24179103739364,0.00118781081839604,0.0220627997225497,"4","Zbtb40"
ENSMUSG00000090038	13.3477487032325	-1.62477026941648	0.501449336493764	-3.24014840816663	0.00119467502710566	0.02216772379899	NA	NA
ENSMUSG00000028102,171.055936744546,-0.322319874956453,0.0995879979031325,-3.2365333347696,0.00120991094182335,0.022404848303409,"3","Pex11b"
ENSMUSG00000113603	13.3352409584034	1.12358948559087	0.347158068856443	3.2365357063197	0.00120990088823252	0.022404848303409	NA	NA
ENSMUSG00000105395	9.14205997368748	1.38943825114277	0.42938178615571	3.23590402746824	0.00121258146078311	0.0224274534249023	NA	NA
ENSMUSG00000113637	71.7015509566869	1.26022952005707	0.389480658092172	3.23566650582898	0.00121359081855146	0.0224274534249023	NA	NA
ENSMUSG00000058291,203.783817372731,-0.304575479081104,0.0941689504314766,-3.23435142566161,0.00121919336227932,0.0224854266208037,"5","Zfp68"
ENSMUSG00000021285,198.505136732799,0.330636799832356,0.102223168202245,3.23446050095222,0.00121872776951925,0.0224854266208037,"12","Ppp1r13b"
ENSMUSG00000021457,78.2214569449975,0.627205108365168,0.19414760327393,3.23055807946402,0.001235488002926,0.0227629304781517,"13","Syk"
ENSMUSG00000028060,673.603838053444,0.316063234890846,0.0978789698062076,3.22912302322578,0.00124170466911733,0.0228543826081736,"3","Khdc4"
ENSMUSG00000074698,848.353737371334,-0.228211588766909,0.070818825837095,-3.22247066467701,0.00127090178961115,0.0233446612714073,"2","Csnk2a1"
ENSMUSG00000114996	16.2883760809923	1.13307166316421	0.351601453968029	3.22260232537958	0.00127031783609708	0.0233446612714073	NA	NA
ENSMUSG00000047228,43.8598745084834,-2.09860596153361,0.651436383390677,-3.22150560674939,0.00127518967358998,0.0233998587990757,"6","A2ml1"
ENSMUSG00000031111,4.27973430301526,2.20517314493773,0.68465920846619,3.22083325203187,0.00127818492638067,0.0234237919171792,"X","Igsf1"
ENSMUSG00000033427,3004.28933934983,0.269812431193915,0.083776118438235,3.22063657547989,0.00127906232179334,0.0234237919171792,"10","Upb1"
ENSMUSG00000025968,1939.6732515388,-0.291056135022707,0.0903919208440506,-3.21993528077419,0.0012821954010724,0.0234508969847423,"1","Ndufs1"
ENSMUSG00000025069,4.77400277927995,-1.97092085740961,0.612138548035228,-3.21973001657165,0.00128311377142395,0.0234508969847423,"19","Gsto2"
ENSMUSG00000114529	2.73469127109712	-3.28929055167809	1.021741892968	-3.21929694213009	0.001285053377371	0.0234628364396867	NA	NA
ENSMUSG00000013593,1911.62802668393,-0.228185042495801,0.0708975562478096,-3.218517739853,0.00128854999924622,0.023503151986251,"1","Ndufs2"
ENSMUSG00000079227,85.9888583705742,0.836801455842996,0.26006833943627,3.21762140542315,0.0012925831047042,0.0235531626671374,"9","Ccr5"
ENSMUSG00000041258,358.707364954333,-0.314190409354693,0.0976908816744436,-3.21616924701056,0.00129914190685847,0.0236490502805375,"18","Zfp236"
ENSMUSG00000017754,802.444643963491,1.43947904529296,0.447626967083995,3.2158005463126,0.00130081205857542,0.0236558444151701,"2","Pltp"
ENSMUSG00000051041,357.390780968177,0.667323359421699,0.207544451651643,3.21532738703023,0.0013029582932735,0.0236712741726181,"7","Olfml1"
ENSMUSG00000022672,471.700323930326,-0.358299636318213,0.111502558046498,-3.21337593141853,0.00131184461023961,0.0238090006873339,"16","Prkdc"
ENSMUSG00000079110,16.4294172186981,-3.6928054928252,1.14934271223501,-3.21297159978,0.00131369279013705,0.0238188434315108,"2","Capn3"
ENSMUSG00000055137,488.944318657309,-0.533116586787294,0.165954440803977,-3.21242736382695,0.00131618425957529,0.0238403186640053,"13","Sugct"
ENSMUSG00000027257,374.936580690799,-0.507624915138983,0.158038363569396,-3.21203601248427,0.00131797852953001,0.0238491352962573,"2","Pacsin3"
ENSMUSG00000044792,229.854262861759,0.372197378363731,0.115984119665752,3.20903740474426,0.00133180164920379,0.0240753836288178,"13","Isca1"
ENSMUSG00000114362,1.56653097382929,3.60938912615496,1.12538736529661,3.20724155740246,0.00134014414708155,0.024202207171057,"13","4933433G19Rik"
ENSMUSG00000037573,1414.70265709848,-0.648520756144125,0.202235313049515,-3.20676318277482,0.0013423745244627,0.0242185077410481,"11","Tob1"
ENSMUSG00000112920,10.3153918026708,-1.20779609089077,0.376861681981872,-3.20487900106774,0.0013511926954808,0.0243535126141993,"11","Spata22"
ENSMUSG00000025870,32.325418332507,0.649508593776172,0.202698032853972,3.2043162167444,0.00135383693186572,0.0243770835510669,"13","Arl10"
ENSMUSG00000109498	97.5802399307179	0.440529164368384	0.137651903485078	3.20031291406107	0.00137278459316779	0.0246938767055035	NA	NA
ENSMUSG00000021492,3686.26427331924,-0.324095057982405,0.101304239873811,-3.19922501157022,0.00137797574287535,0.0247628350246763,"13","F12"
ENSMUSG00000082321	10.1355260675504	1.73599775723368	0.542686905503512	3.19889376292026	0.00137955995548828	0.0247669031378998	NA	NA
ENSMUSG00000093661,31.6111520505059,0.872336329221387,0.272938545580662,3.19609063412256,0.00139303345810426,0.0249841988946133,"6","Eif4e3"
ENSMUSG00000036334,43.73409538504,-0.763303782011888,0.238955047949746,-3.1943404776802,0.00140150717342279,0.0250847265732262,"3","Igsf10"
ENSMUSG00000030225,643.612984883574,-0.345990212961443,0.10830522677181,-3.19458463154706,0.00140032221013632,0.0250847265732262,"6","Dera"
ENSMUSG00000032477,73.1400604363013,0.607100339677162,0.190087223251661,3.19379876928082,0.00140413957408245,0.0250847265732262,"9","Cdc25a"
ENSMUSG00000061536,112.988870420725,0.655958805634768,0.205376091343347,3.19393947632463,0.00140345537839285,0.0250847265732262,"9","Sec22c"
ENSMUSG00000015714,3383.55432600482,-0.294360489108645,0.0922493474714452,-3.19092218185892,0.00141819472667209,0.0253110291726995,"3","Cers2"
ENSMUSG00000022130,295.869662910452,-0.285740924864322,0.0895773078588898,-3.18988069293672,0.00142331539529309,0.0253775882797125,"14","Tgds"
ENSMUSG00000058773,5.89164914854188,1.87229947337689,0.587079711950906,3.18917420456433,0.00142679867017368,0.0254148513124686,"13","Hist1h1b"
ENSMUSG00000043518,17.99225938599,0.847979461928889,0.266335462815063,3.18387740395542,0.00145316543361076,0.0258088972824345,"X","Rai2"
ENSMUSG00000020231,79.3614277820961,0.510851040109641,0.160440667577946,3.1840495793341,0.00145230135324503,0.0258088972824345,"10","Dip2a"
ENSMUSG00000092240	2.18160272963116	-5.35245509992266	1.6809491822578	-3.18418614698001	0.00145161631085711	0.0258088972824345	NA	NA
ENSMUSG00000089791	3.11874222218475	-3.21402889059856	1.00966832829916	-3.18325216362166	0.00145630725452144	0.0258324821518295	NA	NA
ENSMUSG00000007739,1009.75755900067,-0.253721769816526,0.0797102754756656,-3.18304971727244,0.00145732588455222,0.0258324821518295,"11","Cct4"
ENSMUSG00000086216	4.14604326811014	2.05557999832195	0.645908944199183	3.18246095952506	0.00146029201377689	0.0258348461021247	NA	NA
ENSMUSG00000085006	12.7693154140269	-1.47458642946322	0.463336483861671	-3.1825389988142	0.00145989853651705	0.0258348461021247	NA	NA
ENSMUSG00000034303,37.1036015497579,0.811741713277911,0.255208743589223,3.18069711037984,0.00146921152336722,0.0259674594827696,"9","Ccdc15"
ENSMUSG00000032177,79.9398513903103,0.660926562009754,0.207812365751272,3.18040054844864,0.00147071611169355,0.0259688885549761,"9","Pde4a"
ENSMUSG00000052760,4.2495895188596,1.89752088817184,0.597012636319081,3.17835967404497,0.00148110892881853,0.02612710528206,"1","A630001G21Rik"
ENSMUSG00000073725,1019.6947344542,-0.236350270611472,0.0743715204641845,-3.1779674415194,0.00148311404448296,0.0261305869129429,"1","Lmbrd1"
ENSMUSG00000020331,10.4550927340525,1.34315422743067,0.42267317100125,3.17776078441159,0.00148417149352022,0.0261305869129429,"10","Hcn2"
ENSMUSG00000029404,170.223800870201,-0.397156616025002,0.124994057393426,-3.17740398469448,0.00148599884638593,0.0261375303356599,"5","Arl6ip4"
ENSMUSG00000042476,3974.54459396104,0.526763546364269,0.165842515829023,3.17628771929232,0.0014917292058702,0.0262130450048868,"5","Abcb4"
ENSMUSG00000041936,687.714135875815,0.357235788997767,0.112547538699116,3.17408797319682,0.0015030812607079,0.0263871050965467,"4","Agrn"
ENSMUSG00000028796,281.371845585177,0.353443698174514,0.111368221090814,3.17364949096478,0.00150535359277606,0.0264015860886879,"4","Phc2"
ENSMUSG00000045103,403.30238323428,-0.337284201422351,0.106290535731893,-3.17322891544282,0.00150753610059145,0.0264144653936484,"X","Dmd"
ENSMUSG00000106178	3.29141422903335	2.80874407333911	0.885937639635393	3.17036318097405	0.00152248513361886	0.0266273335539895	NA	NA
ENSMUSG00000108037	10.6729993812966	1.18626364302707	0.374175483797417	3.17034037342042	0.00152260465443043	0.0266273335539895	NA	NA
ENSMUSG00000039934,570.805487571145,-0.52852913126057,0.166747862078825,-3.16963063077068,0.00152632831509748,0.0266668855051514,"5","Gsap"
ENSMUSG00000024211,108.930586183624,-1.09263539707424,0.344875538679471,-3.16820207445836,0.00153384867226696,0.0267470361206017,"6","Grm8"
ENSMUSG00000030314,530.840135112413,0.267674711054199,0.084481360285465,3.16844698226589,0.00153255698366603,0.0267470361206017,"6","Atg7"
ENSMUSG00000108500	9.26165478262719	1.31875488134784	0.416328759157031	3.16758055345015	0.00153713119028755	0.0267531230065315	NA	NA
ENSMUSG00000025422,16.5729729713554,-1.46847568717959,0.463581617394336,-3.1676745411811,0.00153663438605894,0.0267531230065315,"10","Agap2"
ENSMUSG00000023990,76.3782282705899,0.446082733118,0.140860994757425,3.16682935461441,0.00154110722741767,0.0267967548408945,"17","Tfeb"
ENSMUSG00000108067	9.39029876567421	1.61804381276866	0.51142710994915	3.16378185921653	0.0015573347332951	0.0269760546394138	NA	NA
ENSMUSG00000092528,2.85076947137732,3.35436505252069,1.06015787625433,3.16402408325453,0.00155603918922478,0.0269760546394138,"11","Nlrp1c-ps"
ENSMUSG00000022270,525.63894289672,-0.647291071277436,0.204548880743606,-3.16448112023058,0.00155359741294006,0.0269760546394138,"15","Retreg1"
ENSMUSG00000022814,403.857015913035,-0.512291938139869,0.161900098079816,-3.16424723774604,0.00155484651772872,0.0269760546394138,"16","Umps"
ENSMUSG00000022215,207.206318910645,1.12950911719145,0.357118681717264,3.16283962451928,0.00156238376229261,0.027012208364187,"14","Fitm1"
ENSMUSG00000049932,106.518751766597,0.830788799370101,0.262655198963105,3.16303961486329,0.00156131084194355,0.027012208364187,"9","H2afx"
ENSMUSG00000046994,73.8282968473448,-0.830842604791902,0.262854060482828,-3.16085132284339,0.00157308771252387,0.0271201511119427,"1","Mars2"
ENSMUSG00000026489,4701.72619538181,-0.555835614347071,0.175845146923274,-3.16093804163726,0.00157261946036011,0.0271201511119427,"1","Coq8a"
ENSMUSG00000073405,130.701679724544,1.00771443939386,0.318776397611425,3.16119526710452,0.00157123128460295,0.0271201511119427,"17","H2-T-ps"
ENSMUSG00000022235,1016.41537535409,-0.430830482363443,0.136340032578468,-3.1599705106091,0.0015778510798134,0.0271765851707237,"15","Cmbl"
ENSMUSG00000033545,350.630360009614,0.369572682432889,0.116968662342802,3.15958714950314,0.00157992841301262,0.0271866926918398,"8","Znrf1"
ENSMUSG00000014195,509.315796694899,-0.273064995750718,0.0864580582445554,-3.1583521686125,0.00158663758363631,0.027276408600873,"11","Dnajc7"
ENSMUSG00000028536,75.8046402616713,-0.530245198334742,0.167932092394137,-3.15749771693583,0.00159129482782592,0.0273307134270666,"4","2610528J11Rik"
ENSMUSG00000030766,209.89177552877,0.393530258277233,0.124645082772742,3.1572064418677,0.00159288531548715,0.0273322936542668,"7","Arhgap17"
ENSMUSG00000066684,1.63678532900935,-4.04071765905453,1.28057846809839,-3.15538466381903,0.00160286625605584,0.0274777072466715,"5","Pilrb1"
ENSMUSG00000029776,2916.96582772899,-0.354038026750871,0.11221359583818,-3.15503682157571,0.0016047785056181,0.0274846572229803,"6","Hibadh"
ENSMUSG00000054920,328.403529753689,-0.367131469812103,0.11639864268329,-3.15408720710803,0.0016100096722117,0.027548383134279,"5","Klhl5"
ENSMUSG00000047037,56.0526610734938,-0.732677826162505,0.232327158095524,-3.15364691828777,0.0016124404247994,0.0275641174773582,"7","Nipa1"
ENSMUSG00000051154,597.619532978077,-0.340302019503221,0.107971455811542,-3.15177763368495,0.00162279805714489,0.0277152027737104,"2","Commd3"
ENSMUSG00000040616,5.5826880847367,-1.70947242938245,0.543075029911182,-3.14776473825731,0.00164524049430636,0.0280722045052834,"4","Tmem51"
ENSMUSG00000089712	21.1520624883362	1.94934444705057	0.619621207296161	3.1460260302531	0.0016550527489581	0.028212964218338	NA	NA
ENSMUSG00000108822	59.9215806088848	1.78916128162248	0.56875405946872	3.14575562466095	0.00165658358979386	0.028212964218338	NA	NA
ENSMUSG00000011752,41.0605690303932,0.717524885321578,0.228155566727987,3.14489317798251,0.00166147484741714,0.0282698705381424,"19","Pgam1"
ENSMUSG00000064342	202.671335395781	-0.607463496460986	0.19318047473667	-3.14453879093649	0.00166348855793411	0.0282777551693552	NA	NA
ENSMUSG00000021061,18.2967368406904,1.25766298969698,0.400093559652817,3.14342223051109,0.00166984780874361,0.0283594264725172,"12","Sptb"
ENSMUSG00000071533,172.354407313771,-0.381992590535877,0.121538583229684,-3.14297386381397,0.00167240772144748,0.0283764807806531,"16","Pcnp"
ENSMUSG00000103642	2.99231352320307	-4.14029732267948	1.31749452701167	-3.14255371676606	0.00167480979262529	0.0283908277114176	NA	NA
ENSMUSG00000027805,37.4044358391544,-0.959295505873163,0.305326310606109,-3.14186977194611,0.00167872684230966,0.0284308055744924,"3","Pfn2"
ENSMUSG00000032207,1769.66655329137,-0.396056491415228,0.126228496001985,-3.13761554608872,0.00170328125134024,0.0288198979818609,"9","Lipc"
ENSMUSG00000031150,17.1973541821726,1.39492635002252,0.444745393025568,3.13646048255372,0.00171000479951435,0.0288995642507319,"X","Ccdc120"
ENSMUSG00000009292,65.1975145597824,1.0183538953978,0.324731096598856,3.13599130500208,0.00171274281551761,0.0288995642507319,"10","Trpm2"
ENSMUSG00000021120,51.1027688209926,-0.647519885706877,0.206469213261546,-3.13615708355815,0.00171177490837205,0.0288995642507319,"12","Pigh"
ENSMUSG00000026709,279.115964902721,-0.284379835439962,0.0906992557703942,-3.13541531321792,0.00171610968893721,0.0289015496503348,"1","Dars2"
ENSMUSG00000029151,10.1754061355303,1.44785356822362,0.4617701388355,3.13544217448716,0.00171595254020957,0.0289015496503348,"5","Slc30a3"
ENSMUSG00000036751,2178.65512778969,0.218688098321871,0.0697534471581451,3.13515829298101,0.00171761402527209,0.0289015496503348,"7","Cox6b1"
ENSMUSG00000115388,526.949599805889,-0.615134764666254,0.196295594240626,-3.13371661267242,0.00172607466621236,0.0290171446190908,"15","Eppk1"
ENSMUSG00000042035,34.2842777010206,-0.735414592787559,0.234805336670006,-3.13201822078306,0.00173609100578019,0.0291586555666948,"3","Igsf3"
ENSMUSG00000032261,1106.80492758244,0.579131097303588,0.184997310748052,3.13048387007261,0.00174518583047505,0.0292844430063154,"9","Sh3bgrl2"
ENSMUSG00000014077,1348.70368592264,0.28274809627835,0.0903663627439315,3.12890867456473,0.00175456831735514,0.0293767350333907,"2","Chp1"
ENSMUSG00000000149,1230.64068785064,-0.362590005222023,0.115889743888887,-3.12874973276038,0.00175551760890328,0.0293767350333907,"5","Gna12"
ENSMUSG00000021420,326.145927744315,-0.369018725173431,0.117937685254177,-3.12892969179555,0.00175444282574364,0.0293767350333907,"13","Fars2"
ENSMUSG00000104332	15.468445375626	1.78575919500446	0.570863144518475	3.12817391024736	0.0017589607066039	0.0294073724000505	NA	NA
ENSMUSG00000048911,118.572671037811,0.511344691527346,0.163519705885596,3.12711357177404,0.0017653171869789,0.0294866167495377,"2","Rnf24"
ENSMUSG00000000881,194.143971080352,-0.375794531512109,0.12026058233717,-3.12483545488337,0.00177904544957024,0.0296615987204398,"X","Dlg3"
ENSMUSG00000040511,104.689442231623,-0.592337557378008,0.189545899847811,-3.12503492744292,0.00177783949024813,0.0296615987204398,"7","Pvr"
ENSMUSG00000010914,477.005491302424,-0.358418831463347,0.114722039149478,-3.12423693058961,0.00178266848678456,0.0296677675172905,"2","Pdhx"
ENSMUSG00000113769,51.039892194675,0.650504494912589,0.208197138985594,3.12446414048753,0.00178129232297172,0.0296677675172905,"12","5033406O09Rik"
ENSMUSG00000009569,737.227345849427,0.371856049589722,0.119058494035124,3.12330550292379,0.00178832017438107,0.0297346946041118,"16","Mrtfb"
ENSMUSG00000067656,17.6959807181638,2.22765356761907,0.713481352840852,3.12223095775283,0.00179486072341736,0.0298162655693376,"19","Slc22a27"
ENSMUSG00000109771,52.4059822691273,-0.713922229503347,0.228714570805522,-3.1214549514224,0.00179959778880837,0.0298677558397313,"5","Gm35315"
ENSMUSG00000026480,22.260309371481,0.90848459819694,0.29113244058652,3.12051998178799,0.00180532049403077,0.0299354961919283,"1","Ncf2"
ENSMUSG00000018417,3489.00063934168,-0.301298901260398,0.0965717320456642,-3.11994923232741,0.00180882211888447,0.0299663173918735,"1","Myo1b"
ENSMUSG00000038526,538.933226925825,-0.833323384664102,0.267235222966891,-3.11831417809526,0.00181888797963646,0.0300784376686936,"3","Car14"
ENSMUSG00000001518,125.692295973024,0.418334140404652,0.134148010210183,3.11845207207476,0.00181803708151829,0.0300784376686936,"6","Itfg2"
ENSMUSG00000026097,175.734805408609,-0.435371036389891,0.139630948941984,-3.11801244415224,0.00182075115666175,0.0300819756318027,"1","Ormdl1"
ENSMUSG00000034007,184.637497391176,-0.390977988581059,0.12541842124841,-3.11738885475738,0.00182460731812668,0.0301184049616567,"9","Scaper"
ENSMUSG00000020099,48.659862542568,0.700228282287143,0.224640428535896,3.1171071336131,0.00182635188947391,0.0301199443616673,"10","Unc5b"
ENSMUSG00000024085,4575.10622831845,0.31193311296199,0.10012474339676,3.11544481792984,0.00183667710043723,0.0302628638771229,"17","Man2a1"
ENSMUSG00000064225,8885.15697777284,0.521764667506767,0.167511338656896,3.11480208856469,0.00184068367027943,0.0302894031012846,"9","Paqr9"
ENSMUSG00000018171,1891.89345874258,-0.543146313761444,0.174384166926521,-3.1146538320208,0.00184160899338403,0.0302894031012846,"11","Vmp1"
ENSMUSG00000005686,18.1166594914511,0.826576474483346,0.265456135892213,3.11379683014362,0.00184696623552202,0.0303501478701996,"7","Ampd3"
ENSMUSG00000049404,1025.48992851025,0.912278746335353,0.293061929300413,3.11292138324862,0.00185245356089084,0.0304129189474788,"3","Rarres1"
ENSMUSG00000032383,2394.54709101871,-0.362933075341943,0.116610339129129,-3.11235760098465,0.0018559952883065,0.030443663721862,"9","Ppib"
ENSMUSG00000050199,1203.76824844395,-0.407322804946702,0.130913110470352,-3.1113981134758,0.00186203717529381,0.0304879336421535,"2","Lgr4"
ENSMUSG00000066071,5199.07833839141,-0.348624734838043,0.112044005376365,-3.11149832306497,0.00186140531216212,0.0304879336421535,"4","Cyp4a12a"
ENSMUSG00000024537,139.917190944328,-0.423491839313985,0.136142004865932,-3.11066257420716,0.00186668109081099,0.0305365588308453,"18","Psmg2"
ENSMUSG00000026516,427.809233787615,-0.330537689189658,0.106311240525298,-3.10915090028511,0.00187625864628115,0.0306657327134124,"1","Nvl"
ENSMUSG00000036438,570.926533394661,-0.386185322095469,0.124233241866409,-3.10855062858894,0.00188007430997571,0.0306731264883336,"17","Calm2"
ENSMUSG00000033717,3.8546333598575,3.31837034064559,1.06744317051086,3.10870914004488,0.00187906603024121,0.0306731264883336,"19","Adra2a"
ENSMUSG00000028986,179.932662921911,-0.370996336044659,0.119392110102183,-3.10737732775757,0.00188755305782581,0.0307579159887332,"5","Klhl7"
ENSMUSG00000108494	7.33851223530517	1.7941522636311	0.577416480540549	3.10720653825382	0.00188864396422046	0.0307579159887332	NA	NA
ENSMUSG00000056429,4624.11429569588,0.364302914053707,0.117262479694018,3.10673043077641,0.00189168812655768,0.0307800101948368,"6","Tgoln1"
ENSMUSG00000038812,53.0525177722223,0.551941007207687,0.177682241598938,3.10633748336833,0.00189420396939362,0.0307934762938856,"19","Trmt112"
ENSMUSG00000033752,12.8731819264321,-1.01121773443662,0.325674174566298,-3.10499822647363,0.00190280165510588,0.0309057009698408,"3","Mnd1"
ENSMUSG00000074649,106.185772438671,0.523366392270526,0.168679204750343,3.10273215388433,0.00191743092648349,0.0310879467547189,"2","BC029722"
ENSMUSG00000000266,180.170603941919,-0.429799367786856,0.138514905158573,-3.1029106022548,0.00191627516695873,0.0310879467547189,"X","Mid2"
ENSMUSG00000037235,1167.46378208364,0.247087099030156,0.0796440013971348,3.1023943385025,0.00191962061406913,0.0310958081710665,"5","Mxd4"
ENSMUSG00000064853	55.3040931366763	1.06409683162714	0.343070233804183	3.10168801247414	0.00192420637488057	0.031142435029123	NA	NA
ENSMUSG00000028601,1091.18485549181,-0.399897762878862,0.129041919678247,-3.09897561874442,0.00194190999991821,0.0314010978710179,"4","Echdc2"
ENSMUSG00000030559,14.8874776659066,-1.26349859553683,0.407819712359097,-3.09817931121554,0.00194713577524851,0.0314469591898382,"7","Rab38"
ENSMUSG00000022244,1323.67367163057,-0.293410346771477,0.0947090439246218,-3.09801825267078,0.00194819429191432,0.0314469591898382,"15","Amacr"
ENSMUSG00000034613,63.3927056554991,0.713587657241459,0.230472680197365,3.0961919505183,0.00196023421866542,0.0315860190559676,"10","Ppm1h"
ENSMUSG00000036292,479.674258786157,-0.715762020879034,0.231175384789693,-3.09618613387487,0.00196027267386816,0.0315860190559676,"16","Gramd1c"
ENSMUSG00000042444,276.853282679584,-0.753064461603366,0.243307009716255,-3.09512028642986,0.0019673309450019,0.0316717709062971,"9","Mindy2"
ENSMUSG00000063694,87.5058585840601,-0.506191831004317,0.163585362355633,-3.09435895556388,0.00197238691758856,0.0317251652352869,"6","Cycs"
ENSMUSG00000042251,2070.20759896672,-0.548260173903485,0.177196221109637,-3.09408502320294,0.00197420900911641,0.0317264954416594,"1","Pm20d1"
ENSMUSG00000029864,1017.92202398251,-0.583181222236092,0.188513854754783,-3.09357220982345,0.0019776241986214,0.031753402625752,"6","Gstk1"
ENSMUSG00000006651,5.86547243570066,-1.89580194808641,0.613163861219112,-3.09183575221984,0.00198922881779339,0.0319116390822791,"7","Aplp1"
ENSMUSG00000024769,72.0995630544435,0.619717461228884,0.200572234084813,3.08974701337191,0.00200327050070559,0.0321086589919771,"19","Cdc42bpg"
ENSMUSG00000038215,195.350720490819,0.374973746023463,0.121516333835825,3.08578883337669,0.00203012943316451,0.0325105889911507,"8","Cep44"
ENSMUSG00000051586,711.946674512811,0.314124452454382,0.101817413668792,3.08517414787431,0.00203433000860596,0.0325492801376953,"6","Mical3"
ENSMUSG00000017286,480.00967151403,-0.29180262950412,0.0945927953146442,-3.08482933117154,0.00203668987216318,0.0325584778862895,"11","Glod4"
ENSMUSG00000036550,2908.62115406965,-0.124293271802373,0.0403047643856725,-3.08383571264733,0.00204350407304287,0.0326388041088459,"8","Cnot1"
ENSMUSG00000004032,97.1711598949243,-0.44989607566188,0.145937429591193,-3.08280114924698,0.00205062129542693,0.0327075887876175,"3","Gstm5"
ENSMUSG00000045672,533.286602252676,0.69420482309657,0.225194599778899,3.08268858923862,0.00205139701606549,0.0327075887876175,"4","Col27a1"
ENSMUSG00000019883,1319.13952462669,-0.440507145664721,0.142917119869335,-3.0822559681266,0.00205438098226249,0.0327265581803213,"10","Echdc1"
ENSMUSG00000026603,307.553283853453,-0.412140271221253,0.13376058562495,-3.08117872911269,0.00206182845487339,0.0328165366639535,"1","Smyd2"
ENSMUSG00000022615,443.108483215357,-0.503822748709645,0.163545476778401,-3.08062783902186,0.00206564658783233,0.0328486432101671,"15","Tymp"
ENSMUSG00000022124,482.178107312859,-0.287002041658354,0.0933610775126377,-3.07410806842396,0.00211132936491696,0.0335458602927573,"14","Fbxl3"
ENSMUSG00000047260,456.33912408404,-0.305650158635497,0.0995637289267056,-3.06989464868781,0.00214134290454271,0.0339931197379104,"11","Emc6"
ENSMUSG00000036792,340.971679538329,-0.257746695576409,0.0839988809981857,-3.06845391883228,0.00215169510489771,0.0341277554028993,"2","Mbd5"
ENSMUSG00000046808,168.886380384844,0.529428616834187,0.172594627610309,3.06746869334514,0.00215880072642869,0.0342107082971845,"5","Atp10d"
ENSMUSG00000037455,67.469510387643,-0.737806090980509,0.240630945857261,-3.06613136706933,0.00216848018187493,0.0343342695463531,"10","Slc18b1"
ENSMUSG00000085385	123.370805113369	0.710466061762519	0.231751903067349	3.06563205030532	0.00217210438378286	0.0343618247703376	NA	NA
ENSMUSG00000047797,6783.64148495467,-0.195518721904844,0.0638276796520675,-3.06322778723338,0.00218963316244764,0.0346091064844411,"X","Gjb1"
ENSMUSG00000101537,17.7278352395136,0.854360615438803,0.278943073169559,3.06284936826328,0.00219240388462841,0.0346228977104954,"10","Gm29571"
ENSMUSG00000030382,7534.6933858774,-0.38231856087632,0.124857875469541,-3.06203000362269,0.00219841415466098,0.0346328995566965,"7","Slc27a5"
ENSMUSG00000025142,635.936935799441,-0.270938443180843,0.0884845312104537,-3.06198653566279,0.00219873342580343,0.0346328995566965,"11","Aspscr1"
ENSMUSG00000024576,1783.8979370902,-0.163368068551331,0.0533489881657958,-3.06225242817394,0.00219678111647096,0.0346328995566965,"18","Csnk1a1"
ENSMUSG00000025465,2184.1608381424,-0.260201117044963,0.0850082537494535,-3.06089239065961,0.00220678390639064,0.0347297139366396,"7","Echs1"
ENSMUSG00000031725,6021.27163216936,-0.463572076390004,0.151473052785137,-3.06042604850368,0.00221022335406554,0.0347538568777203,"8","Ces1f"
ENSMUSG00000025353,325.847888546819,-0.333237809217601,0.108917624842726,-3.05953981000583,0.00221677323752281,0.034810073230129,"10","Ormdl2"
ENSMUSG00000073471,16.5335227688837,-0.982551208198067,0.321155405482857,-3.05942603307829,0.00221761541082291,0.034810073230129,"17","Rsph3a"
ENSMUSG00000056973,7847.49906544034,0.621356097137858,0.203172339681246,3.05827111167147,0.00222618071283227,0.0349144765279971,"8","Ces1d"
ENSMUSG00000021365,99.5586745861656,0.631578770139264,0.206604028727112,3.05695282918936,0.00223599460342466,0.0350382659505719,"13","Nedd9"
ENSMUSG00000053333,250.615239713592,-0.313122014804561,0.10244139476821,-3.05659655955535,0.00223865363175968,0.0350498216680658,"1","Dis3l2"
ENSMUSG00000102881	9.83634165001931	1.22116324173778	0.399600645484245	3.05595913204281	0.00224341832052404	0.0350642246498359	NA	NA
ENSMUSG00000021548,195.929116661706,-0.294769441461528,0.0964570528941886,-3.0559656615767,0.00224336946602849,0.0350642246498359,"13","Ccnh"
ENSMUSG00000069835,70.4676304124795,-0.499092343018885,0.163362169287422,-3.05512803359493,0.00224964463045591,0.0351314366947909,"11","Sat2"
ENSMUSG00000096215,9.7758528946719,1.20191766172514,0.393465455344506,3.05469678570074,0.00225288163015474,0.0351518913036975,"16","Smim22"
ENSMUSG00000006342,24.5113397692548,0.734881013191047,0.240838056934031,3.05134920347053,0.00227815449973723,0.035515844508724,"10","Susd2"
ENSMUSG00000095385,49.0205413039209,-1.02273846896893,0.335265134489491,-3.05053631814791,0.00228433051359326,0.0355513554333969,"9","D630033O11Rik"
ENSMUSG00000038351,106.612724242826,-0.501190371580572,0.164292766288098,-3.05059305351097,0.0022838989610898,0.0355513554333969,"11","Sgsm2"
ENSMUSG00000006392,334.871902294584,-0.333699266257146,0.109463218898573,-3.04850587818313,0.00229982413456398,0.035761971197312,"4","Med8"
ENSMUSG00000026202,1811.87421409452,-0.425505564769002,0.139599223178078,-3.04805109285036,0.00230330762004553,0.0357856311666359,"1","Tuba4a"
ENSMUSG00000027514,55.6358642910553,0.991623423649891,0.325382944712522,3.04755808429356,0.00230708933975857,0.0358090316773921,"2","Zbp1"
ENSMUSG00000039253,187.666248406518,-0.352274770815767,0.115600626273515,-3.04734309987451,0.00230874020025291,0.0358090316773921,"11","Fn3krp"
ENSMUSG00000037406,14.4174384428687,-1.46115419850657,0.479734560047649,-3.04575554940515,0.00232096449867915,0.0359680479659369,"8","Htra4"
ENSMUSG00000073664,1901.10007635818,0.244243407250901,0.0802223481903884,3.04458062822156,0.00233004964788636,0.036078188096305,"1","Nbeal1"
ENSMUSG00000033898,1843.98435927534,-0.729255227955633,0.239613311290615,-3.04346709299115,0.00233869017481434,0.0361677544018431,"1","Cfhr2"
ENSMUSG00000036833,1603.99746069364,-0.319510487623446,0.104994049874806,-3.04312947261705,0.00234131574629237,0.0361677544018431,"2","Pnpla7"
ENSMUSG00000030545,755.298579998722,0.637209545367732,0.209396977356315,3.04306945311556,0.00234178278226846,0.0361677544018431,"7","Pex11a"
ENSMUSG00000109051	6.25813004189173	2.54464061292292	0.836313896029742	3.04268603571358	0.00234476832166353	0.0361832268926758	NA	NA
ENSMUSG00000074406,82.1297398686155,0.472699465444532,0.155427428673887,3.04128730351923,0.00235568934197404,0.0363210258644179,"7","Zfp628"
ENSMUSG00000024222,374.36014058304,1.04316002978385,0.343064956790102,3.04070704144255,0.00236023356480795,0.0363603549173116,"17","Fkbp5"
ENSMUSG00000041827,91.1488285750304,-0.890116872110828,0.292875769902772,-3.03923015688982,0.0023718357675371,0.036508256877533,"5","Oasl1"
ENSMUSG00000028128,39.5699237359671,-0.936604939564536,0.30830408094096,-3.03792585782831,0.00238212555747428,0.0366048611359148,"3","F3"
ENSMUSG00000034858,1188.12532064155,-0.590135658440548,0.194252392246952,-3.0379839939902,0.00238166604470099,0.0366048611359148,"9","Fam214a"
ENSMUSG00000043252,956.787073164744,0.446487736752725,0.147080869801565,3.03566151978233,0.00240008633208058,0.0368498103511362,"4","Tmem64"
ENSMUSG00000038576,365.422274184918,-1.31638700392669,0.433788998386615,-3.03462514914557,0.00240834812480485,0.0369145124339836,"1","Susd4"
ENSMUSG00000036499,1034.69015507189,-0.240908186597522,0.0793863989858214,-3.03462796745005,0.00240832562244453,0.0369145124339836,"10","Eea1"
ENSMUSG00000006906,164.032184754734,-0.300853284289038,0.099151853129513,-3.03426789105051,0.002411202161354,0.0369272270554971,"6","Stambp"
ENSMUSG00000038696,573.693022071935,-0.216499947830356,0.0713917751604799,-3.03256148686162,0.00242487690944217,0.0370749425559967,"2","Mapkap1"
ENSMUSG00000085873	4.69829263783875	2.37589666704055	0.783463141972657	3.0325570403457	0.00242491263537851	0.0370749425559967	NA	NA
ENSMUSG00000036863,116.372337076101,0.36853990171517,0.121553605209163,3.03191255480252,0.00243009591115887,0.0371230732156932,"3","Syde2"
ENSMUSG00000048677,51.8570597892531,0.583442285530108,0.192510033521762,3.03071104844078,0.00243978610926996,0.037239915174129,"7","Tpcn2"
ENSMUSG00000034653,211.845726342072,-0.328366661430818,0.108392353033328,-3.02942645160451,0.00245018554030996,0.0373673781398442,"18","Ythdc2"
ENSMUSG00000108394	48.4745455973886	0.713265236306305	0.235644261378563	3.02687293182346	0.00247097806603379	0.0376215692190787	NA	NA
ENSMUSG00000030811,70.1362968172801,0.515476005197753,0.170287299932355,3.02709600423826,0.00246915524079183,0.0376215692190787,"7","Fbxl19"
ENSMUSG00000109812	12.9503073972212	1.41106438881842	0.466246752179317	3.02643263941864	0.0024745795077194	0.0376449793334461	NA	NA
ENSMUSG00000030652,110.423362198084,-0.439767171069625,0.14533557728114,-3.0258741823341,0.00247915440522471,0.0376831469594155,"7","Coq7"
ENSMUSG00000095562	10.3655470685516	1.69783945435628	0.561318444997222	3.02473483543674	0.00248851197748301	0.0377624446499917	NA	NA
ENSMUSG00000001794,845.521431993271,0.300264672496273,0.0992666290568016,3.02482994888904,0.00248772956655711,0.0377624446499917,"7","Capns1"
ENSMUSG00000086513	2.49892878864603	-3.25267039493313	1.07592101223676	-3.02314980183449	0.00250158377192487	0.0379292502077386	NA	NA
ENSMUSG00000108076	9.04420904049723	1.33063713691678	0.440311344320163	3.02203691565402	0.00251079926265741	0.0380057913285237	NA	NA
ENSMUSG00000007989,9.95917701299184,1.32555947890632,0.43859723225242,3.02227050567305,0.00250886239963862,0.0380057913285237,"14","Fzd3"
ENSMUSG00000028911,388.56625665684,0.259218850100201,0.085786057375026,3.02168974810195,0.0025136804060087,0.0380178529067982,"4","Srsf4"
ENSMUSG00000032399,4182.8444563804,-0.238893227927947,0.0790697331752859,-3.02129801549167,0.00251693502609163,0.0380355384224618,"9","Rpl4"
ENSMUSG00000109482	1031.77092084487	-0.446512899931843	0.147914297031769	-3.01872712031307	0.00253839055487544	0.0383280163252715	NA	NA
ENSMUSG00000051379,2.23737729297202,3.19598750263197,1.05889036530972,3.01824212150346,0.00254245684253412,0.0383576615449316,"2","Flrt3"
ENSMUSG00000045409,217.168848267753,0.607024379629259,0.201152870391198,3.01772665957355,0.00254678506653442,0.0383912062922213,"17","Trim39"
ENSMUSG00000061825,164.264276939559,-0.830083675831682,0.275134702940215,-3.01700827616811,0.00255282841971914,0.0384505287990727,"8","Ces2c"
ENSMUSG00000047907,184.733845293286,-0.481031272572308,0.159489892013418,-3.01606118418989,0.00256081581153342,0.0385072385839815,"2","Tshz2"
ENSMUSG00000032482,87.7951411426841,0.885123260990205,0.293459767899212,3.01616561386431,0.00255993397404555,0.0385072385839815,"9","Cspg5"
ENSMUSG00000024908,1355.56183444399,-0.133996795207242,0.0444737328688043,-3.01294239461588,0.00258728024383873,0.038873139742684,"19","Ppp6r3"
ENSMUSG00000060636,268.807568611789,0.95626632064375,0.317543826890553,3.01144673479464,0.00260006014982362,0.0390330017553768,"16","Rpl35a"
ENSMUSG00000104887	10.3776638342711	-2.50248167898285	0.831125881081609	-3.01095385903056	0.00260428423308363	0.0390642634962544	NA	NA
ENSMUSG00000041650,1216.99467031918,-0.400006570706454,0.132891154213793,-3.01003157864767,0.00261220529286992,0.0391508829432599,"14","Pcca"
ENSMUSG00000011034,7.47829623688015,1.54542640325627,0.513744030410133,3.00816420586439,0.00262831082056805,0.0393599255888024,"5","Slc5a1"
ENSMUSG00000050271,24.4251565340632,0.870835652726534,0.289660151912872,3.00640473663935,0.00264356871757067,0.039555942090639,"8","Prag1"
ENSMUSG00000009207,112.663790352144,-0.381602201280398,0.12698108684796,-3.00518928253707,0.00265415622056934,0.0396168653544883,"2","Lnpk"
ENSMUSG00000041372,25.7789693822134,-0.83969610108716,0.279397280850144,-3.00538394121858,0.00265245799737623,0.0396168653544883,"6","B4galnt3"
ENSMUSG00000034152,441.954814263418,-0.254187699762618,0.0845692719975681,-3.00567444603197,0.00264992544926561,0.0396168653544883,"13","Exoc3"
ENSMUSG00000019173,885.19278813254,-0.202116894743777,0.067269718586196,-3.00457470302621,0.00265952440196006,0.0396645340079734,"11","Rab5c"
ENSMUSG00000096929,383.232636238564,0.506983427239219,0.168769754214956,3.0039945818342,0.00266460070214903,0.0396843998288762,"1","A330023F24Rik"
ENSMUSG00000057054,157.84377466821,-0.468326912562719,0.155904980975544,-3.003925273152,0.00266520777359503,0.0396843998288762,"11","Inca1"
ENSMUSG00000070687,6.67966540714238,-4.94047033065298,1.64536487523232,-3.00265941313194,0.00267631764202989,0.0398173195682097,"4","Htr1d"
ENSMUSG00000041775,70.867215711555,0.478289600669103,0.159350298473715,3.00149799059207,0.00268654812399589,0.0399044281609812,"7","Mapk1ip1"
ENSMUSG00000049960,159.838717170804,-0.323448014201795,0.107755804635582,-3.00167601453731,0.0026849776704569,0.0399044281609812,"14","Mrps16"
ENSMUSG00000041762,627.61714340028,-0.414222229426398,0.138029329479978,-3.00097255407217,0.00269118820369726,0.0399049912708371,"2","Gpr155"
ENSMUSG00000079057,5586.0956933608,-0.500804128686425,0.166892946014429,-3.00075072461796,0.00269314935605265,0.0399049912708371,"8","Cyp4v3"
ENSMUSG00000114800	6.41861710616792	1.98916230419452	0.662850683914479	3.0009206484445	0.00269164697456786	0.0399049912708371	NA	NA
ENSMUSG00000019990,268.0605948847,-0.545714397194694,0.181923487577649,-2.99969181803295,0.00270252895788802,0.0400114676882123,"10","Pde7b"
ENSMUSG00000047090,51.3876364717259,0.503841636479683,0.168029075096725,2.9985384147931,0.00271277955070687,0.0401090553807006,"10","Tmem198b"
ENSMUSG00000056133,11.4943219967239,-1.29780299538133,0.432823839141656,-2.99845544079789,0.00271351833003205,0.0401090553807006,"17","Unc93a2"
ENSMUSG00000026821,21.7122459687361,0.86365073471083,0.288084472589104,2.99790796410835,0.00271839753295598,0.0401486404867345,"2","Ralgds"
ENSMUSG00000002731,157.078787151735,-0.35665666898993,0.119021702897951,-2.99656835943381,0.00273037013379226,0.0402928408093615,"2","Prkra"
ENSMUSG00000050022,16.2723276961625,1.17154789815583,0.391023022957519,2.99610976687453,0.00273447982121198,0.0403208665633844,"5","Amz1"
ENSMUSG00000019984,277.274963830798,-0.240488397005344,0.0802851188743591,-2.99542929470769,0.00274058830250017,0.0403782961531527,"10","Med23"
ENSMUSG00000036591,666.759490035912,0.220761611434829,0.0737311953114776,2.9941412247858,0.00275218522793905,0.0405164314427832,"2","Arhgap21"
ENSMUSG00000038172,690.392512781183,-0.364465478936212,0.121748779826994,-2.99358629675074,0.00275719523377166,0.0405478811374294,"4","Ttc39b"
ENSMUSG00000017119,3350.98723022959,-0.211628166548233,0.0706979671799721,-2.99341232838425,0.00275876757080866,0.0405478811374294,"11","Nbr1"
ENSMUSG00000072694,18.1109762002388,1.0053657472644,0.336009647389805,2.992074052261,0.00277089040659484,0.0406932697393638,"5","1500011B03Rik"
ENSMUSG00000022827,243.710338453349,-0.448443394733324,0.149892040164896,-2.99177590911427,0.00277359776895228,0.0407002601011179,"16","Rabl3"
ENSMUSG00000065952,23.0188632939592,-1.16841703518046,0.390753693850266,-2.99016248232369,0.00278829085111355,0.0408829783957485,"8","C330021F23Rik"
ENSMUSG00000022562,1786.56168022782,0.378174242399341,0.126523377850868,2.98896732622087,0.00279922064065796,0.0409773551248805,"15","Oplah"
ENSMUSG00000024130,3768.61528319296,0.491198715123134,0.164326847458027,2.98915680986698,0.00279748519306898,0.0409773551248805,"17","Abca3"
ENSMUSG00000032330,1111.60933762964,-0.318191037591357,0.10650635619717,-2.98753096953487,0.00281240798953306,0.041137387112336,"9","Cox7a2"
ENSMUSG00000057143,125.214324145689,-0.498821663584276,0.167007700102698,-2.98681835195345,0.00281897164388174,0.0412003547951946,"7","Trim12c"
ENSMUSG00000035852,1.75907605455592,3.37687130630343,1.13219514902385,2.98258768306408,0.00285822762757154,0.0417307046187043,"10","Misp"
ENSMUSG00000067547	20.6927744330903	-2.71266943512606	0.909554454834756	-2.98241564395272	0.0028598344722248	0.0417307046187043	NA	NA
ENSMUSG00000044433,202.770871977516,0.36458694423395,0.122352319332419,2.97981228490982,0.00288425071186407,0.0419902081419687,"8","Camsap3"
ENSMUSG00000055660,356.633942088587,-0.276355505313471,0.0927434944954538,-2.9797831838978,0.00288452471501572,0.0419902081419687,"17","Mettl4"
ENSMUSG00000024901,34.3641681509365,0.790784196854163,0.265352786521859,2.98012395957644,0.00288131760101494,0.0419902081419687,"19","Peli3"
ENSMUSG00000025207,4768.81728109307,0.412472095955983,0.138448758384077,2.97924012298995,0.00288964231399876,0.042031160930891,"19","Sema4g"
ENSMUSG00000014769,1051.72143504329,-0.240715349498561,0.0808181837896884,-2.97848006736912,0.00289681870578098,0.0421019706720678,"17","Psmb1"
ENSMUSG00000003380,460.333398984082,0.345294202928632,0.115967548462264,2.97750713460147,0.0029060288084315,0.0421817948869003,"7","Rabac1"
ENSMUSG00000020888,59.7003128055224,0.546158546454495,0.183434019363942,2.97741143299537,0.00290693619368605,0.0421817948869003,"11","Dvl2"
ENSMUSG00000038859,378.295260927375,0.427140074791922,0.143500211632706,2.97658149721202,0.00291481599921681,0.0422625149647969,"5","Baiap2l1"
ENSMUSG00000073434,71.4297594675908,0.5760226489668,0.19354637966504,2.97614788746599,0.00291894064541058,0.0422887032345425,"17","Wdr90"
ENSMUSG00000021716,201.506615236709,-0.311203952788087,0.104587965082447,-2.97552354654538,0.00292488894998784,0.0423412495617288,"13","Srek1ip1"
ENSMUSG00000022261,2442.21806470294,-0.204820107514682,0.0688921392669725,-2.97305483171248,0.00294851773170434,0.0426494555323451,"15","Sdc2"
ENSMUSG00000013662,915.250900226133,-0.193693957180162,0.0651878390730633,-2.97132041703465,0.00296522235067096,0.0428570964154028,"19","Atad1"
ENSMUSG00000035235,19.6655141564776,-0.893864355280308,0.300910743275848,-2.97052988387621,0.00297286480140372,0.0429335344240727,"14","Trim13"
ENSMUSG00000105179	57.7496211453721	0.820805512477889	0.27637740679322	2.96987196602506	0.00297923889626486	0.0429915486296448	NA	NA
ENSMUSG00000094344	21.6156087029864	-4.84465910482462	1.63180726442973	-2.96889173766344	0.00298875875715075	0.0430948298264266	NA	NA
ENSMUSG00000103076	26.0986003340376	0.645315584331043	0.217449765921446	2.96765361690095	0.0030008229017574	0.0432346048404858	NA	NA
ENSMUSG00000075015	4.72128171631108	-1.64674035446165	0.555123121252389	-2.96644166207041	0.00301267509785198	0.0433711079596054	NA	NA
ENSMUSG00000041773,93.6293545550421,0.723971318235028,0.244098132065091,2.9659027380102,0.00301795915738053,0.0434129140620039,"13","Enc1"
ENSMUSG00000075576,4.12121146158659,1.71244136526309,0.577543661600416,2.96504226280969,0.00302641349897713,0.0435002223966453,"11","Gm12359"
ENSMUSG00000033685,222.041986784113,0.60244213566304,0.203308684745488,2.96318938080391,0.00304469182532635,0.043728487318073,"7","Ucp2"
ENSMUSG00000020650,130.712171465158,-0.380964134267709,0.128643361234036,-2.96139754600034,0.00306246364093488,0.0439491241625903,"12","Bcap29"
ENSMUSG00000021947,340.542818132895,-0.547079968015317,0.184983376032743,-2.95745477106267,0.00310190252094186,0.044480111621053,"14","Cryl1"
ENSMUSG00000041143,103.253069812281,-0.466654802324437,0.157817031945232,-2.95693561444232,0.00310712991372144,0.0445200704055609,"4","Tmco4"
ENSMUSG00000028101,77.174491623112,-0.44500496423422,0.150544123684031,-2.95597698099607,0.00311680351638001,0.044585332547294,"3","Pias3"
ENSMUSG00000073889,239.850642439694,-0.821556090269468,0.277907405146502,-2.9562223785882,0.00311432458957019,0.044585332547294,"4","Il11ra1"
ENSMUSG00000106229	44.8576711459094	0.795026630639123	0.269019857937162	2.95527117118926	0.00312394340926466	0.044585332547294	NA	NA
ENSMUSG00000030707,31.2320757597185,0.702193558375874,0.237594192641973,2.95543233009065,0.00312231183147758,0.044585332547294,"7","Coro1a"
ENSMUSG00000025809,2570.97417913536,-0.207924389996668,0.070349237947701,-2.9556025916193,0.00312058894238836,0.044585332547294,"8","Itgb1"
ENSMUSG00000025035,69.9310617219347,-0.458299555330984,0.155091153263149,-2.95503351215248,0.00312635089517484,0.044585332547294,"19","Arl3"
ENSMUSG00000102202	1.7766646728362	-3.32834212262052	1.12679822073664	-2.95380491499589	0.00313882357904946	0.0446749050170805	NA	NA
ENSMUSG00000085772,17.5427043923371,-1.13757407214824,0.385136417202386,-2.9536912671399,0.00313997961797682,0.0446749050170805,"11","D630024D03Rik"
ENSMUSG00000117546	19.4861520933717	1.11153324258617	0.376282980786339	2.95398224034301	0.00313702058041291	0.0446749050170805	NA	NA
ENSMUSG00000113600	10.7996811584411	-3.11535185373606	1.05521547044167	-2.95233716809714	0.00315378356201942	0.0448363306089121	NA	NA
ENSMUSG00000062175,2.0329636768587,3.00564887563401,1.01845593606132,2.95118204844265,0.00316560276876122,0.0449343147877079,"2","Tgif2"
ENSMUSG00000070291,1.18692486153806,3.89589559263579,1.32010085920424,2.95121055749048,0.00316531057836792,0.0449343147877079,"9","Ddx43"
ENSMUSG00000091971,60.6670350402197,2.17979414294212,0.738683721470111,2.95091671792082,0.00316832333147779,0.0449379607823911,"17","Hspa1a"
ENSMUSG00000042423,357.429926825041,0.395182453201397,0.133940097094825,2.9504417405463,0.00317319882791814,0.0449721418968352,"7","Fbrs"
ENSMUSG00000062691,85.4439119663876,-0.434707895810005,0.147386726608828,-2.94943721060948,0.00318353254965888,0.0450835665417531,"17","Cebpzos"
ENSMUSG00000029427,250.117914956466,0.301062676753559,0.102086785330969,2.94908568016422,0.00318715602452475,0.0450998649242292,"5","Zcchc8"
ENSMUSG00000029569,380.84021147966,-0.277441462831454,0.0940862710592491,-2.94879858355466,0.00319011812193826,0.0451067864683364,"6","Tmem168"
ENSMUSG00000041272,36.0831364640415,0.875187258729858,0.296997951077706,2.9467787759279,0.00321102835074467,0.0453672789446806,"4","Tox"
ENSMUSG00000054008,3742.69667095621,-0.297136649815262,0.100880262475007,-2.94543890474985,0.00322496830780191,0.0455289643454387,"18","Ndst1"
ENSMUSG00000002748,1256.08934419723,0.25694808043346,0.0872499784836911,2.9449643988335,0.00322991825258233,0.0455635799900246,"5","Baz1b"
ENSMUSG00000118280	1.01229720073845	3.53323617618536	1.19986953568282	2.9446836269367	0.00323285046439655	0.0455697005182327	NA	NA
ENSMUSG00000086593,83.7114237526975,-0.416960899381,0.141683066132299,-2.94291273306899,0.00325140057023969,0.0457957887267737,"1","Gm16548"
ENSMUSG00000022178,34.9705465606105,-0.954012999936286,0.324236033975925,-2.94234107245194,0.00325740938606862,0.0458450209891139,"14","Ajuba"
ENSMUSG00000030057,2840.52182489035,-0.275678512500123,0.0937405586334686,-2.94086696856633,0.00327295063611856,0.0460282340808038,"6","Cnbp"
ENSMUSG00000071014,443.87068838559,-0.328592165257066,0.111781383457386,-2.9395965150345,0.00328639899444567,0.0461817547447527,"4","Ndufb6"
ENSMUSG00000045790,110.177835181256,1.10433393777161,0.37571108939865,2.9393168552442,0.0032893660785874,0.0461878654914812,"5","Ccdc149"
ENSMUSG00000108358	11.1571335739464	-1.12675000258412	0.383608196874474	-2.93724172675283	0.00331145874629029	0.0464623134864114	NA	NA
ENSMUSG00000035722,130.322187033339,0.390187732331812,0.132863484947016,2.93675672053471,0.0033166417679282,0.0464992666003154,"10","Abca7"
ENSMUSG00000019373,456.588051104505,-0.293295219922288,0.09988760823158,-2.93625230511387,0.00332204004330294,0.0465391784868245,"11","Cops3"
ENSMUSG00000073407,2.84628954974362,2.626808937058,0.894773193634304,2.93572600939091,0.00332768101216749,0.0465824264481466,"17","Gm6034"
ENSMUSG00000031939,300.679166093774,0.363688794489587,0.12391344284214,2.93502291718994,0.00333523054149939,0.0466523045068626,"9","Taf1d"
ENSMUSG00000070462,62.0358265259742,0.485297198083869,0.16538089163,2.93442122182776,0.00334170369390356,0.0467070309400774,"7","Tlnrd1"
ENSMUSG00000022350,541.216100345232,-0.212888864475875,0.0725817199194098,-2.9330920335348,0.00335604392514926,0.046871547622299,"15","Washc5"
ENSMUSG00000046005	16.1289266436664	1.18914893577988	0.405815124947086	2.93027258640231	0.00338664780128388	0.0472615577619219	NA	NA
ENSMUSG00000053644,5100.66354624153,-0.270839485151234,0.0924353282718189,-2.93004298480763,0.0033891511816115,0.0472615577619219,"18","Aldh7a1"
ENSMUSG00000031666,610.223782426701,-0.330383369687155,0.112777807310607,-2.9295069443692,0.00339500226986192,0.0473069835005969,"8","Rbl2"
ENSMUSG00000026404,47.1147455536342,-0.569961387725831,0.194764876575997,-2.92640745983495,0.00342901504139383,0.0477045162301162,"1","Ddx59"
ENSMUSG00000026657,126.553890778021,0.446862779589915,0.152723673819177,2.92595619536364,0.00343399286239817,0.0477045162301162,"2","Frmd4a"
ENSMUSG00000115252	32.3348719597322	0.760187064611176	0.259804625872816	2.9259951090452	0.00343356335323828	0.0477045162301162	NA	NA
ENSMUSG00000025428,2083.96520072019,-0.263633470332696,0.0900922011208277,-2.92626295120842,0.00343060837589582,0.0477045162301162,"18","Atp5a1"
ENSMUSG00000024427,115.32604080779,-0.777362598183065,0.265763691801443,-2.9250142971518,0.00344440397939336,0.0478127310381543,"18","Spry4"
ENSMUSG00000038602,7.56267508210651,2.05780212746365,0.703663705673246,2.92441135001386,0.00345108363038451,0.0478690231317212,"10","Slc35f1"
ENSMUSG00000083220	1.42640103433957	3.50372327354293	1.19834737250642	2.92379601602053	0.00345791266139478	0.0479069846978285	NA	NA
ENSMUSG00000024981,6356.21901058355,-0.536910565774209,0.183641317497334,-2.92369153680246,0.00345907340170176,0.0479069846978285,"19","Acsl5"
ENSMUSG00000032565,65.5553637680616,-0.616382798171267,0.210855239965837,-2.92325103360549,0.00346397119243952,0.0479384177163102,"9","Nudt16"
ENSMUSG00000110444,197.295363799338,-0.360573099839024,0.123411525271603,-2.92171334116061,0.00348111773377291,0.0481391868567232,"8","Gm10033"
ENSMUSG00000066513,25.1277233858167,-1.28655024504558,0.440414459435898,-2.921226171124,0.00348656617289008,0.0481780052981174,"7","Klk1b4"
ENSMUSG00000024818,237.514941041071,-0.595071467393854,0.203755627260063,-2.92051549886441,0.00349452814685816,0.048214972313686,"19","Slc25a45"
ENSMUSG00000064339	603861.243038278	-0.526103595471859	0.180138845201368	-2.920544954553	0.0034941978134155	0.048214972313686	NA	NA
ENSMUSG00000032264,228.939587872706,0.334396589948129,0.114541104958996,2.9194461679747,0.00350653951284768,0.0483441275240677,"9","Zw10"
ENSMUSG00000022911,84.112891487537,-0.550779760900529,0.188820194566705,-2.91695367735655,0.00353468263331516,0.0486953257036772,"16","Arl13b"
ENSMUSG00000030536,269.528741016894,0.40113744478407,0.137589023895917,2.91547562026112,0.00355146853120254,0.0487792063321794,"7","Iqgap1"
ENSMUSG00000031753,745.429882378443,-0.242524723711404,0.0831691242092322,-2.91604277449494,0.00354501895654929,0.0487792063321794,"8","Cog4"
ENSMUSG00000000301,2485.21819139156,-0.205465439168137,0.0704731552287921,-2.91551355265832,0.0035510368380075,0.0487792063321794,"11","Pemt"
ENSMUSG00000114939	9.39078962575472	1.71512788896839	0.588253929532767	2.91562504364512	0.00354976828075025	0.0487792063321794	NA	NA
ENSMUSG00000028236,3.57945699943305,3.48353774832179,1.19540355191887,2.91411025400585,0.00356703903413882,0.0489490321722624,"4","Sdr16c5"
ENSMUSG00000024924,182.814981576376,0.948432323346389,0.325483178602333,2.91392116612318,0.0035692002625608,0.0489490321722624,"19","Vldlr"
ENSMUSG00000037818,49.1386977138198,-0.566678836871535,0.194715603832695,-2.91028980583621,0.00361093760242195,0.0493802036430377,"3","Abhd18"
ENSMUSG00000021196,31.568829334043,0.733904327146272,0.252147635898372,2.91061355594892,0.00360719861008045,0.0493802036430377,"13","Pfkp"
ENSMUSG00000113752	23.7702008496086	0.780381954688297	0.268150951985492	2.91023376538495	0.00361158517175822	0.0493802036430377	NA	NA
ENSMUSG00000022285,847.175352422599,0.242899724172723,0.0834704190899568,2.91000963959397,0.00361417608900523,0.0493802036430377,"15","Ywhaz"
ENSMUSG00000041720,719.234671975508,0.253672266679351,0.0871638425366882,2.91029237923486,0.00361090786833008,0.0493802036430377,"16","Pi4ka"
ENSMUSG00000064330,12.3689118252118,-1.74685714708429,0.600379726427941,-2.90958716657125,0.00361906451770622,0.0494099826369472,"6","Pde6h"
ENSMUSG00000031984,373.078742986636,-0.233489494843232,0.0802626082138023,-2.90906936666282,0.00362506417373913,0.0494548769850424,"8","2810004N23Rik"
ENSMUSG00000057329,43.0403394697432,0.56284105551476,0.193520308425728,2.90843405580234,0.0036324377655065,0.0495184341127344,"1","Bcl2"
ENSMUSG00000042133,365.997416142619,-0.280191748077803,0.0963604968975219,-2.90774494838672,0.00364045115379092,0.049590611684202,"2","Ppig"
ENSMUSG00000107476,75.3748284638762,0.849524050818044,0.292296637902492,2.90637640211736,0.00365641318227911,0.0497452072041114,"6","Zfp862-ps"
ENSMUSG00000114709	22.466231219797	0.982389808212324	0.338020271575338	2.9063044166964	0.00365725454280227	0.0497452072041114	NA	NA
ENSMUSG00000009647,390.479162853518,-0.322194208647039,0.110878153006043,-2.90584032933413,0.00366268299046166,0.0497819208241585,"10","Mcu"
ENSMUSG00000025916,4.87762923562049,1.76760546977576,0.608494605098846,2.90488273020699,0.00367390722641809,0.0498972954652762,"1","Ppp1r42"
ENSMUSG00000071691,5.46704861868691,-1.65222408480329,0.568868432131699,-2.90440458896968,0.00367952332650333,0.0499363880025451,"19","Gm960"
ENSMUSG00000008153,206.797473013125,1.26784160419456,0.43666638342847,2.90345593869661,0.00369068899375854,0.0500134972111112,"6","Clstn3"
ENSMUSG00000032253,837.122549334098,-0.32628704732659,0.112371646879152,-2.90364212315488,0.00368849516553726,0.0500134972111112,"9","Phip"
ENSMUSG00000009376,1712.79859498297,-0.292793851336681,0.100864322466314,-2.90284854126163,0.00369785426292157,0.0500733940279802,"6","Met"
ENSMUSG00000030095,157.812034133729,0.489731571534793,0.168873730599201,2.89998669299906,0.00373178502453381,0.0504953700649086,"6","Tmem43"
ENSMUSG00000020253,164.297664437015,0.360807191918303,0.124439894868038,2.89944950773962,0.00373818548048559,0.0505444797361432,"9","Ppm1m"
ENSMUSG00000110774	11.3724254721087	1.50356658751589	0.519227086612116	2.89577841041856	0.00378219365348204	0.0511016386959351	NA	NA
ENSMUSG00000081739	4.72040102428056	-2.8378693282377	0.980299837023745	-2.89489931657406	0.0037928016379858	0.0512032435225992	NA	NA
ENSMUSG00000036864,31.3858731163776,0.797552977674784,0.275522733895652,2.89469027255239,0.00379532813829792,0.0512032435225992,"7","Proser3"
ENSMUSG00000097426	142.445039035018	0.707187933228436	0.24437822338098	2.8938254949417	0.00380579607465413	0.0512984132275271	NA	NA
ENSMUSG00000020116,331.650031871479,-0.358461768627069,0.12387905336322,-2.89364310506992,0.003808007209982,0.0512984132275271,"11","Pno1"
ENSMUSG00000096910,95.668606874455,-0.546032360502314,0.188740281099605,-2.89303564305996,0.0038153799692806,0.0513598012100946,"17","Zfp955b"
ENSMUSG00000050737,18.4300096859974,1.76342732570673,0.610009321765615,2.89082029206153,0.0038423776942623,0.0515404202046764,"2","Ptges"
ENSMUSG00000035093,1840.13700382706,0.267935524202641,0.0926719943530577,2.89122432373552,0.00383744099480984,0.0515404202046764,"2","Secisbp2l"
ENSMUSG00000021666,882.225735066018,-0.219128769551195,0.0757893517541543,-2.89128702752341,0.00383667535939612,0.0515404202046764,"13","Gfm2"
ENSMUSG00000022946,575.745606304498,0.593600497654685,0.20534040450064,2.89081196220608,0.00384247953407235,0.0515404202046764,"16","Dop1b"
ENSMUSG00000090952	17.3563521400679	0.960778374124355	0.332360085991072	2.89077544091791	0.00384292606789254	0.0515404202046764	NA	NA
ENSMUSG00000040018,359.391838475799,-0.316583871694551,0.109527426963033,-2.89045292556176,0.00384687140440681,0.0515554257284205,"19","Cox15"
ENSMUSG00000041115,182.953670616807,0.362052602471903,0.12530423830077,2.88938831903563,0.00385992089298747,0.0516923326637969,"X","Iqsec2"
ENSMUSG00000043415,75.6113666598555,0.432896341061558,0.149888983736685,2.88811312392406,0.00387560461333995,0.0518420761566777,"2","Otud1"
ENSMUSG00000049295,233.992020317384,0.323407628747618,0.111982584360853,2.88801719118635,0.00387678683540068,0.0518420761566777,"14","Zfp219"
ENSMUSG00000074811,48.7307370890607,0.511355059689335,0.177125613847541,2.8869628089446,0.00388980206342713,0.0519780143860152,"19","Hps6"
ENSMUSG00000022665,169.706149724283,-0.590576672384794,0.204681054721274,-2.88535093386644,0.00390977567783251,0.0522066679089787,"16","Ccdc80"
ENSMUSG00000054408,1501.26835982688,-0.361446836552587,0.125334850999635,-2.88384941354931,0.00392846558533758,0.052417858285704,"8","Spcs3"
ENSMUSG00000037263,2.55643943473381,3.38149523191388,1.17317940297018,2.88233429887435,0.00394740691765153,0.0525936465872636,"19","Aldh3b3"
ENSMUSG00000024654,187.559593340871,-0.427758627253919,0.148403889425091,-2.88239498918144,0.00394664660102778,0.0525936465872636,"19","Asrgl1"
ENSMUSG00000047361,1.58956458039638,-3.76201060143589,1.30622831540109,-2.88005592673188,0.00397604633740499,0.0529365585359613,"1","Gm973"
ENSMUSG00000050587,23.390626977859,-0.980570140628455,0.340649612804548,-2.87853003135826,0.00399533238615886,0.0531157891570974,"2","Lrrc4c"
ENSMUSG00000053821	1.51849896791122	3.69167815817146	1.28240275820606	2.87871975831969	0.00399292978009252	0.0531157891570974	NA	NA
ENSMUSG00000019794,34.096214996804,-0.663185992986966,0.230444996743424,-2.8778493886129,0.00400396250564226,0.0531530393762116,"10","Katna1"
ENSMUSG00000068245,25.0743591062774,-0.765276528504337,0.265900519617594,-2.87805578418922,0.00400134375404057,0.0531530393762116,"14","Phf11d"
ENSMUSG00000029269,197.500851314482,-0.687764644851339,0.23903966611517,-2.87719881820774,0.00401222714270174,0.0532240167875489,"5","Sult1b1"
ENSMUSG00000067365,99.0017561485057,-0.494960397399644,0.172077066866229,-2.87638792555909,0.00402255014327156,0.0532348431861174,"5","Tmem128"
ENSMUSG00000025795,1109.04360609102,-0.465204223016201,0.161741647468936,-2.8762179085974,0.0040247175851785,0.0532348431861174,"10","Rassf3"
ENSMUSG00000025794,152.462386664347,-0.729199956676639,0.25352340609939,-2.87626285831284,0.00402414444576857,0.0532348431861174,"9","Rpl14"
ENSMUSG00000079491,146.871901726739,0.909431320398783,0.316178234550426,2.87632487319029,0.00402335383557711,0.0532348431861174,"17","H2-T10"
ENSMUSG00000085355,3.02092093063316,2.11239839057171,0.735704203336759,2.87126046173314,0.00408838505599373,0.0540377850879171,"6","3010003L21Rik"
ENSMUSG00000029017,1188.15430414512,-0.269549945892671,0.0939079275914017,-2.87036411947559,0.00409999369554428,0.0541519804538216,"5","Pmpcb"
ENSMUSG00000035834,148.621841364763,-0.325300468447988,0.113365184691012,-2.86949180504251,0.00411131986092921,0.0542622823902668,"13","Polr3g"
ENSMUSG00000020956,160.243310699093,-0.473489794423304,0.16502863029412,-2.86913727381384,0.00411593121784903,0.0542838650857312,"12","Dtd2"
ENSMUSG00000027775,1414.2687481683,0.434093773089331,0.151439632236684,2.86644761795835,0.00415106849514861,0.0547077235198776,"3","Mfsd1"
ENSMUSG00000024805,322.242497011342,-0.269929584109558,0.0941955141906418,-2.86563098496654,0.00416179060540516,0.0548094300668521,"19","Pcgf5"
ENSMUSG00000051934,133.9545842137,-0.458426826645268,0.160040642621276,-2.8644400518317,0.0041774721926673,0.0549762574273099,"15","Spats2"
ENSMUSG00000029447,1089.7259807185,-0.392785873115594,0.137147158827129,-2.86397382544899,0.0041836258053343,0.0550175448372729,"5","Cct6a"
ENSMUSG00000032579,148.488523842218,-0.421544841925887,0.147252490306419,-2.86273489194437,0.00420001817934989,0.0551933224721484,"9","Hemk1"
ENSMUSG00000020326,553.871662680372,-0.505801818647823,0.17675333506404,-2.86162531793001,0.00421474842621309,0.0553156392692308,"11","Ccng1"
ENSMUSG00000048924,82.8306418413836,-0.588975637548532,0.205822049947276,-2.86157696757663,0.0042153913697495,0.0553156392692308,"13","Ccdc125"
ENSMUSG00000030613,89.3710745957771,-0.420197780796594,0.146955170415816,-2.85936030428617,0.00424496337162484,0.0556636462246133,"7","Ccdc90b"
ENSMUSG00000030423,58.0385735856598,-0.582106698194175,0.203605044105514,-2.85899939636324,0.00424979593401578,0.0556869812043446,"7","Pop4"
ENSMUSG00000051373,7.15451876712894,1.3169875110839,0.460821881852005,2.85791010138459,0.0042644118808793,0.0558347343025547,"2","Plpp7"
ENSMUSG00000084215	107.503689317651	0.618893267267253	0.216598091862295	2.85733480819731	0.00427214943398099	0.0558347343025547	NA	NA
ENSMUSG00000031558,2.55044904453516,2.2056884736403,0.772207982981791,2.8563399009724,0.00428556074690661,0.0558347343025547,"5","Slit2"
ENSMUSG00000030695,738.924517291779,0.284247697194141,0.0995124365213318,2.85640375344652,0.00428469887276673,0.0558347343025547,"7","Aldoa"
ENSMUSG00000025165,6.96882729882958,-1.78687383992662,0.625567199035241,-2.85640590280686,0.00428466986365613,0.0558347343025547,"11","Sectm1a"
ENSMUSG00000002900,131.323136495478,-0.516120618161629,0.180632820602976,-2.85729147360236,0.00427273278903321,0.0558347343025547,"12","Lamb1"
ENSMUSG00000022262,4.19477183104449,-2.7391128773961,0.958676175008957,-2.85718259074344,0.00427419885050969,0.0558347343025547,"15","Dnah5"
ENSMUSG00000024177,14.639854437681,-1.09542376134538,0.383476083135445,-2.85656344559687,0.00428254405258152,0.0558347343025547,"17","Nme4"
ENSMUSG00000036078,2681.51098829151,-0.804799774298636,0.281932932106892,-2.8545788116498,0.0043093937983614,0.0560657729654249,"4","Sigmar1"
ENSMUSG00000108372	1.59704780445368	2.98335190040897	1.04519527951364	2.85434880819325	0.0043125153218471	0.0560657729654249	NA	NA
ENSMUSG00000032431,53.2006162420297,0.562457474605896,0.197041442008929,2.85451359303596,0.00431027871357223,0.0560657729654249,"9","Crtap"
ENSMUSG00000004565,451.057234009804,0.488369932168959,0.171227501560968,2.85216993600218,0.0043421880451375,0.0563747847944162,"8","Pnpla6"
ENSMUSG00000033170,87.1747110139163,0.533723339946319,0.187130203996461,2.85214961854268,0.00434246560505235,0.0563747847944162,"15","Card10"
ENSMUSG00000036073,546.106308644155,-0.789102404121399,0.276694086471667,-2.85189471948545,0.00434594918697713,0.0563798813445682,"4","Galt"
ENSMUSG00000029166,299.143007217093,0.293719149792847,0.103006676593665,2.85145739582974,0.00435193177998399,0.0564173672117327,"5","Mapre3"
ENSMUSG00000027787,370.926207422299,-0.259887592518152,0.0912215324919918,-2.84897200714061,0.00438607393707393,0.0567792680001622,"3","Nmd3"
ENSMUSG00000072568,417.899571547958,1.12914227703677,0.396318492714583,2.84907794562577,0.00438461370469063,0.0567792680001622,"15","Lratd2"
ENSMUSG00000028914,280.319012159446,-0.438404149413778,0.153896539927765,-2.84869399675622,0.00438990806649689,0.056788597966598,"4","Casp9"
ENSMUSG00000045912,3.06592287529781,2.22624185713264,0.781586094070476,2.84836420967835,0.00439446020389859,0.056807196399086,"10","C2cd4c"
ENSMUSG00000022110,1532.78872781899,-0.301199299364568,0.105774675290517,-2.84755588743057,0.00440563578816406,0.0568710522123938,"14","Sucla2"
ENSMUSG00000024942,194.337144149938,-0.368779062639501,0.129501855554799,-2.84767396621164,0.00440400166674149,0.0568710522123938,"19","Capn1"
ENSMUSG00000040181,2098.47551129367,-0.509510561045883,0.178948160408643,-2.84725229855603,0.00440983975279577,0.0568850615919341,"1","Fmo1"
ENSMUSG00000053128,12.9897265747525,-1.07340864972997,0.377165847423775,-2.84598580985491,0.00442741677777322,0.0570714360611898,"9","Rnf26"
ENSMUSG00000001763,211.171823193761,0.533695266543929,0.187673448172776,2.84374412971087,0.00445868376164327,0.0574264058218578,"6","Tspan33"
ENSMUSG00000036291,411.753792714293,-0.404513574823864,0.142256000858382,-2.84356071014932,0.00446125093473534,0.0574264058218578,"14","Ap5m1"
ENSMUSG00000017765,246.391072353015,0.342843500009807,0.120643692620426,2.8417855302927,0.00448616596801139,0.0577063943981154,"8","Slc12a4"
ENSMUSG00000039131,1.83965489571303,3.07960312287817,1.08401258790236,2.84092930031137,0.00449822835252382,0.0578207788231391,"3","Gipc2"
ENSMUSG00000033526,91.7679142659039,-0.612444529796055,0.21568202129405,-2.8395715420391,0.00451741641332277,0.0580265319570474,"2","Ppip5k1"
ENSMUSG00000035875,4864.27368182075,-0.361700828111222,0.127436910332721,-2.83827367727975,0.00453582733487743,0.0582220201183423,"2","AI182371"
ENSMUSG00000040462,2480.24991382829,-0.20741929076063,0.0730875241101318,-2.83795754865195,0.00454032207450444,0.0582387304071455,"10","Os9"
ENSMUSG00000046753,81.840143257836,-0.679202907529518,0.239415890802381,-2.83691656912676,0.00455515132824807,0.0583878849102212,"14","Ccdc66"
ENSMUSG00000105979	2.41526046272705	2.59502524451674	0.914837049485296	2.8365983275128	0.00455969358128865	0.0584050638502141	NA	NA
ENSMUSG00000069601,359.730636980428,-0.618796521874362,0.218169874243316,-2.83630599330246,0.00456386967356448,0.0584175318216253,"10","Ank3"
ENSMUSG00000074652,3.51993059542742,2.5142215850077,0.886532529074697,2.83601729496815,0.00456799722580322,0.0584261400998446,"2","Myh7b"
ENSMUSG00000021823,1106.24657454208,-0.304661833738762,0.107433757970342,-2.83581101037969,0.00457094857031131,0.0584261400998446,"14","Vcl"
ENSMUSG00000039783,4123.41783997174,-0.300940656896802,0.106132598383113,-2.83551577443228,0.00457517556004907,0.0584392172376015,"1","Kmo"
ENSMUSG00000026632,55.322349574968,-0.514010897840147,0.181339473035369,-2.83452294878949,0.00458941615390297,0.0585536974431958,"1","Tatdn3"
ENSMUSG00000033707,11.9412127771673,1.68917662573773,0.595946495157888,2.83444342648615,0.00459055851665406,0.0585536974431958,"15","Lrrc24"
ENSMUSG00000106110	76.4310356156702	0.793907521198032	0.280197280952485	2.83338767064145	0.00460574920354546	0.0586901549824477	NA	NA
ENSMUSG00000048154,2044.10393211537,0.316392036830926,0.11167094887232,2.83325287396524,0.00460769199204305,0.0586901549824477,"15","Kmt2d"
ENSMUSG00000052423,106.634380451494,0.382874051375044,0.135173538740901,2.83246303190251,0.00461909069694769,0.0587532875260292,"1","B4galt3"
ENSMUSG00000030647,438.279611039736,-0.328051290003842,0.115811355318567,-2.83263492687273,0.00461660780137753,0.0587532875260292,"7","Ndufc2"
ENSMUSG00000001281,13.2893236352418,1.1903622237225,0.420399349669215,2.83150348510081,0.00463297286884919,0.0588887979984734,"15","Itgb7"
ENSMUSG00000021193,494.873148897664,-0.252246309474747,0.0891171716684916,-2.83050174003594,0.00464750583893768,0.0589821407046773,"13","Pitrm1"
ENSMUSG00000041481,27.6413615539185,1.41397280201564,0.499572854030879,2.83036356080356,0.00464951373168252,0.0589821407046773,"12","Serpina3g"
ENSMUSG00000116582	2.62844430732557	2.86663680864009	1.01282815731432	2.83032890420568	0.00465001745248498	0.0589821407046773	NA	NA
ENSMUSG00000001123,4932.27372695497,-0.188586948741418,0.0666420700939778,-2.82984829966228,0.00465700795709753,0.0589976865380362,"11","Lgals9"
ENSMUSG00000020926,164.963801371569,-1.31721956711,0.465481518735546,-2.82979992565151,0.00465771209510812,0.0589976865380362,"11","Adam11"
ENSMUSG00000018858,255.233145879858,-0.294323517053282,0.104032955378843,-2.82913732462452,0.00466736670456272,0.0590789512083442,"11","Mrpl58"
ENSMUSG00000040234,644.532366927214,0.368728957031694,0.130375560088799,2.82820612069127,0.0046809656920957,0.0591689634260746,"6","Tm7sf3"
ENSMUSG00000017802,899.846211378015,-0.242852571865685,0.0858655868232876,-2.82828756956473,0.00467977481029147,0.0591689634260746,"11","Retreg3"
ENSMUSG00000030002,1067.89910960551,0.246641648423342,0.0872298128419365,2.82749257837187,0.0046914102865923,0.059259919409587,"6","Dusp11"
ENSMUSG00000112762,2.3595711689495,-3.45079958030418,1.2212828532814,-2.82555312312165,0.00471990607905934,0.0595374044827403,"10","4930459C07Rik"
ENSMUSG00000043487,31.3296644501878,-0.898906860202576,0.318119657594899,-2.82568787794706,0.00471792111647374,0.0595374044827403,"12","Acot6"
ENSMUSG00000027010,175.937410039191,-0.416018332958284,0.147289526179235,-2.82449366054743,0.00473553850659116,0.0596750235483658,"2","Slc25a12"
ENSMUSG00000070808,121.051089493129,0.395591051504867,0.140070232893279,2.82423355293678,0.00473938356659295,0.0596750235483658,"7","Bicra"
ENSMUSG00000054065,13.3211696147835,1.19831726105967,0.424310888717043,2.82414920975263,0.00474063098254287,0.0596750235483658,"7","Pkp3"
ENSMUSG00000020190,932.332036155076,0.531041258944864,0.188056857428713,2.82383352676287,0.00474530249817446,0.0596926328046222,"10","Mknk2"
ENSMUSG00000075703,1707.81526138076,-0.209755726676574,0.0743128815251639,-2.82260252020434,0.00476355891339865,0.0598463671273448,"5","Selenoi"
ENSMUSG00000039994,19.7263894787446,-0.839230598962069,0.297328843669835,-2.82256705607069,0.00476408580421626,0.0598463671273448,"10","Timeless"
ENSMUSG00000037386,38.2998220161375,1.14750683292712,0.406759337552957,2.82109524474708,0.00478599908473214,0.0600802638028315,"15","Rims2"
ENSMUSG00000017400,1.72546647195016,3.22149733911543,1.14224889621184,2.82031118594137,0.00479770986181262,0.0601858513613908,"11","Stac2"
ENSMUSG00000029763,434.223047548402,-0.41228331224058,0.146214128777451,-2.81972279756975,0.00480651511112638,0.0602548698466977,"6","Exoc4"
ENSMUSG00000022772,557.000596258237,0.258887095245912,0.0918260990421132,2.81931932148377,0.00481256159189372,0.0602892331292181,"16","Senp5"
ENSMUSG00000032845,0.898635918165281,-3.59319119784097,1.27512441028022,-2.81791421203466,0.00483367228001296,0.0605121361615898,"18","Alpk2"
ENSMUSG00000105711	2.46627323967973	2.16235537048009	0.767605972331982	2.81701217606588	0.00484726879968638	0.0606407290166527	NA	NA
ENSMUSG00000021124,369.325784049588,-0.251728170041533,0.089391778896057,-2.81601029927191,0.00486241078659839,0.0607884665850272,"12","Vti1b"
ENSMUSG00000026544,65.1347104515671,0.635262744247736,0.225761040923832,2.81387232114181,0.00489486656630683,0.0611523055955045,"1","Dusp23"
ENSMUSG00000118168	31.0042324581205	-1.13275179994603	0.402883131935656	-2.81161386554883	0.00492936399374957	0.0615411356919864	NA	NA
ENSMUSG00000045216,1447.4577883108,0.358298276573178,0.127519386638261,2.80975533225842,0.00495791746704396,0.0618552767434212,"1","Hs6st1"
ENSMUSG00000027198,474.289173188792,-0.255634356417243,0.09101362764337,-2.80874812966391,0.00497345398660531,0.0620066990537805,"2","Ext2"
ENSMUSG00000118012	1.25692676392348	-4.24498235712281	1.51224574706257	-2.80707177743325	0.00499941006248832	0.0622877319260839	NA	NA
ENSMUSG00000061286,177.77865687221,0.36017267080752,0.128454441256906,2.80389426230255,0.00504894601975558,0.0628613974402286,"7","Exosc5"
ENSMUSG00000075268	2.09444554334999	-3.23071658934004	1.15231405964618	-2.8036771419174	0.00505234696531662	0.0628613974402286	NA	NA
ENSMUSG00000025602,12.3527514402864,1.22977311112254,0.438757928090681,2.80285103103226,0.0050653059984099,0.0629796737634605,"9","Zfp202"
ENSMUSG00000039886,385.080106222039,0.355349360847804,0.126859951495673,2.80111537690383,0.00509263078462494,0.063233210014676,"5","Tmem120a"
ENSMUSG00000072999	49.0186240285926	1.07102670915206	0.382332782564271	2.8012944690978	0.00508980514467601	0.063233210014676	NA	NA
ENSMUSG00000022323,6785.73900062851,-0.34545136130246,0.123353474387692,-2.8004996455692,0.0051023563509455,0.0633108706403033,"15","Rida"
ENSMUSG00000008496,18.2184856734536,1.00770153728833,0.359908852901217,2.79987982836563,0.00511216340645881,0.0633894361208761,"7","Pou2f2"
ENSMUSG00000031467,157.043491429812,-0.324496198173106,0.115906161018276,-2.79964581107936,0.00511587057253991,0.0633923092684293,"8","Agpat5"
ENSMUSG00000081887	4.37239555334768	1.94144278827557	0.693709144668118	2.79864090476187	0.00513181734995031	0.0635467403008104	NA	NA
ENSMUSG00000027333,32.0281189434646,0.750412931830019,0.268210620803847,2.79784942736785,0.0051444088519117,0.0636162830229623,"2","Smox"
ENSMUSG00000029634,550.687459584102,-0.2162608602848,0.0772925619175513,-2.79795176818551,0.00514277915612125,0.0636162830229623,"5","Rnf6"
ENSMUSG00000014778,73.2278550545077,0.42429060370889,0.151678823663151,2.79729624387881,0.0051532259394301,0.0636821416905183,"8","Fhod1"
ENSMUSG00000019850,45.5541127664736,0.690248904680226,0.246878241624359,2.79590821831308,0.00517540957178057,0.0639129794104791,"10","Tnfaip3"
ENSMUSG00000047205,2.34116239893322,2.81748840123715,1.00815987303731,2.79468413352818,0.00519504464557979,0.0641120530009305,"11","Dusp18"
ENSMUSG00000040268,296.711458125278,0.467070261230261,0.167225320996013,2.7930594388956,0.00522120970146435,0.0642610424795613,"7","Plekha1"
ENSMUSG00000020111,389.792185289225,-0.246258236663625,0.088154933395382,-2.79347084931863,0.00521457286824398,0.0642610424795613,"10","Micu1"
ENSMUSG00000040195,77.2898225065434,-0.556065577565717,0.199077272016726,-2.79321477500957,0.00521870293803309,0.0642610424795613,"10","1700012D01Rik"
ENSMUSG00000082078	1.42534121585045	3.13830061426155	1.12357989435836	2.79312635444917	0.00522012970678581	0.0642610424795613	NA	NA
ENSMUSG00000020828,88.0093502088229,0.356134358352731,0.127519967616397,2.79277328099743,0.00522583047223063,0.0642745433671521,"11","Pld2"
ENSMUSG00000026360,31.4588257425704,0.927826811180472,0.332368766289409,2.79155836915365,0.00524548958263244,0.0643408932186008,"1","Rgs2"
ENSMUSG00000073295,1.5819968274343,3.21945772140962,1.15331110029014,2.79149114284922,0.00524657935411233,0.0643408932186008,"X","Nudt11"
ENSMUSG00000031198,72.8367733938398,-0.542299269575565,0.194222139878447,-2.79215989441246,0.0052357476592421,0.0643408932186008,"X","Fundc2"
ENSMUSG00000000154,824.241292693188,-0.278360796629601,0.0997148422752877,-2.79156833905545,0.00524532798303082,0.0643408932186008,"7","Slc22a18"
ENSMUSG00000110151,117.621391181735,-0.860082927891406,0.308148322965377,-2.79113291811763,0.00525238980276846,0.0643408932186008,"8","Gm38416"
ENSMUSG00000007338,288.2145151828,-0.241800465280075,0.0866299460668185,-2.79118799281685,0.0052514961064629,0.0643408932186008,"19","Mrpl49"
ENSMUSG00000056383,200.711155681324,-0.290182805662259,0.104007975514411,-2.79000532629395,0.00527071744642067,0.0645220712904114,"7","AI987944"
ENSMUSG00000046982,315.188129894569,-0.313607635137392,0.112465335877692,-2.78848262613509,0.00529555877599332,0.0647826908612463,"18","Tshz1"
ENSMUSG00000116936	0.961270647275895	-3.78090432637216	1.35653866650004	-2.78717033265785	0.0053170523181471	0.0650020337017447	NA	NA
ENSMUSG00000033671,1441.13725755599,0.215508464810516,0.0773337345338347,2.78673293239483,0.00532423381408936,0.0650385781342247,"1","Cep350"
ENSMUSG00000055296,1271.71535868359,0.285746260349336,0.102544667431988,2.78655406960928,0.00532717301165196,0.0650385781342247,"4","Tmem245"
ENSMUSG00000082978	1.12547739531137	-3.65940431079482	1.31368756811194	-2.78559712341208	0.00534292312339817	0.0651872359670786	NA	NA
ENSMUSG00000038615,1642.57023817708,0.259873903214539,0.0933029463225558,2.7852700633497,0.00534831574881649,0.0652094112689925,"11","Nfe2l1"
ENSMUSG00000003411,3.03717608779043,-2.41601923213037,0.867514919242278,-2.78498868266222,0.00535295913726906,0.065222427965122,"4","Rab3b"
ENSMUSG00000052133,57.7624244805816,1.12390646057697,0.403708159824036,2.78395775073471,0.00537000285808492,0.0653864166431701,"16","Sema5b"
ENSMUSG00000082145	4.48496214704679	-2.40564371316641	0.864393247140167	-2.78304315903143	0.00538516420512474	0.0655272815887093	NA	NA
ENSMUSG00000028555,15.4508790664116,1.83924873603837,0.660969656096329,2.78265230343694,0.00539165526684688,0.065562528044858,"4","Ttc39a"
ENSMUSG00000026142,343.846608883862,-0.300919450792215,0.108238961326081,-2.78013986004231,0.0054335491303288,0.0660279387989323,"1","Rhbdd1"
ENSMUSG00000049288,52.6064176735064,-0.62470481917483,0.224729805948773,-2.77980402527127,0.00543917123428996,0.066052252538914,"3","Lix1l"
ENSMUSG00000117429	47.5461074590809	0.485052692632082	0.174525231408684	2.7792697291788	0.0054481265408382	0.0661169847670584	NA	NA
ENSMUSG00000073888,17.3248074329802,1.06394466550762,0.382877716423327,2.77881062247893,0.00545583223226062,0.0661225115723812,"4","Ccl27a"
ENSMUSG00000102101,27.4601023326732,0.661338675512783,0.237978339840147,2.7789868437481,0.00545287335471702,0.0661225115723812,"16","Zbtb11os1"
ENSMUSG00000114094	11.6682894704865	1.02704606029822	0.369644741302401	2.77846793296596	0.00546159037734927	0.0661483456061426	NA	NA
ENSMUSG00000022074,7.84045066676845,1.206368946112,0.43426937629293,2.77792773787084,0.00547067831030068,0.0662144474982643,"14","Tnfrsf10b"
ENSMUSG00000047719,251.677026173382,-0.295060438422273,0.106226856170863,-2.77764445883324,0.00547544948849913,0.0662282484550558,"4","Ubiad1"
ENSMUSG00000020459,493.398095788664,-0.249429769583541,0.0898373747643026,-2.7764587983336,0.00549545997474704,0.066426235877658,"11","Mtif2"
ENSMUSG00000027298,6.09231220693486,1.44139538910805,0.519607926384761,2.77400577611805,0.00553706950794134,0.0668406008106221,"2","Tyro3"
ENSMUSG00000025075,1723.30046785507,-0.221288574141607,0.0797676152891785,-2.77416559764734,0.00553434989190802,0.0668406008106221,"19","Habp2"
ENSMUSG00000074183,16.9605475827939,-1.3964982990142,0.503510766361241,-2.77352222099713,0.00554530530925783,0.0668957465878723,"9","Gsta1"
ENSMUSG00000031628,379.60916254095,-0.368809359165682,0.133047703093776,-2.77200846455601,0.00557115878403788,0.0671632096634837,"8","Casp3"
ENSMUSG00000036959,192.662843884663,0.314433156731406,0.113473191241836,2.77099069207704,0.00558860243347824,0.0672401770360442,"X","Bcorl1"
ENSMUSG00000028085,327.089581510406,-0.291849267749116,0.105316633698072,-2.77116023842737,0.00558569315419641,0.0672401770360442,"3","Gatb"
ENSMUSG00000070345,6.54993534208626,1.46392998499549,0.528247998059203,2.77129301080933,0.00558341584083481,0.0672401770360442,"11","Hsf5"
ENSMUSG00000024002,940.501715055472,0.235203083791314,0.0849489334261375,2.76875852709583,0.00562703228700792,0.0676133523814391,"17","Brd4"
ENSMUSG00000032624,468.022961464442,-0.280320984430153,0.101242619342966,-2.76880414838485,0.00562624447196054,0.0676133523814391,"17","Eml4"
ENSMUSG00000029651,6.36646571703409,1.6871998311431,0.609430121810893,2.76848775726685,0.00563171014698927,0.0676250119032813,"5","Mtus2"
ENSMUSG00000019494,965.381749983939,0.298963090765081,0.107998056991113,2.76822656901765,0.00563622579808446,0.0676347095770136,"5","Cops6"
ENSMUSG00000054426,85.6474240835502,-0.480562541103044,0.173793825590786,-2.76513011592583,0.00569000943917456,0.0682352216768862,"3","A930005H10Rik"
ENSMUSG00000032997,24.8378573409133,0.895043732199619,0.324210729434048,2.76068510675767,0.00576802607506932,0.068847261171217,"1","Chpf"
ENSMUSG00000027223,13.9368434035171,0.916968794147582,0.332174530408918,2.76050301935781,0.00577124245234599,0.068847261171217,"2","Mapk8ip1"
ENSMUSG00000031445,5063.13091197806,-0.317629889522512,0.115054259191778,-2.76069649010621,0.00576782505420258,0.068847261171217,"8","Proz"
ENSMUSG00000032030,587.005609865816,-0.236040337265676,0.0854816325988712,-2.76129889064371,0.00575719614902811,0.068847261171217,"9","Cul5"
ENSMUSG00000035112,37.9755928689268,0.865225049352702,0.313269828753103,2.7619163096444,0.00574632058575408,0.068847261171217,"11","Wnk4"
ENSMUSG00000003062,99.3537373499938,-0.472495096737305,0.171089503113418,-2.76168372775086,0.00575041523632888,0.068847261171217,"13","Stard3nl"
ENSMUSG00000038545,138.334176318241,0.445834078991505,0.161450138293059,2.76143510129575,0.00575479526405363,0.068847261171217,"17","Cul7"
ENSMUSG00000118146	7.11205088546103	1.94064543393757	0.702957993481252	2.76068478050435	0.00576803183653624	0.068847261171217	NA	NA
ENSMUSG00000016481,422.358870491268,-0.243910017212733,0.0883890852261389,-2.75950380738415,0.00578892125698009,0.0688924980189136,"1","Cr1l"
ENSMUSG00000026853,580.49966696662,0.4659332306342,0.168850960564417,2.75943488314622,0.00579014251441856,0.0688924980189136,"2","Crat"
ENSMUSG00000028076,1133.03550604554,-0.407050879319636,0.147484456631118,-2.75995781940422,0.00578088249332929,0.0688924980189136,"3","Cd1d1"
ENSMUSG00000024120,2163.64695983696,-0.198392340843106,0.0718873042761949,-2.75976881927401,0.00578422771710683,0.0688924980189136,"17","Lrpprc"
ENSMUSG00000025240,1308.32727602555,-0.21988081347467,0.0797030015250135,-2.75875198257953,0.00580225527821712,0.0689916142598959,"9","Sacm1l"
ENSMUSG00000023019,4874.27618100867,0.606683641937939,0.220010170649053,2.75752543688393,0.00582406817979813,0.0692058655371453,"15","Gpd1"
ENSMUSG00000038274,15.4274640215739,0.962743842446333,0.349327210292631,2.75599442035977,0.00585139951431679,0.0694401607944947,"19","Fau"
ENSMUSG00000024965,44.031213195844,0.734409602425694,0.266457805511975,2.75619474165746,0.00584781686501677,0.0694401607944947,"19","Fermt3"
ENSMUSG00000040552,34.9651148550437,0.746544858426488,0.270962973198798,2.75515451285947,0.00586644240181055,0.0695282062436806,"6","C3ar1"
ENSMUSG00000020523,406.227332616322,-0.222753382120536,0.0808488236965338,-2.75518395860206,0.00586591443442957,0.0695282062436806,"11","Fam114a2"
ENSMUSG00000005078,179.874736897628,-0.316841646633277,0.115013391962576,-2.75482394899173,0.00587237241082132,0.0695532940086889,"12","Jkamp"
ENSMUSG00000022516,141.905933602802,-0.310780235674247,0.112826386233175,-2.75449959933987,0.00587819619374524,0.0695770918714557,"16","Nudt16l1"
ENSMUSG00000030364,36.1872990738765,-4.97721417917679,1.80721166666343,-2.75408479869211,0.00588565163379384,0.0696201594036314,"6","Clec2h"
ENSMUSG00000004610,459.741409027839,-0.285972436540721,0.103885171720214,-2.75277435465872,0.00590926099316563,0.0698541286554381,"7","Etfb"
ENSMUSG00000071266,175.22685505905,-0.359147206806183,0.130489503398034,-2.75230725425226,0.00591769702895207,0.0698632969631622,"17","Zfp946"
ENSMUSG00000024858,335.076310431718,0.229372249297685,0.0833334534349855,2.75246302466794,0.00591488254223937,0.0698632969631622,"19","Grk2"
ENSMUSG00000036932,1243.65508566885,-0.278721078594006,0.101286363503036,-2.75181247459489,0.00592664480032406,0.0699236747463847,"X","Aifm1"
ENSMUSG00000026304,149.875461053984,-0.482388954153847,0.175328293338478,-2.75134688742207,0.00593507577750604,0.0699576167179658,"1","Rab17"
ENSMUSG00000114575	3.57635937218965	-2.34649244956936	0.852888479990173	-2.75123009000707	0.00593719247145894	0.0699576167179658	NA	NA
ENSMUSG00000023456,2596.53251074173,-0.215611131025537,0.0784271213459198,-2.74919093453063,0.00597425742492507,0.0703067605953466,"6","Tpi1"
ENSMUSG00000007950,65.9134810182446,0.646200716639103,0.235052523991689,2.74917582532298,0.00597453283567912,0.0703067605953466,"8","Abhd8"
ENSMUSG00000093096,1.51589949299219,3.38795185091734,1.23259743017504,2.74862803375812,0.00598452571407344,0.0703789484362989,"11","Mir3968"
ENSMUSG00000021751,2623.0709997278,-0.2628458827177,0.0956776115645934,-2.74720363959178,0.00601058020980858,0.0706398086513586,"14","Acox2"
ENSMUSG00000025780,325.738374836681,-0.502249729861817,0.18287126722476,-2.74646606590482,0.00602411175904355,0.0707077210327891,"2","Itih5"
ENSMUSG00000032425,117.096179464542,-0.645922011764848,0.235182591939159,-2.74647033370542,0.00602403338296572,0.0707077210327891,"9","Zfp949"
ENSMUSG00000031103,30.7234921207517,0.789263829841004,0.287540909605911,2.74487491509549,0.00605339656837684,0.0710057578181309,"X","Elf4"
ENSMUSG00000060771,47.4711963338298,0.581157865006354,0.211780818478945,2.74414779006123,0.00606682180087298,0.0711017711709024,"1","Tsga10"
ENSMUSG00000031059,717.600403315483,-0.257410030284547,0.0938089178947084,-2.74398251319204,0.00606987711966881,0.0711017711709024,"X","Ndufb11"
ENSMUSG00000025792,2032.29026985965,0.454855012082315,0.165775648234495,2.74379872391696,0.00607327628751458,0.0711017711709024,"11","Slc25a10"
ENSMUSG00000028152,19.1576372560123,0.86599027662525,0.315706456309368,2.74302365161847,0.00608763005788818,0.0712241002282747,"3","Tspan5"
ENSMUSG00000009687,21.4232346185504,0.816675209333259,0.29778918891515,2.74246090769251,0.00609807080156517,0.0713005201413773,"7","Fxyd5"
ENSMUSG00000032508,155.316064864922,0.299195851276086,0.109120503555005,2.74188481109114,0.00610877598545119,0.0713799320785585,"9","Myd88"
ENSMUSG00000031068,191.003514266523,-0.35594349475402,0.129842092272752,-2.7413567397413,0.00611860361629048,0.0714032821248486,"7","Glrx3"
ENSMUSG00000032310,3652.1360671082,-0.577449149973989,0.210636216207428,-2.74145235027074,0.0061168232089791,0.0714032821248486,"9","Cyp1a2"
ENSMUSG00000028976,63.3108651695438,-0.97736252005443,0.356624951742799,-2.7405892809186,0.00613291173491763,0.0714331481768183,"4","Slc2a5"
ENSMUSG00000067199,103.604329315787,0.628621449329994,0.229339634801992,2.74100658559405,0.00612512798177681,0.0714331481768183,"19","Frat1"
ENSMUSG00000118324	2.83959453191829	2.81277065982897	1.02628248762299	2.74073726654318	0.00613015042216659	0.0714331481768183	NA	NA
ENSMUSG00000051412,516.475733614393,-0.320363724047802,0.116945172893863,-2.73943520814285,0.00615448442070084,0.071638669963997,"X","Vamp7"
ENSMUSG00000028573,902.369469872935,-0.3363176061259,0.122814062757348,-2.73842912265175,0.00617334655708084,0.0718123987252261,"4","Fggy"
ENSMUSG00000027961,12.6719701384069,0.959977346981366,0.350831575812456,2.73629118119785,0.00621360172096635,0.0722346050926872,"3","Lrrc39"
ENSMUSG00000056899,231.40728609918,-0.418569507047035,0.152997466166595,-2.73579371955915,0.00622300222223742,0.0722978092570768,"12","Immp2l"
ENSMUSG00000025903,1356.27844126666,-0.249985024577666,0.0914263344899278,-2.73427810457835,0.00625172168709629,0.0724911967815828,"1","Lypla1"
ENSMUSG00000003233,361.013750478611,0.39675816202312,0.145115953535586,2.73407680104465,0.00625554516086685,0.0724911967815828,"16","Dvl3"
ENSMUSG00000024346,205.868820275478,-0.281726404113111,0.103042106506151,-2.7340901080695,0.00625529234792925,0.0724911967815828,"18","Pfdn1"
ENSMUSG00000054072,3618.54800670493,0.392966702516464,0.14372743189339,2.73411065194533,0.00625490206405163,0.0724911967815828,"18","Iigp1"
ENSMUSG00000031389,43.4730205929479,0.599342747567556,0.219399011313959,2.73174771380305,0.00629993617808659,0.0728205550622937,"X","Arhgap4"
ENSMUSG00000029725,56.309528426303,-0.449389876949652,0.16449149520972,-2.7319946017677,0.00629521724231664,0.0728205550622937,"5","Ppp1r35"
ENSMUSG00000041445,158.572239023992,-0.533713149906554,0.195346362768384,-2.73213763667235,0.00629248477575985,0.0728205550622937,"14","Mmrn2"
ENSMUSG00000037847,170.804859712892,0.450633635997266,0.164950774799416,2.73192797393796,0.0062964904312999,0.0728205550622937,"19","Nmrk1"
ENSMUSG00000030729,97.2832897309502,0.4981099620636,0.182390057880046,2.73101488015973,0.00631396207808172,0.0729364587107097,"7","Pgm2l1"
ENSMUSG00000009614,6519.02467706054,-0.356279737199936,0.130499147186829,-2.73013077004917,0.00633092070208777,0.0730860719025829,"2","Sardh"
ENSMUSG00000050132,8.67258425032744,1.09999755060422,0.403093416870857,2.72888989143833,0.00635479185414943,0.0733152456797505,"11","Sarm1"
ENSMUSG00000062006,279.413610902783,1.72918715039018,0.634016047935048,2.72735549206056,0.00638442154320735,0.0735640233405572,"3","Rpl34"
ENSMUSG00000091285	6.76430730889564	-1.93801602087115	0.710540678765941	-2.72752296777304	0.00638118150662999	0.0735640233405572	NA	NA
ENSMUSG00000026356,990.19912929453,-0.258291194566129,0.0947275516521652,-2.72667444752042,0.0063976124954321,0.0736664519215728,"1","Dars"
ENSMUSG00000030789,6.32838246331005,1.35329184057676,0.496351330846534,2.72647972610187,0.00640138850305334,0.0736664519215728,"7","Itgax"
ENSMUSG00000026426,138.602062960521,0.417361271783181,0.153123577364874,2.72564995519052,0.00641750178224325,0.0737355106205438,"1","Arl8a"
ENSMUSG00000087181	2.46193031361289	2.14153952813181	0.785728542207409	2.72554630905403	0.0064195170430605	0.0737355106205438	NA	NA
ENSMUSG00000027163,121.347241140874,-0.386684369381736,0.141855102180315,-2.72591090090093,0.00641243056146016,0.0737355106205438,"2","Commd9"
ENSMUSG00000070720,11.3763779612405,1.0545520575492,0.387128436589342,2.72403667072343,0.00644893455998545,0.0740267881523817,"4","Tmem200b"
ENSMUSG00000021712,288.561152616623,-0.305949440442434,0.112353186095484,-2.72310426677551,0.00646716434821481,0.0741893570512189,"13","Trim23"
ENSMUSG00000109555	13.4787242223274	0.929850922566909	0.34155633754839	2.72239399579336	0.00648108222242443	0.0742783145767276	NA	NA
ENSMUSG00000000751,318.033408918233,-0.314436755224881,0.115504376321204,-2.72229300083374,0.00648306342138982,0.0742783145767276,"11","Rpa1"
ENSMUSG00000106019	18.3151117626108	0.891362441589458	0.327526800189429	2.72149467180679	0.00649874327402164	0.0744112224219427	NA	NA
ENSMUSG00000026958,235.733917953285,0.363503274816471,0.133631461702281,2.72019231239366,0.00652439593420887,0.0744651843367198,"2","Dpp7"
ENSMUSG00000075020	3.73125935449406	2.07890306700869	0.76405192523296	2.72089238748378	0.00651059521040875	0.0744651843367198	NA	NA
ENSMUSG00000105708	11.2121181659464	-1.20353028530318	0.442416211996072	-2.72035755623228	0.00652113607832061	0.0744651843367198	NA	NA
ENSMUSG00000040213,2492.5755024878,-0.591804735189268,0.217590834443044,-2.71980543989401,0.00653203371374735,0.0744651843367198,"3","Kyat3"
ENSMUSG00000072692,7.29330602279541,1.21345364349693,0.446138097174721,2.7199059017408,0.00653004958631575,0.0744651843367198,"5","Rpl37rt"
ENSMUSG00000039236,21.6982472012937,0.985533452901775,0.362272058655676,2.72042358596163,0.00651983388331802,0.0744651843367198,"7","Isg20"
ENSMUSG00000074886,194.881765596525,0.249800061262565,0.0918333286059656,2.72014599769541,0.00652530987261363,0.0744651843367198,"13","Grk6"
ENSMUSG00000025915,246.170292578333,0.387937699673603,0.142696888148584,2.71861359211744,0.00655561418700232,0.0744704043194714,"1","Sgk3"
ENSMUSG00000106664	31.5830238176265	0.876823438646861	0.322552590609604	2.71838907568443	0.00656006475982601	0.0744704043194714	NA	NA
ENSMUSG00000042308,175.611305631211,0.313796658990871,0.115431601867064,2.71846404204156,0.00655857840512626,0.0744704043194714,"7","Setd1a"
ENSMUSG00000091825	2.98506396745459	-2.37073136039813	0.87205562783836	-2.71855519845067	0.00655677145902321	0.0744704043194714	NA	NA
ENSMUSG00000042472,286.061537231952,0.263307407368482,0.0968707032740453,2.71813250517642,0.00656515406500603,0.0744704043194714,"12","Zfp410"
ENSMUSG00000069743,38.5887817060063,-0.586909425241434,0.215852445060296,-2.71903070209599,0.00654735305450411,0.0744704043194714,"17","Zfp820"
ENSMUSG00000024099,1183.67229392603,-0.200254434646782,0.0736521963160073,-2.71892006841973,0.00654954331307877,0.0744704043194714,"17","Ndufv2"
ENSMUSG00000024135,270.443508344614,-0.318527609363408,0.117180350517242,-2.71826810516785,0.00656246387583463,0.0744704043194714,"17","Srbd1"
ENSMUSG00000112630	1.99214006390455	2.94163825871879	1.08243206028434	2.71761930069408	0.0065753445900605	0.0744997215832211	NA	NA
ENSMUSG00000019935,561.963997592445,0.814052977029326,0.299549484925442,2.71759097576797,0.00657590744237861,0.0744997215832211,"10","Slc17a8"
ENSMUSG00000021981,853.122324472356,-0.243471549111646,0.0896393837549813,-2.71612252240764,0.00660514689496272,0.074784530952278,"14","Cab39l"
ENSMUSG00000027884,480.323217633969,-0.24536532256786,0.0903749652280364,-2.71497003565919,0.00662817672836932,0.0749987242713749,"3","Clcc1"
ENSMUSG00000037885,264.253973127301,0.326969288097493,0.120484159366532,2.71379482428725,0.00665173498424845,0.0750371502145696,"2","Stk35"
ENSMUSG00000033161,4070.73050277575,0.34212742325928,0.126080203726408,2.71356972107762,0.00665625597846347,0.0750371502145696,"3","Atp1a1"
ENSMUSG00000059495,4010.14948072581,0.190145296825888,0.0700710432559004,2.71360733322429,0.00665550038035874,0.0750371502145696,"9","Arhgef12"
ENSMUSG00000056032	22.4867881309312	1.56625492028744	0.577047769790214	2.71425521817171	0.00664249698630564	0.0750371502145696	NA	NA
ENSMUSG00000021116,332.176632708471,-0.325475335812578,0.119919741653939,-2.71410971474426,0.00664541532660798,0.0750371502145696,"12","Eif2s1"
ENSMUSG00000041708,2.24800671107566,3.18810948330759,1.17449585816551,2.71444931980195,0.00663860571302181,0.0750371502145696,"15","Mpped1"
ENSMUSG00000037979,1.48176571970155,3.06395454371797,1.12951244657512,2.71263460000676,0.00667506662887737,0.0752027271838932,"5","Ccdc92"
ENSMUSG00000039354,220.714818259976,-0.25575848974753,0.094300691926925,-2.71215920606099,0.00668464784039547,0.0752577500786996,"1","Smarcal1"
ENSMUSG00000031596,6244.32103300931,-0.692513293277141,0.255353110818486,-2.71198299115065,0.00668820246039321,0.0752577500786996,"8","Slc7a2"
ENSMUSG00000086158,41.8804428935471,-0.529801394800808,0.195486220999082,-2.71017257427722,0.00672482084980388,0.0756231395193729,"9","Ccpg1os"
ENSMUSG00000103260	2.39142366372024	2.88519394117776	1.06473222456717	2.70978361939842	0.00673271152248584	0.0756652237647207	NA	NA
ENSMUSG00000049907,17.340010329931,1.39173357462946,0.513788551359577,2.70876719799747,0.00675337082301944,0.0758506673718439,"5","Rasl11b"
ENSMUSG00000031864,209.484655443072,-0.381109346968656,0.140721418239603,-2.70825402228217,0.00676382301970782,0.075921311925828,"8","Ints10"
ENSMUSG00000030737,1550.78492393752,-0.422589895723818,0.156053694880611,-2.70797750765928,0.00676946100551053,0.0759378651540664,"7","Slco2b1"
ENSMUSG00000041975,155.890986346732,-0.339651140182445,0.125505411030865,-2.70626690429241,0.00680443327801241,0.0762832593675147,"2","Mettl8"
ENSMUSG00000058135,9989.34133889995,-0.419029693356812,0.15492231172386,-2.70477304846644,0.00683510698760718,0.0765800684606603,"3","Gstm1"
ENSMUSG00000041920,262.753129057862,0.834878281736576,0.30872539908696,2.70427468619584,0.00684536758744511,0.076647946467157,"11","Slc16a6"
ENSMUSG00000100510,58.9276813460814,0.518666156364811,0.191849191797286,2.70350972816633,0.00686114395721174,0.0767774636684308,"8","Hand2os1"
ENSMUSG00000026944,1023.51043584014,-0.40648512839858,0.15037357881804,-2.70316854592155,0.00686819097282344,0.0768091988622315,"2","Abca2"
ENSMUSG00000071470,4.39771348128302,-3.69237413005781,1.36612120077317,-2.70281591996967,0.00687548118786005,0.0768436132760829,"14","Ccnb1ip1"
ENSMUSG00000031007,439.297576185645,0.296846925995097,0.109921004678949,2.70054778758718,0.00692253912797606,0.0772829246632939,"X","Atp6ap2"
ENSMUSG00000062545,34.386535327382,1.08517921004626,0.401962940673027,2.69969964949826,0.00694021001088132,0.0772829246632939,"4","Tlr12"
ENSMUSG00000039480,271.73741398811,-0.266373764042581,0.0986629553837632,-2.69983564759927,0.00693737377750315,0.0772829246632939,"10","Nt5dc1"
ENSMUSG00000006527,909.454495194168,-0.194375334710269,0.0719942509277273,-2.69987300660154,0.0069365948397474,0.0772829246632939,"14","Sfmbt1"
ENSMUSG00000002055,10.4236101290126,1.16678035023663,0.432112782948735,2.7001755011146,0.00693029070123592,0.0772829246632939,"11","Spag5"
ENSMUSG00000114456,3.75344658023511,1.74242739263636,0.645391359810485,2.69979968921186,0.00693812358655019,0.0772829246632939,"13","Hist1h2bh"
ENSMUSG00000029338,562.503497246387,-0.441130406865669,0.163424427227027,-2.69929296587257,0.00694869759228449,0.0772830756605299,"5","Antxr2"
ENSMUSG00000018927,39.6708617792072,0.861093309586946,0.31899621905356,2.6993840621113,0.00694679558278401,0.0772830756605299,"11","Ccl6"
ENSMUSG00000037697,470.619655105385,0.329763994745725,0.122220124743684,2.69811535078447,0.00697332730390985,0.0774625396000704,"14","Ddhd1"
ENSMUSG00000020955,79.601435444939,-0.397901477537793,0.14746865378275,-2.69821055072477,0.00697133329665466,0.0774625396000704,"12","Ap4s1"
ENSMUSG00000079547,9.87375679864188,1.38019725143801,0.51179456027682,2.69677983816688,0.00700135428990713,0.0777265381910566,"17","H2-DMb1"
ENSMUSG00000046314,213.985865646335,-0.385108151945682,0.142854596581981,-2.69580511345098,0.00702187362109277,0.0779069190077446,"12","Stxbp6"
ENSMUSG00000018999,462.531757841627,0.371942756895833,0.137991138932093,2.69541044283191,0.00703019734369167,0.0779518538291405,"6","Slc35b4"
ENSMUSG00000005677,1537.65254073544,0.666188091556925,0.247257237786771,2.69431179252852,0.00705341489347782,0.0781143215889711,"1","Nr1i3"
ENSMUSG00000053012,632.738248649782,-0.291863858486967,0.108321184003616,-2.69443009852278,0.00705091145370658,0.0781143215889711,"6","Krcc1"
ENSMUSG00000021589,223.964228032509,-0.343881027689516,0.127656090487299,-2.69380823411421,0.00706407948187839,0.0781849573722462,"13","Rhobtb3"
ENSMUSG00000091363	5.92762528618225	1.30860056689953	0.486155070740889	2.69173489213072	0.00710814235244607	0.0786249342077722	NA	NA
ENSMUSG00000085241,43.8431512234389,0.615311137557201,0.228774830452122,2.68959280328687,0.00715392524960176,0.0789421125350554,"4","Snhg3"
ENSMUSG00000028931,5.74573301212943,1.3427012146329,0.499258652439009,2.68938997466234,0.00715827399809363,0.0789421125350554,"4","Kcnab2"
ENSMUSG00000056413,7.02851164119673,1.18186805595467,0.439438576116207,2.68949546123172,0.00715601201653711,0.0789421125350554,"5","Adap1"
ENSMUSG00000019790,423.398984916861,0.214589227346342,0.0797912946446638,2.68938144570753,0.0071584569151854,0.0789421125350554,"10","Stxbp5"
ENSMUSG00000117877	1.636818205893	2.77980725704248	1.033371997931	2.69003540119934	0.00714444395889947	0.0789421125350554	NA	NA
ENSMUSG00000025139,745.247602454873,0.210837681143408,0.078405230213875,2.68907674358307,0.00716499449323453,0.0789664649888809,"7","Tollip"
ENSMUSG00000027286,108.152596635049,-0.39602494683056,0.147314736584608,-2.68829145007572,0.0071818681774913,0.0791046349984549,"2","Lrrc57"
ENSMUSG00000042215,14.4424485123904,-0.97409451329956,0.362407715373413,-2.68784154414562,0.0071915514166594,0.0791157405548055,"1","Bag2"
ENSMUSG00000022875,17061.8109873016,-0.301155696741431,0.112038777865048,-2.68795949474009,0.00718901165587909,0.0791157405548055,"16","Kng1"
ENSMUSG00000066407	100.152698705242	3.52997433528562	1.31357491215519	2.68730340585904	0.00720314905381215	0.0791955628339564	NA	NA
ENSMUSG00000039117,212.311379614068,0.282475242557321,0.105157143999652,2.68622018260838,0.00722654495510582,0.0793571222041723,"2","Taf4"
ENSMUSG00000022280,481.795816878602,0.286179206322472,0.106533849269084,2.68627490967344,0.00722536130368321,0.0793571222041723,"15","Rnf19a"
ENSMUSG00000030177,50.8733337986807,0.524917609429797,0.195445867108891,2.68574422777303,0.0072368463722102,0.0794224295000686,"6","Ccdc77"
ENSMUSG00000030101,332.428791102562,0.275891066373689,0.102787686299226,2.68408674527941,0.00727282333939437,0.0797692710225817,"6","Sumf1"
ENSMUSG00000112491	3.69788646300607	2.34045499105648	0.87335975614597	2.67982921652427	0.00736597306818634	0.0807423970935811	NA	NA
ENSMUSG00000022404,789.728529327341,-0.239661216907374,0.0894545181643804,-2.67914043723287,0.00738114292248411,0.080860088231898,"15","Slc25a17"
ENSMUSG00000033596,171.936527098339,-0.337895831305166,0.126290133681736,-2.67555209147769,0.00746062781957117,0.081583843782361,"8","Rfwd3"
ENSMUSG00000049489,52.8645652046809,-0.460720576801712,0.172182340476301,-2.67577136846461,0.00745574871592377,0.081583843782361,"11","Ccnq"
ENSMUSG00000002661,82.0887751941131,-0.402383769109563,0.150386739292148,-2.67565990860321,0.00745822843703842,0.081583843782361,"17","Alkbh7"
ENSMUSG00000039662,601.126295526826,0.249044846456323,0.0930925730260675,2.67523861851563,0.00746760783851457,0.0815884084814707,"4","Icmt"
ENSMUSG00000030539,86.6779952549143,-0.485991304346042,0.181670052398144,-2.67513163524032,0.0074699913467136,0.0815884084814707,"7","Sema4b"
ENSMUSG00000038233,148.373589100637,1.17917884949383,0.440835216094846,2.67487443480497,0.00747572437409861,0.0816021619291195,"9","Gask1a"
ENSMUSG00000036368,619.810939253765,-0.337702390735829,0.12626084081316,-2.67464075608018,0.00748093652058849,0.0816102165882381,"17","Rmdn2"
ENSMUSG00000049154,2.07639053808074,2.74550650138777,1.02726059860761,2.67264850331955,0.00752550572690194,0.0820473547272513,"11","Fam183b"
ENSMUSG00000035919,81.666866758324,0.471569514541897,0.176540681024802,2.67116628192709,0.00755881919738774,0.0823343645745605,"9","Bbs9"
ENSMUSG00000016940,214.146982497868,0.353197855310518,0.132230565723731,2.6710757333403,0.00756085858894676,0.0823343645745605,"11","Kctd2"
ENSMUSG00000037341,14.2411221135434,1.03097905509797,0.386082604840059,2.67035873197412,0.00757702476653129,0.0824611764567605,"X","Slc9a7"
ENSMUSG00000026753,758.669829205472,-0.223384856167321,0.0836703674638565,-2.66982042673372,0.00758918225483322,0.0825442363316386,"2","Ppp6c"
ENSMUSG00000000440,172.170335153211,0.744316112905054,0.278910182926651,2.66865879579878,0.00761547700262701,0.0827808703980434,"6","Pparg"
ENSMUSG00000109297	12.0227903430823	-1.17350037587978	0.439801694019155	-2.66824887634169	0.00762477544079252	0.0828325813222486	NA	NA
ENSMUSG00000055320,177.29750660087,0.603718344206722,0.226283479539651,2.66797357648433,0.00763102593667908,0.0828511387410872,"7","Tead1"
ENSMUSG00000105378	11.431404294576	0.994010509788413	0.372673482010608	2.66724239252451	0.00764764927593581	0.0829822265277033	NA	NA
ENSMUSG00000015536,1236.05025664573,-0.293760752239068,0.110145964404009,-2.66701330210855,0.00765286428037081,0.0829894438014052,"13","Mocs2"
ENSMUSG00000072825,90.5770997392214,0.406449015091779,0.152429067953626,2.66647969805492,0.00766502358103043,0.0830719133202585,"12","Cep170b"
ENSMUSG00000085995	557.767890077951	0.682568920814987	0.256065116062438	2.66560682419761	0.00768495119802298	0.0832384262778737	NA	NA
ENSMUSG00000022057,44.5840383354489,0.950069631658476,0.356674796386775,2.66368591580614,0.0077289689462052,0.0836158918023623,"14","Adamdec1"
ENSMUSG00000117538	26.6613224333804	0.893504234303529	0.335433527385761	2.66372965537212	0.00772796414254769	0.0836158918023623	NA	NA
ENSMUSG00000021103,104.384914868233,-0.385206136318397,0.144630168551494,-2.66338717693777,0.00773583483188678,0.0836405615492679,"12","Mnat1"
ENSMUSG00000037016,1.71517903439312,2.5312326468377,0.950571242690408,2.662854221924,0.00774809725810799,0.0837235153956693,"3","Frem2"
ENSMUSG00000006301,525.691009146093,0.195970125174681,0.0736392395315036,2.66121875268475,0.00778583554831746,0.0839824821372638,"1","Tmbim1"
ENSMUSG00000035620,193.610465965909,0.324855349393081,0.122052239392054,2.66160908649604,0.00777681370240544,0.0839824821372638,"10","Ric8b"
ENSMUSG00000113399	13.9016403070316	-2.85805944954886	1.07396707726089	-2.66121700568162	0.00778587594814216	0.0839824821372638	NA	NA
ENSMUSG00000032525,1662.3467350097,0.386293211109311,0.145171133753984,2.66095056999381,0.00779203953010094,0.0839992913883222,"9","Nktr"
ENSMUSG00000026389,261.468150919091,-0.569012820396219,0.213909005556192,-2.66006949504866,0.00781245299481205,0.0841199189051781,"1","Steap3"
ENSMUSG00000038005,75.5596515346502,-0.409316463150205,0.153868970157009,-2.66016249236305,0.00781029609759636,0.0841199189051781,"8","Hpf1"
ENSMUSG00000032038,909.378660560679,0.373672482086071,0.140493088655518,2.65972145435779,0.00782052987845648,0.0841572064796732,"9","St3gal4"
ENSMUSG00000010025,4823.68746411842,0.689547296744081,0.259277441564143,2.65949591520284,0.0078257678968737,0.0841639188909059,"11","Aldh3a2"
ENSMUSG00000031775,146.847288423596,0.322139829159613,0.121187960045547,2.65818344527411,0.0078563116731749,0.0844426192803242,"8","Pllp"
ENSMUSG00000028969,175.263700838713,0.263514666405751,0.0991707634124383,2.65718098094927,0.00787971289183844,0.0846442656932468,"5","Cdk5"
ENSMUSG00000112023,33.874146799135,0.801376836723501,0.301615700662389,2.65694668733614,0.00788519116337223,0.0846532588698701,"10","Lilr4b"
ENSMUSG00000002103,845.65155462859,-0.231891847883672,0.0872881529220685,-2.65662452601908,0.00789272953503125,0.0846843451288059,"2","Acp2"
ENSMUSG00000054385,495.377338729999,-3.12928350213318,1.17860534048851,-2.65507324176569,0.00792911906244161,0.0850247687824426,"7","Ceacam2"
ENSMUSG00000101892,2.48318791518549,-2.87831461950873,1.08423749958017,-2.65469015840464,0.00793812841203644,0.0850713644157136,"15","9130401M01Rik"
ENSMUSG00000103657	23.0263987127604	0.745111949105382	0.280763853433275	2.65387420778673	0.00795734849456023	0.0852272674931172	NA	NA
ENSMUSG00000037152,321.922695030687,-0.301668420881182,0.11368476263738,-2.65355192624549,0.00796495145473146,0.0852586352900833,"3","Ndufc1"
ENSMUSG00000042359,2.29052419980963,2.67724272854789,1.00911810965941,2.6530519102977,0.00797676023291798,0.0853349599110991,"2","Osbpl6"
ENSMUSG00000072964,36.5878604978209,0.823101938020857,0.310276995262834,2.65279717989924,0.00798278217653748,0.0853493240914675,"X","Bhlhb9"
ENSMUSG00000038762,673.19892213382,0.226984423295275,0.0855855645760855,2.6521344390208,0.00799846875394553,0.0854669420456746,"17","Abcf1"
ENSMUSG00000060923,15.9469232841724,1.02711862959967,0.387391031554995,2.65137431157555,0.00801649437737405,0.085609401313409,"11","Acyp2"
ENSMUSG00000040936,1.7761302519797,2.96344539069566,1.11788524935282,2.65093880826435,0.00802683826256022,0.0856697073780565,"9","Ulk4"
ENSMUSG00000038453,9.09345013923655,1.30517770280434,0.492485060461267,2.65018740179022,0.00804471344243485,0.0858102767193051,"11","Srcin1"
ENSMUSG00000019066,114.723714681046,0.42051923248024,0.158732528002645,2.64923162109049,0.00806750196748891,0.0860030601326696,"9","Rab3d"
ENSMUSG00000071719,6.44516188553976,2.09525226599894,0.791046288284369,2.64871006542885,0.00807996169262988,0.0860855731738136,"X","Tmem28"
ENSMUSG00000069899	3.54092082434808	1.83938222987977	0.694585825009014	2.64817127509894	0.00809285123385865	0.0861725665531709	NA	NA
ENSMUSG00000033585,5.68674653487107,-1.52543501273956,0.576084632189448,-2.6479356113737,0.0080984948275281,0.0861823486896806,"7","Ndn"
ENSMUSG00000070997	23.3799739416739	0.717570712818706	0.271018800430391	2.64767872811469	0.0081046505922528	0.0861975666487995	NA	NA
ENSMUSG00000052934,382.07090284091,0.465373821971281,0.175863945395847,2.6462150665606,0.00813980470910265,0.0865210011037484,"8","Fbxo31"
ENSMUSG00000056763,588.692128569732,0.317090214587891,0.119841485524553,2.64591358493237,0.00814706260192509,0.0865477122068221,"1","Cspp1"
ENSMUSG00000036053,170.343685648216,0.553894093848593,0.209413256224893,2.6449810476838,0.00816954926111773,0.0867110883285585,"2","Fmnl2"
ENSMUSG00000078851,11.4595131670489,1.08972242213608,0.412011791338173,2.64488163942292,0.00817194960728027,0.0867110883285585,"11","Hist3h2a"
ENSMUSG00000061689,139.300226346031,0.335523078399488,0.126910793155066,2.64377103048698,0.00819880970441132,0.0869455168653852,"2","Dlgap4"
ENSMUSG00000032796,146.488178450975,-0.44455516821492,0.168191232174921,-2.64315304945609,0.00821378977554865,0.0870537626414918,"17","Lama1"
ENSMUSG00000036446,127.395986419849,0.660744225356672,0.250013731897073,2.64283173705311,0.00822158817212596,0.0870858119974318,"10","Lum"
ENSMUSG00000027131,158.091494013875,0.313760935264222,0.118758058322471,2.64201806341637,0.00824136603911525,0.0872446410641104,"2","Emc4"
ENSMUSG00000029402,34.2932444653258,-0.620081078818981,0.234783475742483,-2.64107632301646,0.00826430995352231,0.0874367828029274,"5","Snrnp35"
ENSMUSG00000063568,11.3214316253398,1.36530447459894,0.517156396169569,2.64002240852355,0.00829005455739409,0.0876583160155758,"6","Jazf1"
ENSMUSG00000045854,71.9357121157854,-0.423231820846747,0.160331666100495,-2.63972695563126,0.0082972846287655,0.0876839348949495,"4","Lyrm2"
ENSMUSG00000027454,17.6915168357782,-0.828418038131525,0.314013527389984,-2.63816035257196,0.00833571554900819,0.0879276805412574,"2","Gins1"
ENSMUSG00000000355,248.319699934295,-0.244475249784347,0.092681066633083,-2.63781221629878,0.00834427740383239,0.0879276805412574,"X","Mcts1"
ENSMUSG00000025473,5.18071601810322,1.49996888997289,0.568597383001873,2.63801581719194,0.00833926921094298,0.0879276805412574,"7","Adam8"
ENSMUSG00000019863,71.0682340855706,-0.539833693014189,0.204626155578085,-2.63814609373429,0.00833606606790331,0.0879276805412574,"10","Qrsl1"
ENSMUSG00000042650,2128.9087011699,0.194216999871616,0.0736282601411899,2.63780509683625,0.00834445257768183,0.0879276805412574,"11","Alkbh5"
ENSMUSG00000026399,168.965318515073,-0.525265185887254,0.199144980551765,-2.63760193418844,0.00834945276621682,0.0879295718566944,"1","Cd55"
ENSMUSG00000061119,102.553888604932,-0.502024146007795,0.190421524184678,-2.63638340338518,0.00837949923072668,0.0880426647283725,"7","Prcp"
ENSMUSG00000068184,72.8102313173338,-0.462344699545737,0.175353802185721,-2.63663914772751,0.00837318509369203,0.0880426647283725,"13","Ndufaf2"
ENSMUSG00000101082	1.57622486396164	3.19009087556337	1.20983282370073	2.63680304672613	0.00836914078772522	0.0880426647283725	NA	NA
ENSMUSG00000067288,88.7546433403936,-1.27837308522882,0.484868006787679,-2.63653833070618,0.00837567368239478,0.0880426647283725,"17","Rps28"
ENSMUSG00000024421,188.423779160011,-0.732795479675144,0.278087336893955,-2.63512710740434,0.00841057813059448,0.0883183333920802,"18","Lama3"
ENSMUSG00000064037,159.2873551357,-0.279457133625472,0.106061708861693,-2.63485414882283,0.00841734433938258,0.0883385274743028,"5","Gpn1"
ENSMUSG00000031373,56.5744002644065,-0.586131807102541,0.222578406166403,-2.63337228978242,0.00845416229503647,0.0886377131591376,"X","Car5b"
ENSMUSG00000023274,17.4014699097589,-1.11465252427659,0.423288604157039,-2.63331569366572,0.00845557132110194,0.0886377131591376,"6","Cd4"
ENSMUSG00000044345,379.647407968596,0.484770757030353,0.184110790608586,2.63303826694743,0.00846248121982883,0.0886591943995852,"19","Marveld1"
ENSMUSG00000021819,621.885695293839,0.324043672983307,0.123097086574285,2.6324235772043,0.00847780935967109,0.0887687960507467,"14","Zswim8"
ENSMUSG00000068877,4215.19813274794,-2.05343789910536,0.780353662400951,-2.63141957043868,0.00850289905832792,0.0888503862965119,"3","Selenbp2"
ENSMUSG00000040264,66.5785551000219,1.16499697124399,0.442740367387144,2.63133216905268,0.00850508631983058,0.0888503862965119,"3","Gbp2b"
ENSMUSG00000097287	7.02236111526437	-1.95192497193901	0.741685079029805	-2.63174361616161	0.00849479404776716	0.0888503862965119	NA	NA
ENSMUSG00000021482,909.177772418212,-0.29691535181594,0.112823969404883,-2.63166908044531,0.00849665771824951,0.0888503862965119,"13","Prxl2c"
ENSMUSG00000026197,189.299429119783,-0.29123424684723,0.11069656891623,-2.63092388227158,0.00851531055774075,0.0888554145155556,"1","Zfand2b"
ENSMUSG00000058388,78.0155143015013,0.468320712319322,0.178002057384493,2.63098482793222,0.00851378367093177,0.0888554145155556,"3","Phtf1"
ENSMUSG00000040883,2832.34629109873,-0.213126577099498,0.0810147418979011,-2.63071352332506,0.00852058261403687,0.0888595922698871,"9","Tmem205"
ENSMUSG00000033066,164.340117949577,-0.675487036264699,0.256827986719807,-2.6301145949551,0.00853560905954762,0.088965433854942,"11","Gas7"
ENSMUSG00000021577,6320.51125829739,-0.26154530679816,0.0994543136217357,-2.6298035477166,0.00854342223215935,0.0889960145714372,"13","Sdha"
ENSMUSG00000070305,146.449767394763,0.294957013237109,0.112241520552518,2.62787791705921,0.00859193449314188,0.0894502769149017,"9","Mpzl3"
ENSMUSG00000031948,607.76324198078,-0.205497445779757,0.0782179574624672,-2.62724126845634,0.00860802761392005,0.0895585605171103,"8","Kars"
ENSMUSG00000020362,878.873161786868,-0.190803380355743,0.072629503211183,-2.62707814207333,0.00861215543569142,0.0895585605171103,"11","Cnot6"
ENSMUSG00000097336,21.9676643093975,0.735824279071366,0.280153264593169,2.62650617382563,0.00862664275427135,0.0896580990529399,"8","Fendrr"
ENSMUSG00000035142,104.904446379016,-0.45703581304468,0.17405488881561,-2.62581428280854,0.0086441966946207,0.089738274166125,"12","Nubpl"
ENSMUSG00000004054,389.725195880176,0.295243808550792,0.112437967413566,2.62583729804394,0.00864361226299731,0.089738274166125,"19","Map3k11"
ENSMUSG00000034636,1185.14238826254,-0.22232836215621,0.084694864618714,-2.62505127267285,0.00866359200822851,0.0898623822370576,"4","Zyg11b"
ENSMUSG00000031985,526.305240750537,0.207496591311579,0.079047631805081,2.62495645439743,0.00866600495367239,0.0898623822370576,"8","Gnpat"
ENSMUSG00000113263	1.60310223080592	-2.92816161143869	1.11566141809029	-2.624597000451	0.00867515783115748	0.0899061811592684	NA	NA
ENSMUSG00000026692,102.548073492258,-0.72253580194655,0.275355991770554,-2.62400609952449,0.00869022288560411,0.0899600825388303,"1","Fmo4"
ENSMUSG00000019966,52.3682592425155,1.13182779928027,0.431318389963359,2.62411208429211,0.0086875190780811,0.0899600825388303,"10","Kitl"
ENSMUSG00000020850,4346.18781847377,-0.129063782820383,0.0492030504202536,-2.62308498595153,0.00871375336535426,0.090152502203098,"11","Prpf8"
ENSMUSG00000008461,2.85716375031039,2.28027166498174,0.869872843340069,2.62138504775724,0.00875732900568285,0.0905034413917037,"7","Fut1"
ENSMUSG00000055945,10.9384122223363,1.41171425514324,0.538539685174757,2.62137460619107,0.00875759726186168,0.0905034413917037,"17","Prr18"
ENSMUSG00000022257,226.901727384617,0.295287470734992,0.112763472312032,2.61864471429091,0.00882798382981554,0.0911791761358072,"15","Laptm4b"
ENSMUSG00000027777,1.4112884333681,3.09899478179168,1.18390081011542,2.61761353258095,0.00885470268674221,0.0912484615854112,"3","Schip1"
ENSMUSG00000032413,78.9398797097565,0.502671349509023,0.19200260787038,2.61804438535737,0.00884353012521154,0.0912484615854112,"9","Rasa2"
ENSMUSG00000062373,144.668711134601,0.366863328916475,0.140140672681998,2.61782194915638,0.00884929660582463,0.0912484615854112,"15","Tmem65"
ENSMUSG00000002769,10255.2823051762,-0.35514459552973,0.135668175275899,-2.61774432218534,0.008851309813499,0.0912484615854112,"17","Gnmt"
ENSMUSG00000023952,260.104320587871,0.406463442538278,0.155334842047534,2.61669202595188,0.00887864086234542,0.0914434835286168,"17","Gtpbp2"
ENSMUSG00000030019,136.665039524697,0.290941981181515,0.111210134731382,2.61614628814413,0.00889284485037085,0.0915380869473839,"6","Fbxl14"
ENSMUSG00000048865,48.8951701302426,0.577959123484347,0.220981427226255,2.61541945284205,0.00891179380320235,0.0916612257501467,"1","Arhgap30"
ENSMUSG00000027531,865.493728482759,-0.188699378213749,0.0721520403687961,-2.61530203788051,0.00891485825004168,0.0916612257501467,"3","Impa1"
ENSMUSG00000102324	11.4654687139369	1.15065964255055	0.440030354244545	2.61495515355077	0.00892391718239427	0.0917026757221811	NA	NA
ENSMUSG00000040734,53.8659948863727,0.560151651372924,0.214249604335128,2.61448161414915,0.0089362970021915,0.091726537602686,"7","Ppp1r13l"
ENSMUSG00000039456,273.112952108664,0.32216625780853,0.123218706010726,2.61458887403416,0.00893349154617,0.091726537602686,"16","Morc3"
ENSMUSG00000035873,115.277019757145,0.441258277072276,0.168888076942184,2.61272604355211,0.0089823271292716,0.0920953607857864,"10","Pawr"
ENSMUSG00000020541,270.083563129749,-0.226993964170892,0.0868746284844141,-2.61289133698703,0.00897798421195151,0.0920953607857864,"11","Tom1l1"
ENSMUSG00000042628,1171.94204181913,0.250039629532104,0.0957235127332252,2.61210252729595,0.00899872627722754,0.0921598918004662,"12","Zfyve1"
ENSMUSG00000067882	2.29150215154504	3.13657883599021	1.20076828915746	2.61214329551545	0.00899765321287147	0.0921598918004662	NA	NA
ENSMUSG00000015133,317.984873223199,0.34141284595848,0.130728023014007,2.61162708719232,0.00901124882355232,0.0922363515946096,"7","Lrrk1"
ENSMUSG00000073985	17.1463407284249	0.892195500728735	0.341658429566745	2.6113668609322	0.00901810947173689	0.09225480469124	NA	NA
ENSMUSG00000055546,72.2296606811126,0.745349470952367,0.285570206995657,2.61003932725973,0.00905318142889449,0.0925616755958719,"11","Timd4"
ENSMUSG00000110496	52.1724338878891	1.68706222483582	0.646976516046805	2.60760967823718	0.00911768557633233	0.0931689551329421	NA	NA
ENSMUSG00000038072,199.399863823571,-0.339495740771648,0.130233922203886,-2.60681499125976,0.00913887239057956,0.0933331648399615,"5","Galnt11"
ENSMUSG00000114771	2.80423368868694	-2.95775945201434	1.13532133745306	-2.60521788364313	0.00918158516146205	0.093716907299982	NA	NA
ENSMUSG00000003206,2.71384892396025,2.02636001759019,0.778383991686115,2.60329097108067,0.00923335528789482,0.0941926177020143,"17","Ebi3"
ENSMUSG00000083409	21.0940373017544	1.04062510170211	0.399782048436233	2.60298106373853	0.00924170580498886	0.0942251055802106	NA	NA
ENSMUSG00000000120,77.4125595542207,-0.719482765107967,0.276511485785903,-2.60199956274166,0.00926819704183343,0.0943923894033354,"11","Ngfr"
ENSMUSG00000111929	3.80550246286721	-1.94578426143833	0.74780628522391	-2.60198971295851	0.00926846323582092	0.0943923894033354	NA	NA
ENSMUSG00000009073,455.453913008501,0.257180282386984,0.0988707356292686,2.6011769888243,0.00929045092192116,0.0945107779229459,"11","Nf2"
ENSMUSG00000053835,43.9184641701047,-0.784323196340555,0.301523464807223,-2.60120119288894,0.00928979542594628,0.0945107779229459,"17","H2-T24"
ENSMUSG00000026662,438.323955070411,-0.175218560453732,0.0674184996164718,-2.59896855389115,0.0093504338493195,0.0950504119217058,"2","Sephs1"
ENSMUSG00000060216,134.318264287252,0.315515556895247,0.121406274486169,2.59884061372126,0.0093539193749705,0.0950504119217058,"11","Arrb2"
ENSMUSG00000041308,357.316240855002,-0.222961041287174,0.0858156045928798,-2.59814100646298,0.00937299956522918,0.0951912650722607,"8","Sntb2"
ENSMUSG00000034006,1226.42157373376,0.496227907440573,0.191031437451578,2.59762431807254,0.00938711334366422,0.0952815511343547,"18","Pqlc1"
ENSMUSG00000045071,156.905719075383,-0.308649369976922,0.118849390530496,-2.59697898827445,0.00940476769538226,0.0954076544848568,"4","E130308A19Rik"
ENSMUSG00000092274,29910.9226734924,0.976868932232418,0.37624345077807,2.59637458196882,0.0094213293528868,0.0955225388530602,"19","Neat1"
ENSMUSG00000040521,124.741981628288,-0.383129555694585,0.147594222381044,-2.595830307676,0.00943626555742874,0.0956208243152779,"10","Tsfm"
ENSMUSG00000028327,3022.89854296194,-0.29319308672212,0.113014362411899,-2.59429934802032,0.00947839212164476,0.0959943766234317,"4","Stra6l"
ENSMUSG00000031647,15.2927440226615,0.847559833582615,0.326816868629089,2.59337847871165,0.00950381188153778,0.0961984066144557,"8","Mfap3l"
ENSMUSG00000034850,671.467359072397,0.171664342314035,0.0662170496862142,2.59244927292154,0.00952952336968704,0.0963946673812146,"2","Tmem127"
ENSMUSG00000040605,70.1253489978883,-0.488487239575211,0.188438065017108,-2.59229598611545,0.00953377083090522,0.0963946673812146,"16","Bace2"
ENSMUSG00000002718,617.536652577507,-0.241117829128517,0.0930344420200653,-2.59170500615797,0.00955016224305915,0.0964909183435014,"2","Cse1l"
ENSMUSG00000024109,156.175873560005,-0.425257947345351,0.164092697615792,-2.59157143202712,0.00955387053335327,0.0964909183435014,"17","Nrxn1"
ENSMUSG00000026347,13.6658948967531,0.863820835525626,0.333347713022711,2.5913507181217,0.00956000081518334,0.0964993994847505,"1","Tmem163"
ENSMUSG00000029199,381.429619389922,-0.239360950576585,0.0923878692434035,-2.59082661540736,0.00957457171181762,0.0965396285370665,"5","Lias"
ENSMUSG00000097016	18.6152947805136	-0.954121488841996	0.368247206193669	-2.5909809301858	0.0095702794578077	0.0965396285370665	NA	NA
ENSMUSG00000050627,478.297525328352,0.351990654117429,0.135875866033615,2.59053108099673,0.00958279677106351,0.0965691785106068,"9","Gpd1l"
ENSMUSG00000021259,410.465061334133,-2.33763057034735,0.902538205310317,-2.59006273262815,0.00959584434306759,0.0966472671549159,"12","Cyp46a1"
ENSMUSG00000051497,12.9083946741034,-1.15187231844614,0.444772806174841,-2.5897993367727,0.00960318916331075,0.0966678644253797,"11","Kcnj16"
ENSMUSG00000107516	19.5757500638812	-1.95681748781399	0.75587499149164	-2.58881099367029	0.00963079392181197	0.0967322032675388	NA	NA
ENSMUSG00000033307,209.097134806028,-0.382577611261967,0.147780478387792,-2.58882374340433,0.00963043736747202,0.0967322032675388,"10","Mif"
ENSMUSG00000032423,773.870088520103,-0.22059340078886,0.0851985815383212,-2.58916752844811,0.00962082763808236,0.0967322032675388,"9","Syncrip"
ENSMUSG00000050965,312.282771997104,0.495421456585641,0.191331588909414,2.58933435617994,0.00961616742968826,0.0967322032675388,"11","Prkca"
ENSMUSG00000107788	1.63563679754399	2.58286286927645	0.997989770439707	2.58806547499827	0.00965166329555406	0.0968884636823919	NA	NA
ENSMUSG00000059173,32.3026065722634,-0.602420241227092,0.232848923232869,-2.58717211513416,0.00967672429436615,0.0970332331661565,"2","Pde1a"
ENSMUSG00000025555,467.81958386615,0.521870547410188,0.201713364791982,2.58718874650854,0.00967625721295505,0.0970332331661565,"14","Farp1"
ENSMUSG00000041303,263.508580287195,-0.269324174241914,0.104119911220485,-2.58667310685265,0.0096907479711585,0.0971204631834785,"1","Gtf3c3"
ENSMUSG00000058407,315.710869459966,-0.245484274839783,0.094921135153607,-2.58619194178963,0.00970428735118842,0.097149396973478,"1","Txndc9"
ENSMUSG00000106391	4.98685595628143	1.33572452010214	0.516471902734646	2.58624818316286	0.00970270391987944	0.097149396973478	NA	NA
ENSMUSG00000022884,1778.67066170834,-0.256021061260547,0.0990431176261607,-2.58494550047285,0.00973943908815944,0.097447816219434,"16","Eif4a2"
ENSMUSG00000039911,20.3542139617143,0.734766569637032,0.284360666557516,2.58392476896384,0.00976830990323987,0.0975048684898006,"4","Spsb1"
ENSMUSG00000032898,1225.77642580157,-0.624217831240743,0.241556875594337,-2.58414433331649,0.00976209321861618,0.0975048684898006,"5","Fbxo21"
ENSMUSG00000109390	26.9490900384929	0.675477063263791	0.261446945038677	2.58361046507492	0.00977721515722836	0.0975048684898006	NA	NA
ENSMUSG00000010755,445.855389750176,0.304689203292027,0.117928925738705,2.58366809825035,0.00977558167994786,0.0975048684898006,"7","Cars"
ENSMUSG00000022205,504.741239624123,-0.330223618902866,0.127811958069206,-2.58366763088053,0.00977559492547164,0.0975048684898006,"15","Sub1"
ENSMUSG00000091968	4.76686457465693	1.8013369638839	0.697057839387772	2.58420013677204	0.00976051377700688	0.0975048684898006	NA	NA
ENSMUSG00000083391	4.82758851436562	-1.66949388489689	0.646267203514968	-2.58328733968971	0.00978637789478387	0.0975429140988294	NA	NA
ENSMUSG00000040549,400.123343975023,-0.223952488321788,0.0867082319512461,-2.58282844987211,0.00979940360073254,0.0976194001514809,"2","Ckap5"
ENSMUSG00000028970,36.9687942722215,-1.27708109980398,0.494492744885824,-2.58260836586966,0.00980565622197377,0.0976283676248916,"5","Abcb1b"
ENSMUSG00000036098,614.125545070267,0.266630272298268,0.103277853124749,2.58167907475968,0.00983209674518089,0.0978382131108017,"19","Myrf"
ENSMUSG00000033379,461.876740152062,0.205993178315119,0.079807057341265,2.58113987882382,0.00984746724835973,0.0979377331570783,"4","Atp6v0b"
ENSMUSG00000038970,567.106033064708,0.222920836104575,0.0863824867074768,2.58062536286397,0.00986215417469939,0.0980303499436059,"5","Lmtk2"
ENSMUSG00000021218,2483.2567091657,-0.175174364222444,0.0678966927072432,-2.58001321180341,0.00987965352940794,0.0981508063052292,"13","Gdi2"
ENSMUSG00000057230,652.470930869363,0.296185296267875,0.11486102542957,2.57864053677189,0.00991899433229695,0.0984880003381036,"6","Aak1"
ENSMUSG00000048264,500.589547171702,-0.23400427176572,0.0907722553509506,-2.57792726269712,0.00993949178410546,0.0986378292394361,"13","Dip2c"
ENSMUSG00000046687,63.7356670477725,-0.641966178338956,0.249143399058769,-2.57669350568476,0.0099750355177351,0.0989367307468669,"10","Gm5424"
ENSMUSG00000034412,82.3267298844115,-0.588093629997016,0.228299777714933,-2.57597110204522,0.00999590000918069,0.099035967499976,"11","Tbc1d10a"
ENSMUSG00000021573,320.629934239388,1.11150356692249,0.431468112586814,2.57609666739589,0.00999227063689622,0.099035967499976,"13","Tppp"
ENSMUSG00000024737,62.282220931995,0.588524699612252,0.228496624331656,2.57563848627376,0.0100055196938824,0.0990774588579888,"19","Slc15a3"
ENSMUSG00000027303,486.792220101799,-0.20896933399197,0.0811661932950435,-2.57458586523031,0.0100360172365802,0.0991702260671672,"2","Ptpra"
ENSMUSG00000107448	3.60175606016992	1.57676039294539	0.612460645345331	2.57446809836466	0.010039434434918	0.0991702260671672	NA	NA
ENSMUSG00000022442,35.9042562966261,-0.596113302408269,0.231499136976864,-2.57501306567654,0.0100236300093617,0.0991702260671672,"15","Ttll1"
ENSMUSG00000036167,265.370775047456,-0.27352743641786,0.106249945302574,-2.57437719745569,0.0100420727821304,0.0991702260671672,"15","Pphln1"
ENSMUSG00000103049	25.5400809602544	-0.678960512590285	0.263721433512848	-2.57453671302453	0.0100374433422995	0.0991702260671672	NA	NA
ENSMUSG00000068522,8.3954148097249,-1.20793837952095,0.469273578705044,-2.57406006716646,0.0100512821442094,0.0992074601246637,"15","Aard"
ENSMUSG00000085211	4.90554038476446	-2.60055751049353	1.01068247648015	-2.57307074280178	0.0100800601578415	0.0994376945803297	NA	NA
ENSMUSG00000111421	3.61606365743455	1.70790559315553	0.663944342980563	2.5723625951664	0.0101007041807882	0.0995874833824736	NA	NA
ENSMUSG00000046949,1314.78822135403,-0.42775050804454,0.166302955495142,-2.57211609241086,0.0101078990935313,0.0996045810189141,"13","Nqo2"
ENSMUSG00000073478	14.0763933960204	0.905826192390759	0.352221423796518	2.57175211725356	0.0101185311302462	0.099655511779531	NA	NA
ENSMUSG00000037649,23.4457897902123,0.842469024573497,0.327624437380327,2.57144745156939,0.0101274383397147,0.0996894092371265,"17","H2-DMa"
ENSMUSG00000053877,154.470520694548,0.366045170162605,0.142381827768731,2.57087000426183,0.0101443397542569,0.0998019186179321,"7","Srcap"
ENSMUSG00000037542,3744.06140762209,-0.253416338312804,0.0986260481449062,-2.5694666173836,0.0101855204800851,0.100153042348653,"10","Aldh8a1"
ENSMUSG00000007833,442.225600294659,0.209651884928015,0.081606069326567,2.56907221065924,0.010197120637809,0.100213082130192,"7","Aldh16a1"
ENSMUSG00000027048,9223.10879177884,-0.338246249112445,0.131737773378324,-2.56757223413115,0.0102413449369345,0.100465467600653,"2","Abcb11"
ENSMUSG00000030189,284.266006714098,0.397668777619468,0.154858194363201,2.56795437435351,0.0102300619940779,0.100465467600653,"6","Ybx3"
ENSMUSG00000025173,352.098416689605,-0.324916831524707,0.126533884884818,-2.56782467258057,0.0102338902836238,0.100465467600653,"11","Wdr45b"
ENSMUSG00000047394,48.9239261615392,-0.571045282423921,0.222416935378405,-2.56745414395889,0.0102448338671719,0.100465467600653,"15","Odf3b"
ENSMUSG00000026923,647.768355033316,0.304927478949054,0.118849410980793,2.56566251723649,0.0102978967581368,0.1009315619927,"2","Notch1"
ENSMUSG00000086382	9.61618091790743	1.12619530782312	0.439160844084252	2.56442559256731	0.0103346735493914	0.101183277262962	NA	NA
ENSMUSG00000057672,352.61224902424,0.261213854434716,0.101858994118402,2.56446528552086,0.010333491568063,0.101183277262962,"8","Pkn1"
ENSMUSG00000064138,186.806598607069,-0.321076939590451,0.125234091159489,-2.56381418683792,0.0103528952661302,0.101307301316638,"13","Fam172a"
ENSMUSG00000105909	436.562065795892	0.822821648253572	0.320986034663115	2.56341883882004	0.0103646930334824	0.101368365110306	NA	NA
ENSMUSG00000029221,1003.48374022102,-0.223442989641847,0.0871810177699882,-2.56297753062899,0.0103778764498341,0.101442908062687,"5","Slc30a9"
ENSMUSG00000038092,2212.45032534564,-1.58017129018203,0.616610320197239,-2.56267408835546,0.0103869499853703,0.101477218925096,"3","Hsd3b5"
ENSMUSG00000105358	7.7077919382724	1.40615875403805	0.548860917820006	2.56195824549342	0.0104083831050231	0.101632177642196	NA	NA
ENSMUSG00000021701,138.764217336795,-0.664357250036218,0.259351808202373,-2.56160639341992,0.010418932359497,0.101680752400869,"13","Plk2"
ENSMUSG00000047284,278.149263296067,0.319188317977268,0.124625898681432,2.56117164533493,0.0104319801470763,0.101753645926562,"11","Neurl4"
ENSMUSG00000071655,901.630763693165,-0.2685779322222,0.104880708403174,-2.56079441406665,0.0104433135013562,0.101809747869982,"19","Ubxn1"
ENSMUSG00000032313,10.1064342665479,-1.19903695828421,0.468273989230242,-2.56054571866187,0.010450791176552,0.10182822172025,"9","Tmem266"
ENSMUSG00000023791,114.560840301497,0.40466507063503,0.15807232649161,2.55999946111065,0.0104672325580563,0.101933967890522,"16","Pigx"
ENSMUSG00000025355,1327.8032931398,-0.341615679602448,0.13348687245875,-2.55917060089946,0.010492223727952,0.102122817928413,"10","Mmp19"
ENSMUSG00000038503,272.595977034679,0.37446452296683,0.146357520915735,2.55856016570838,0.0105106630387003,0.102217739273283,"7","Mesd"
ENSMUSG00000041632,285.541076566691,-0.287927115917511,0.112538491017947,-2.55847677815045,0.0105131841489408,0.102217739273283,"13","Mrps27"
ENSMUSG00000026938,245.920048328739,-0.47217583617734,0.184645375465653,-2.55720369376471,0.010551740991037,0.102374993258126,"2","Fcna"
ENSMUSG00000043085,261.928944869916,0.276227257859844,0.108003328358776,2.55758097511814,0.010540301492981,0.102374993258126,"4","Tmem82"
ENSMUSG00000031963,23.443670762895,1.27919030693379,0.500201979937063,2.55734754807397,0.0105473779015793,0.102374993258126,"9","Bmper"
ENSMUSG00000051790,39.3981068961569,0.62234749158296,0.243370535880248,2.55720146784404,0.0105518085156402,0.102374993258126,"11","Nlgn2"
ENSMUSG00000108808	5.41663656609737	1.65192449504483	0.646590271345106	2.55482423453159	0.0106241430536492	0.102967252549714	NA	NA
ENSMUSG00000040021,45.3131569288468,-0.498425174673782,0.195087461639636,-2.55488061859387,0.010622422304544,0.102967252549714,"10","Lats1"
ENSMUSG00000019088,50.8021253607953,0.439749413623626,0.172205643788299,2.55362950917121,0.010660662435653,0.10312946804972,"X","Dnase1l1"
ENSMUSG00000029474,132.281411277074,-0.271603216105125,0.106363534976672,-2.553536944449,0.0106634965318954,0.10312946804972,"5","Rnf34"
ENSMUSG00000038982,284.718961982817,-0.327034818823453,0.128063594229713,-2.55369077207716,0.0106587870897425,0.10312946804972,"13","Bloc1s5"
ENSMUSG00000024426,183.351641110459,0.335434464272825,0.1313508976923,2.55372799246951,0.0106576478631145,0.10312946804972,"17","Atat1"
ENSMUSG00000031434,43.9316077149896,0.547248302974613,0.214472783731227,2.55159789253453,0.0107230195875324,0.103650173437515,"X","Morc4"
ENSMUSG00000004552,212.915571088416,-2.32982109604171,0.913185742889962,-2.55131129037179,0.0107318424244268,0.103680511558022,"1","Ctse"
ENSMUSG00000025815,1425.3516901651,-0.512288421344695,0.200882150244494,-2.55019383614317,0.010766304104399,0.103738714666792,"2","Dhtkd1"
ENSMUSG00000039158,42.7198489440707,0.578144896081843,0.22666282415076,2.55068248729356,0.0107512222830448,0.103738714666792,"4","Akna"
ENSMUSG00000041740,1883.53223286669,0.191034078175003,0.0749075138913591,2.55026589791868,0.0107640787944573,0.103738714666792,"5","Rnf10"
ENSMUSG00000030881,201.804058713048,0.528440195437711,0.207179435384218,2.55064019485191,0.01075252686206,0.103738714666792,"7","Arfip2"
ENSMUSG00000051007,156.152379702602,0.317827782984458,0.124620945964524,2.55035604588441,0.0107612955480844,0.103738714666792,"7","Gatd1"
ENSMUSG00000037544,5.14503164121639,1.97653120003633,0.775306196379627,2.54935560848856,0.0107922191307622,0.103933514754542,"14","Dlgap5"
ENSMUSG00000028274,199.667883780741,-0.265988619895934,0.104353806455342,-2.54891152446617,0.0108059710927893,0.104011035742732,"4","Rngtt"
ENSMUSG00000036306,3.33933116513055,-1.67680560916211,0.658117722158388,-2.54788095306535,0.0108379448628508,0.104223935448419,"8","Lzts1"
ENSMUSG00000052504,11.3823192310909,-1.09845739148151,0.431134436887756,-2.54783032274336,0.0108395178478975,0.104223935448419,"16","Epha3"
ENSMUSG00000054764,35.373077738072,0.71263640455729,0.279763038829219,2.54728575847476,0.0108564492277765,0.104331735466092,"8","Mtnr1a"
ENSMUSG00000041733,423.88555705092,0.243207787654536,0.0954944883625809,2.54682539091791,0.0108707811282142,0.104359498830857,"5","Coq5"
ENSMUSG00000093904,302.067942946448,-0.263925970479552,0.103622371463873,-2.54699797689504,0.0108654063107042,0.104359498830857,"8","Tomm20"
ENSMUSG00000104528	82.2577969401316	-1.03452086458094	0.406309265226083	-2.54614145706302	0.0108921040162081	0.104509193716799	NA	NA
ENSMUSG00000107205	37.1102863126108	0.598561997607281	0.235161496308964	2.54532313751256	0.0109176654633245	0.104644360510267	NA	NA
ENSMUSG00000024238,430.606717953445,-0.194175463136509,0.0762850577213764,-2.54539314692159,0.0109154765302158,0.104644360510267,"18","Zeb1"
ENSMUSG00000106619	20.3014530262899	0.886771451258589	0.348438190196008	2.54498925838109	0.0109281099858679	0.104689457007474	NA	NA
ENSMUSG00000032812,887.247717369097,-0.311647358544118,0.12248578360216,-2.54435534785297,0.0109479646310814,0.104824606231457,"7","Arap1"
ENSMUSG00000046623,8.01272189472137,6.82085361781248,2.68320343183624,2.54205608746731,0.0110202487875649,0.105415568035325,"4","Gjb4"
ENSMUSG00000051736,3.72873427028474,-1.96117933027191,0.771502913553169,-2.54202452877289,0.0110212438729915,0.105415568035325,"10","Fam229b"
ENSMUSG00000025875,26.1057235298855,0.906631943791084,0.356757449420148,2.54131187804114,0.0110437359154444,0.105575337053305,"13","Tspan17"
ENSMUSG00000054405,195.274755928164,-0.299565228447852,0.117899008798421,-2.54086299368332,0.0110579241251094,0.105655597717127,"4","Dnajc8"
ENSMUSG00000003545,5.11248769389549,3.0715556068861,1.20913967070871,2.54028188909374,0.0110763155646917,0.105775914083758,"7","Fosb"
ENSMUSG00000034543,366.122122327656,0.348740149006628,0.137346613766253,2.53912447816253,0.0111130275638739,0.106028974104964,"11","Morc2a"
ENSMUSG00000092368	27.6033403959596	0.70350020971518	0.277068942809079	2.53907999425234	0.0111144407066168	0.106028974104964	NA	NA
ENSMUSG00000024180,358.162565489613,0.296261406247497,0.116765930544259,2.53722472699519,0.0111735202520529,0.106536858022711,"17","Tmem8"
ENSMUSG00000050029,533.427308542,-0.201759171913389,0.0795257649325078,-2.53702900040784,0.0111797692493454,0.10654074770536,"X","Rap2c"
ENSMUSG00000026615,2616.88460336552,-0.24021140233739,0.0946930367291844,-2.53673776483036,0.0111890733245882,0.106573732344903,"1","Eprs"
ENSMUSG00000105980	2.95844149918244	2.06668207864574	0.815083393787424	2.53554678502594	0.0112271930456519	0.106881002689295	NA	NA
ENSMUSG00000019179,1371.01077107812,-0.198556671067414,0.0783228088613654,-2.53510661777806,0.0112413106522493,0.106959575533138,"5","Mdh2"
ENSMUSG00000027187,39601.5273925587,-0.240497532549676,0.094927414490776,-2.53348870650053,0.0112933379314008,0.107175069650755,"2","Cat"
ENSMUSG00000021546,1235.51431316461,-0.211427181210675,0.0834469871443059,-2.53367063864212,0.0112874768774332,0.107175069650755,"13","Hnrnpk"
ENSMUSG00000079242	9.79787820552678	0.968767223633206	0.38235363777152	2.53369427653283	0.0112867155667803	0.107175069650755	NA	NA
ENSMUSG00000035356,169.365334194882,0.643128185526408,0.25380096457169,2.53398637239909,0.0112773117341839,0.107175069650755,"16","Nfkbiz"
ENSMUSG00000024851,13.8940641713094,0.962949301399426,0.380065798862565,2.53363839703882,0.0112885153632289,0.107175069650755,"19","Pitpnm1"
ENSMUSG00000109473,14.4853252933071,-1.72520763819101,0.681118886070085,-2.53290236620086,0.0113122456314565,0.107298679312411,"8","B930025P03Rik"
ENSMUSG00000027012,616.637746707646,-0.196278753142274,0.0775024583811684,-2.53254873770516,0.0113236626629334,0.107351147074795,"2","Dync1i2"
ENSMUSG00000025001,32.8317660650718,0.68115343662011,0.268996154429142,2.53220510927243,0.011334766638117,0.107400594015197,"19","Hells"
ENSMUSG00000002043,91.3027914336258,-0.382593345216632,0.15116675558032,-2.53093574541491,0.0113758685957179,0.107622325303887,"7","Trappc6a"
ENSMUSG00000001436,64.3170343703708,0.581643492984639,0.229798620443617,2.53110089112719,0.0113705137067001,0.107622325303887,"10","Slc19a1"
ENSMUSG00000062152	1.79014345546198	-3.38589944337062	1.33761891653933	-2.53128854676381	0.0113644316441981	0.107622325303887	NA	NA
ENSMUSG00000105893	14.9079317186382	0.84604189072525	0.334350168177036	2.53040665520849	0.0113930395506247	0.107673078447355	NA	NA
ENSMUSG00000025481,1403.24926967083,-0.188071219745579,0.0743232694486862,-2.53044868909361,0.0113916745530836,0.107673078447355,"7","Urah"
ENSMUSG00000085720,3.19653310415961,-1.93982741176045,0.766761656364834,-2.52989621436867,0.0114096270657028,0.107682358120569,"5","Gm7854"
ENSMUSG00000049550,752.352857022461,0.19020718596605,0.0751857140530383,2.52983147612154,0.0114117323600361,0.107682358120569,"5","Clip1"
ENSMUSG00000116733	4.26737436581571	1.6158598585192	0.638702036539032	2.52991186199302	0.0114091182551197	0.107682358120569	NA	NA
ENSMUSG00000037221,255.019475521166,-0.295167622012157,0.116761237821766,-2.52795900008121,0.011472774887492,0.108202385702096,"5","Mospd3"
ENSMUSG00000031901,103.674224755488,-0.380412688909819,0.150547685605296,-2.52685843279704,0.01150878833995,0.108485942801389,"8","Dus2"
ENSMUSG00000039533,49.2722177986417,-1.8617630781167,0.736977808984484,-2.52621321214829,0.0115299482733385,0.108593405747632,"5","Mmd2"
ENSMUSG00000030519,5.68142920006575,1.91648130617397,0.758657634848644,2.52614778806822,0.0115320957748445,0.108593405747632,"7","Apba2"
ENSMUSG00000091003	3.1537980700069	-5.02214001528695	1.9885121666724	-2.52557670979256	0.0115508561127541	0.108713939884745	NA	NA
ENSMUSG00000029020,1362.23066236522,-0.305428637688869,0.120950286130944,-2.52524113385068,0.0115618926556302,0.10876169264502,"4","Mfn2"
ENSMUSG00000039523,158.430453587385,0.318771931441501,0.126255854464709,2.52480910919346,0.0115761150162914,0.108781104057055,"4","Cep104"
ENSMUSG00000021974,2.49570351823487,1.97151445880724,0.78085689714517,2.52480891955381,0.0115761212626834,0.108781104057055,"14","Fgf9"
ENSMUSG00000015127,70.0173065334183,-0.506842047597131,0.200758536353124,-2.52463510047523,0.0115818478113378,0.108781104057055,"17","Unkl"
ENSMUSG00000045087,55.2368950699218,-0.878500888388577,0.348166191763521,-2.52322284348983,0.0116284685169232,0.109106618183477,"9","S1pr5"
ENSMUSG00000035443,139.835819176282,-0.292565127442835,0.115941574196757,-2.52338412230235,0.0116231360549417,0.109106618183477,"9","Thyn1"
ENSMUSG00000029710,441.634695205358,0.229120382416345,0.0908229173983251,2.52271551035389,0.011645256944792,0.109207962299746,"5","Ephb4"
ENSMUSG00000034544,211.218607725081,-0.279285449097643,0.110733816164612,-2.52213333533515,0.0116645484983495,0.109223993939552,"3","Rsrc1"
ENSMUSG00000028194,1170.15223702092,-0.908842194381346,0.360348256494856,-2.52212180300731,0.0116649309317021,0.109223993939552,"3","Ddah1"
ENSMUSG00000042202,1698.83397293532,0.375636110329344,0.14892910595176,2.52224780326699,0.0116607531328051,0.109223993939552,"4","Slc35e2"
ENSMUSG00000022797,554.764936258523,-0.615208592999166,0.244012286030882,-2.52121974268667,0.011694879408883,0.109448230075949,"16","Tfrc"
ENSMUSG00000061353,3860.29235590122,0.299694880651523,0.118880003492176,2.52098647247471,0.0117026350906776,0.1094646482328,"6","Cxcl12"
ENSMUSG00000113610	11.3661017554674	0.901785479411073	0.357749558705772	2.52071723770522	0.0117115921804667	0.109492281584681	NA	NA
ENSMUSG00000022218,161.921320977762,0.663221847452275,0.263190774708586,2.51992817068386,0.0117378784513041,0.109681815036776,"14","Tgm1"
ENSMUSG00000038683,341.200693796448,-0.222695625118071,0.0883946204826055,-2.51933459188157,0.0117576868803775,0.109810654735323,"13","Pak1ip1"
ENSMUSG00000028838,232.097122121959,0.480319225215921,0.19068902210278,2.51886144214968,0.0117734976793185,0.109902045890875,"4","Extl1"
ENSMUSG00000052031,25.72110076142,-0.702045447706665,0.278809595901945,-2.51801034837255,0.0118019853517727,0.110111617808867,"17","Tagap1"
ENSMUSG00000026172,139.491932886369,-0.301350290048643,0.119716851322705,-2.51719191341186,0.0118294375158326,0.110290607242935,"1","Bcs1l"
ENSMUSG00000082536	26.8461317239691	-0.754676174368414	0.299822324033095	-2.5170779954501	0.0118332630687732	0.110290607242935	NA	NA
ENSMUSG00000066687,353.186606590491,0.968221329445456,0.384773422237606,2.51634149732816,0.0118580223763009,0.110464927550423,"9","Zbtb16"
ENSMUSG00000049600,24.1729181783343,0.666196606337238,0.264829053976056,2.51557220152088,0.0118839333067596,0.110593338528212,"7","Zbtb45"
ENSMUSG00000022711,477.886261779869,-0.195262607121081,0.0776165336285145,-2.51573470229475,0.0118784558808164,0.110593338528212,"16","Pmm2"
ENSMUSG00000031443,808.566740839348,-0.338861595942215,0.134751344589467,-2.51471773416874,0.0119127717692585,0.11069228582337,"8","F7"
ENSMUSG00000062563,66.2904736821603,0.724486833168884,0.288083848396618,2.51484710858017,0.0119084013718188,0.11069228582337,"12","Cys1"
ENSMUSG00000055817,183.472822223159,-0.309859779000204,0.123207061247045,-2.5149514635277,0.0119048771928745,0.11069228582337,"17","Mta3"
ENSMUSG00000057286,10.8069869360095,1.24956440696966,0.497106657550327,2.51367465711955,0.0119480599455447,0.110963652447421,"11","St6galnac2"
ENSMUSG00000059647	2.95333360555931	-5.98147662067317	2.37976442930208	-2.51347425275508	0.0119548503977206	0.110970214378842	NA	NA
ENSMUSG00000097317	1.06523049812465	-3.02751252396874	1.20484932157027	-2.51277273412331	0.0119786474416619	0.111024055931732	NA	NA
ENSMUSG00000038188,126.522494842309,0.421352740973822,0.167696861476613,2.51258572917648,0.0119849981430691,0.111024055931732,"11","Scarf1"
ENSMUSG00000017493,12221.937403805,0.25611191958859,0.101913899222344,2.51302247821796,0.0119701707669164,0.111024055931732,"11","Igfbp4"
ENSMUSG00000045257,22.7132332693843,-0.881416518804996,0.350779948748255,-2.51273347279483,0.0119799805117173,0.111024055931732,"17","Morn2"
ENSMUSG00000105907,14.1531594783087,1.07781170166585,0.429150348371628,2.51150140214382,0.0120218808316486,0.111083640511282,"5","Gm34333"
ENSMUSG00000053560,196.898275399393,-0.394691582871506,0.15711065055978,-2.51218858470277,0.011998495099321,0.111083640511282,"8","Ier2"
ENSMUSG00000001891,3535.67701175843,-0.404543797240944,0.161056283984419,-2.51181628703219,0.0120111598713494,0.111083640511282,"11","Ugp2"
ENSMUSG00000020309,284.460567630165,-0.381110994954481,0.151743909922252,-2.51154062887761,0.0120205448073787,0.111083640511282,"11","Chac2"
ENSMUSG00000042148,153.215219859804,-0.324509350213035,0.129185211588433,-2.51196980074529,0.0120059362274685,0.111083640511282,"11","Cox10"
ENSMUSG00000004789,2459.77780245581,-0.185700098302706,0.0739831196896987,-2.51003335736007,0.0120719757424127,0.111490044324865,"12","Dlst"
ENSMUSG00000086533,16.2432413582181,0.739635676046368,0.294797694456527,2.50896017830099,0.0121087134063255,0.111716202595537,"7","Mypopos"
ENSMUSG00000023800,45.6205704765023,-1.7839198420493,0.710992253640655,-2.50905664993492,0.0121054068870601,0.111716202595537,"17","Tiam2"
ENSMUSG00000038180,15.0289080067251,0.740047040213212,0.295112965328676,2.50767376278775,0.0121528812478799,0.112010386034022,"2","Spag4"
ENSMUSG00000085881	3.79907947803129	2.16059312540249	0.861581188264065	2.50770694025447	0.0121517403402294	0.112010386034022	NA	NA
ENSMUSG00000068040,792.138473645216,-0.18777372643283,0.0749006065034291,-2.50697204199853,0.012177034288461,0.112176315869459,"2","Tm9sf4"
ENSMUSG00000025993,3330.66096832473,0.454042726539852,0.181220135458306,2.50547614585751,0.0122286646688747,0.112595074992566,"1","Slc40a1"
ENSMUSG00000038225,112.318753539,-0.491907994665479,0.19636490201384,-2.50507086358441,0.0122426862101789,0.112667303972585,"8","Primpol"
ENSMUSG00000038173,8.18209296285577,-1.06547231858471,0.425483955911901,-2.50414217452967,0.0122748697746582,0.112906517745721,"8","Enpp6"
ENSMUSG00000078496,4.66002845003137,-3.17521319254447,1.26812072070738,-2.50387296784591,0.012284213089811,0.112935507438585,"4","Zfp982"
ENSMUSG00000022064,99.4757959207166,0.357425276785749,0.142812507720462,2.5027589144038,0.0123229453930804,0.11323452089158,"14","Pibf1"
ENSMUSG00000015672,239.597623710433,-0.274634081154209,0.109785631489704,-2.50154849434887,0.012365150664126,0.113565129966595,"13","Mrpl32"
ENSMUSG00000021773,46.7756224518504,0.502410821358626,0.200873454600394,2.50113098496808,0.0123797381707532,0.113639636283912,"14","Comtd1"
ENSMUSG00000036492,49.2730801819109,0.434218085142246,0.173620577344671,2.50095980432225,0.0123857235160316,0.113639636283912,"17","Rnf39"
ENSMUSG00000028439,67.6818287347123,0.385208299722367,0.154040962512825,2.50068743689067,0.0123952521491596,0.113662831566079,"4","Fam219a"
ENSMUSG00000109379	14.6898444780657	0.778248615859821	0.311233293029363	2.50053138044714	0.0124007146280974	0.113662831566079	NA	NA
ENSMUSG00000027374,262.772839081989,-0.233268195763712,0.0933276016035432,-2.49945559251204,0.0124384287201553,0.113924353231661,"2","Mrps5"
ENSMUSG00000033769,212.28834380714,0.304769533047103,0.12193896533818,2.49936131737602,0.0124417385766156,0.113924353231661,"6","Exoc6b"
ENSMUSG00000025764,779.092143609678,-0.394702119242883,0.157932538289288,-2.49918176151832,0.0124480446669421,0.113924904528361,"3","Jade1"
ENSMUSG00000031529,875.583182563405,0.222230581916192,0.0889304214565557,2.49892644470099,0.0124570163936115,0.113949839026817,"8","Tnks"
ENSMUSG00000067144,317.730719976545,0.712347086203118,0.285110499798512,2.49849474749803,0.0124721990809826,0.114031534454698,"17","Slc22a7"
ENSMUSG00000037458,1311.56763847837,-0.294718129804882,0.118027267959763,-2.49703424386095,0.0125236862168329,0.114444908113744,"15","Azin1"
ENSMUSG00000030701,458.35808505105,0.504087277831711,0.20192949657732,2.49635286758957,0.012547771092415,0.114607583738432,"7","Plekhb1"
ENSMUSG00000027007,1112.41411038686,0.234913626176524,0.0941205411997788,2.49588052918119,0.0125644910840203,0.114673516754414,"2","Itprid2"
ENSMUSG00000110755	151.954919287985	1.15278944256832	0.46189290417103	2.49579379150077	0.0125675635960567	0.114673516754414	NA	NA
[truncated: 16,260 more rows]
