# Supplementary material for: Dietary intervention improves health metrics and life expectancy of the genetically obese Titan mouse
Source: Commun Biol. 2022 May 3;5:408. doi: 10.1038/s42003-022-03339-3 (PMC9065075; doi:10.1038/s42003-022-03339-3)
Supplement: Supplementary file 7 — Supplementary data 5 [file 42003_2022_3339_MOESM7_ESM.xlsx]

## Sheet: Annotation
Protein.IDs	Majority.protein.IDs	Peptide.counts..all.	Peptide.counts..razor.unique.	Peptide.counts..unique.	Fasta.headers	Number.of.proteins	Peptides	Razor...unique.peptides	Unique.peptides	Unique...razor.sequence.coverage....	Unique.sequence.coverage....	Mol..weight..kDa.	Sequence.length	Sequence.lengths	Q.value	Score	Intensity	iBAQ	MS.MS.count	Only.identified.by.site	Reverse	Potential.contaminant	id	Peptide.IDs	Peptide.is.razor	Mod..peptide.IDs	Evidence.IDs	MS.MS.IDs	Best.MS.MS	Oxidation..M..site.IDs	Oxidation..M..site.positions
sp|P05784|K1C18_MOUSE;CON__P05784;sp|P08730|K1C13_MOUSE;CON__P08730-1;CON__P13645;sp|Q61897|KT33B_MOUSE;CON__Q14525;sp|Q62168|K1H2_MOUSE;sp|Q61765|K1H1_MOUSE;CON__Q9UE12;CON__Q15323;CON__A2A5Y0;CON__Q92764;sp|Q6IFX3|K1C40_MOUSE;CON__Q14532;tr|B1ATJ5|B1ATJ5_MOUSE;CON__A2AB72;sp|Q497I4|KRT35_MOUSE;CON__Q497I4;CON__O76015;sp|A6BLY7|K1C28_MOUSE;CON__Q148H6;CON__O76013;sp|Q9Z2K1|K1C16_MOUSE;CON__Q9Z2K…	sp|P05784|K1C18_MOUSE;CON__P05784	45;45;2;2;2;1;1;1;1;1;1;1;1;1;1;1;1;1;1;1;1;1;1;1;1;1;1;1;1;1;1;1;1;1	45;45;2;2;2;1;1;1;1;1;1;1;1;1;1;1;1;1;1;1;1;1;1;1;1;1;1;1;1;1;1;1;1;1	42;42;0;0;0;0;0;0;0;0;0;0;0;0;0;0;0;0;0;0;0;0;0;0;0;0;0;0;0;0;0;0;0;0	sp|P05784|K1C18_MOUSE Keratin, type I cytoskeletal 18 OS=Mus musculus OX=10090 GN=Krt18 PE=1 SV=5;	34	45	45	42	79	75.2	47.538	423	423;423;437;437;593;404;404;407;416;416;416;416;425;439;448;453;453;455;455;456;462;464;467;469;469;471;473;474;476;494;561;570;570;623	0	323.31	414710000000	15950000000	1482			+	7	3102;3142;3236;4457;4458;7086;10333;10334;20745;21526;22259;22808;22991;23412;23743;23744;25567;27084;27085;27086;31183;32142;32198;33223;34641;34642;35712;36169;36170;36449;36450;39405;39718;39719;39720;41344;41345;44246;44247;44270;45501;46024;47430;47885;48879	True;True;True;True;True;True;True;True;True;True;True;True;True;True;True;True;True;True;True;True;True;True;True;True;True;True;True;True;True;True;True;True;True;True;True;True;True;True;True;True;True;True;True;True;True	3275;3315;3316;3413;4683;4684;7448;10831;10832;21790;22598;23366;23929;24121;24562;24906;24907;26818;28401;28402;28403;28404;28405;32878;33879;33938;35016;36486;36487;37580;37581;38048;38049;38050;38347;38348;41448;41773;41774;41775;41776;41777;43491;43492;43493;43494;46542;46543;46567;46568;47883;48427;49896;50384;50385;51425	48444;48445;48446;48447;48448;48449;48450;48451;48452;48453;48454;48455;48456;48457;48458;48459;48460;48461;48462;48463;48464;48465;48466;48467;48468;48469;48896;48897;48898;48899;48900;48901;48902;48903;48904;48905;48906;48907;48908;48909;48910;48911;48912;48913;48914;48915;48916;48917;48918;48919;48920;48921;48922;48923;48924;48925;48926;48927;48928;48929;48930;48931;48932;48933;48934;48935;489…	58618;58619;58620;58621;58622;58623;58624;58625;58626;58627;58628;58629;58630;58631;58632;58633;58634;58635;58636;58637;58638;58639;58640;58641;58642;58643;58644;58645;58646;58647;58648;58649;58650;59128;59129;59130;59131;59132;59133;59134;59135;59136;59137;59138;59139;59140;59141;59142;59143;59144;59145;59146;59147;59148;59149;59150;59151;59152;59153;59154;59155;59156;59157;59158;59159;59160;591…	58629;59164;60598;81825;81834;130529;187999;188052;396083;410067;423502;434378;437696;445615;450801;450823;484441;512197;512215;512335;588000;604981;605932;623892;646477;646540;663429;671011;671048;675961;675968;727091;733748;733853;733856;767613;767635;825228;825303;825700;850024;859943;886274;896039;914633	5;6;7;8;9;10;11	66;76;167;206;306;328;395
sp|P19001|K1C19_MOUSE;CON__P19001	sp|P19001|K1C19_MOUSE;CON__P19001	9;9	6;6	5;5	sp|P19001|K1C19_MOUSE Keratin, type I cytoskeletal 19 OS=Mus musculus OX=10090 GN=Krt19 PE=1 SV=1;	2	9	6	5	21.3	19.1	44.541	403	403;403	0.00072115	3.794	2840400000	91627000	20			+	10	231;20745;22991;23412;34302;38037;38896;44337;45459	True;False;False;False;True;True;True;True;True	241;21790;24121;24562;36138;40009;40916;46638;47838	3386;324569;324570;324571;324572;324573;324574;324575;324576;324577;324578;324579;324580;324581;324582;324583;324584;324585;324586;324587;324588;324589;324590;324591;359361;359362;359363;359364;359365;359366;359367;359368;359369;359370;359371;359372;359373;359374;359375;359376;359377;359378;359379;359380;366141;366142;366143;366144;366145;366146;366147;366148;366149;530451;583307;583308;595537;59…	3964;396071;396072;396073;396074;396075;396076;396077;396078;396079;396080;396081;396082;396083;396084;396085;396086;396087;396088;396089;396090;396091;396092;396093;396094;396095;396096;396097;396098;396099;396100;437682;437683;437684;437685;437686;437687;437688;437689;437690;437691;437692;437693;437694;437695;437696;437697;437698;437699;437700;437701;445612;445613;445614;445615;445616;445617;44…	3964;396083;437696;445615;641975;704565;718944;826868;849338
sp|Q9DCV7|K2C7_MOUSE;CON__Q9DCV7;CON__Q3KNV1;CON__P08729	sp|Q9DCV7|K2C7_MOUSE;CON__Q9DCV7;CON__Q3KNV1;CON__P08729	7;7;5;5	3;3;1;1	3;3;1;1	sp|Q9DCV7|K2C7_MOUSE Keratin, type II cytoskeletal 7 OS=Mus musculus OX=10090 GN=Krt7 PE=1 SV=1;;;	4	7	3	3	8.1	8.1	50.708	457	457;457;469;469	0.0057927	2.169	57430000	1980300	7			+	11	11148;12034;25596;36621;37642;37842;45477	False;False;False;True;True;True;False	11688;12614;26847;38528;39599;39807;47856	167915;167916;167917;167918;167919;167920;167921;167922;167923;167924;183308;398777;398778;398779;398780;398781;398782;398783;398784;398785;398786;398787;398788;398789;398790;398791;398792;398793;398794;398795;398796;561797;576932;580110;580111;580112;580113;580114;699939;699940;699941;699942;699943;699944	202779;202780;202781;202782;202783;202784;202785;202786;202787;202788;202789;202790;202791;222189;484820;484821;484822;484823;484824;484825;484826;484827;484828;484829;484830;484831;484832;484833;484834;484835;484836;484837;484838;484839;484840;484841;678741;696822;700653;700654;700655;700656;700657;849620;849621;849622;849623;849624;849625	202784;222189;484830;678741;696822;700657;849621
sp|A0JNU3|LPP60_MOUSE;tr|A0A1Y7VLT0|A0A1Y7VLT0_MOUSE;tr|A0A1Y7VK88|A0A1Y7VK88_MOUSE	sp|A0JNU3|LPP60_MOUSE	15;2;2	15;2;2	12;0;2	sp|A0JNU3|LPP60_MOUSE 60 kDa lysophospholipase OS=Mus musculus OX=10090 GN=Aspg PE=1 SV=1	3	15	15	12	34.6	25	60.594	564	564;68;156	0	323.31	11813000000	513600000	314				72	7230;14268;15614;16380;17428;25436;27901;28921;30846;35372;36849;37444;40460;41199;43070	True;True;True;True;True;True;True;True;True;True;True;True;True;True;True	7600;14954;16381;17189;18300;26680;29246;30300;32528;37231;38769;39390;42570;43339;45308	110084;110085;110086;110087;110088;110089;110090;110091;110092;110093;110094;110095;110096;110097;110098;110099;110100;110101;110102;110103;110104;110105;110106;110107;217792;217793;217794;217795;217796;217797;217798;217799;217800;217801;217802;217803;217804;217805;217806;217807;217808;217809;217810;217811;217812;217813;217814;217815;217816;217817;240004;240005;240006;240007;240008;240009;240010;…	133079;133080;133081;133082;133083;133084;133085;133086;133087;133088;133089;133090;133091;133092;133093;133094;133095;133096;133097;133098;133099;133100;133101;133102;133103;133104;133105;133106;133107;133108;133109;133110;133111;133112;264793;264794;264795;264796;264797;264798;264799;264800;264801;264802;264803;264804;264805;264806;264807;264808;264809;264810;264811;264812;264813;264814;264815;…	133100;264816;292008;306563;329290;482158;525194;543838;581797;657741;682663;692874;748035;764882;803392
sp|A1L314|MPEG1_MOUSE;tr|E9QN37|E9QN37_MOUSE	sp|A1L314|MPEG1_MOUSE;tr|E9QN37|E9QN37_MOUSE	5;5	5;5	5;5	sp|A1L314|MPEG1_MOUSE Macrophage-expressed gene 1 protein OS=Mus musculus OX=10090 GN=Mpeg1 PE=1 SV=1;tr|E9QN37|E9QN37_MOUSE Macrophage-expressed gene 1 protein OS=Mus musculus OX=10090 GN=Mpeg1 PE=1 SV=1	2	5	5	5	7.3	7.3	78.39	713	713;720	0	9.2466	91115000	3254100	7				73	1280;24435;24436;26843;30693	True;True;True;True;True	1350;25622;25623;28151;32360	19845;380813;380814;418206;477208;477209	24045;463024;463025;508333;578956;578957;578958	24045;463024;463025;508333;578958
tr|E9PXY1|E9PXY1_MOUSE;sp|A2A432|CUL4B_MOUSE;tr|J3QJX0|J3QJX0_MOUSE	tr|E9PXY1|E9PXY1_MOUSE;sp|A2A432|CUL4B_MOUSE	16;16;7	8;8;5	8;8;5	tr|E9PXY1|E9PXY1_MOUSE Cullin-4B OS=Mus musculus OX=10090 GN=Cul4b PE=1 SV=2;sp|A2A432|CUL4B_MOUSE Cullin-4B OS=Mus musculus OX=10090 GN=Cul4b PE=1 SV=1	3	16	8	8	12.5	12.5	102.41	896	896;970;552	0	59.326	363910000	6739000	60				74	6898;6899;7590;10383;16681;19737;19938;34036;34986;35479;35965;37532;37589;39210;40814;41360	False;False;True;True;True;False;True;False;False;False;False;False;True;True;True;True	7252;7253;7977;10882;17505;20734;20945;35854;36838;37342;37843;39483;39542;41247;42940;43509	105227;105228;105229;105230;116489;116490;116491;116492;116493;116494;116495;116496;116497;116498;116499;116500;116501;116502;116503;116504;116505;116506;116507;116508;116509;116510;156431;156432;156433;156434;156435;156436;156437;256841;256842;256843;309533;312493;312494;312495;312496;312497;312498;312499;312500;312501;312502;312503;312504;312505;526930;526931;526932;526933;526934;526935;526936;…	127211;127212;127213;127214;140956;140957;140958;140959;140960;140961;140962;140963;140964;140965;140966;140967;140968;140969;140970;140971;140972;140973;140974;140975;140976;140977;188764;188765;188766;188767;188768;188769;188770;312461;312462;312463;378064;381802;381803;381804;381805;381806;381807;381808;381809;381810;381811;381812;381813;381814;381815;637958;637959;637960;637961;637962;637963;…	127211;127212;140966;188768;312461;378064;381803;637970;651806;659613;667629;694606;695742;724127;756759;767840
sp|A2A4P0|DHX8_MOUSE;tr|A2A4N9|A2A4N9_MOUSE	sp|A2A4P0|DHX8_MOUSE;tr|A2A4N9|A2A4N9_MOUSE	3;2	2;1	2;1	sp|A2A4P0|DHX8_MOUSE ATP-dependent RNA helicase DHX8 OS=Mus musculus OX=10090 GN=Dhx8 PE=2 SV=1;tr|A2A4N9|A2A4N9_MOUSE ATP-dependent RNA helicase DHX8 (Fragment) OS=Mus musculus OX=10090 GN=Dhx8 PE=1 SV=8	2	3	2	2	2.1	2.1	142.57	1244	1244;1174	0.002039	2.8587	27847000	442010	8				75	31040;46869;48226	True;True;False	32732;49309;50742	482908;482909;482910;482911;482912;721927;721928;743419;743420;743421;743422;743423;743424;743425;743426;743427;743428;743429;743430;743431;743432;743433;743434;743435;743436;743437;743438;743439;743440	585846;585847;585848;585849;585850;585851;876484;876485;902089;902090;902091;902092;902093;902094;902095;902096;902097;902098;902099;902100;902101;902102;902103;902104;902105;902106;902107;902108;902109;902110;902111;902112	585851;876484;902111
sp|A2A5R2|BIG2_MOUSE;tr|F6YCJ0|F6YCJ0_MOUSE	sp|A2A5R2|BIG2_MOUSE	19;5	19;5	12;2	sp|A2A5R2|BIG2_MOUSE Brefeldin A-inhibited guanine nucleotide-exchange protein 2 OS=Mus musculus OX=10090 GN=Arfgef2 PE=1 SV=1	2	19	19	12	11.2	7	202.24	1792	1792;283	0	24.097	1047300000	10369000	117				76	1041;2302;2749;3737;4468;4862;5950;5951;12351;12769;12803;13780;23563;23687;25459;26255;31615;41225;45627	True;True;True;True;True;True;True;True;True;True;True;True;True;True;True;True;True;True;True	1089;2417;2905;3934;4694;5106;6254;6255;12949;13382;13419;14441;24715;24844;26705;27526;33324;43365;48012	15881;15882;15883;15884;15885;15886;15887;15888;36248;36249;36250;36251;43485;57601;57602;57603;68157;68158;68159;68160;68161;68162;68163;68164;68165;68166;68167;68168;68169;68170;68171;68172;68173;74031;74032;74033;74034;74035;74036;74037;74038;74039;74040;74041;74042;74043;74044;74045;74046;74047;74048;91674;91675;91676;91677;91678;91679;91680;188058;194107;194108;194109;194110;194111;194112;19…	19086;19087;19088;19089;19090;19091;19092;19093;43676;43677;43678;43679;52488;69554;69555;69556;81965;81966;81967;81968;81969;81970;81971;81972;81973;81974;81975;81976;81977;81978;81979;81980;81981;89072;89073;89074;89075;89076;89077;89078;89079;89080;89081;89082;89083;89084;89085;89086;89087;89088;89089;89090;89091;110999;111000;111001;111002;111003;111004;111005;111006;228151;235592;235593;2355…	19086;43678;52488;69556;81973;89089;111003;111006;228151;235592;236021;255277;447923;450012;482687;497319;595644;765273;852441
sp|A2A7S8|K1522_MOUSE	sp|A2A7S8|K1522_MOUSE	2	2	2	sp|A2A7S8|K1522_MOUSE Uncharacterized protein KIAA1522 OS=Mus musculus OX=10090 GN=Kiaa1522 PE=1 SV=1	1	2	2	2	5.4	5.4	104.84	1013	1013	0.001395	3.1717	37491000	833130	4				77	32883;39288	True;True	34661;41327	510280;510281;510282;601037	618274;618275;618276;725262	618274;725262
sp|A2A8L5|PTPRF_MOUSE;tr|F6Y3V0|F6Y3V0_MOUSE;tr|F6S1X8|F6S1X8_MOUSE;tr|A0A1Y7VNR5|A0A1Y7VNR5_MOUSE	sp|A2A8L5|PTPRF_MOUSE;tr|F6Y3V0|F6Y3V0_MOUSE;tr|F6S1X8|F6S1X8_MOUSE	16;12;10;3	10;7;5;2	10;7;5;2	sp|A2A8L5|PTPRF_MOUSE Receptor-type tyrosine-protein phosphatase F OS=Mus musculus OX=10090 GN=Ptprf PE=1 SV=1;tr|F6Y3V0|F6Y3V0_MOUSE Receptor-type tyrosine-protein phosphatase F (Fragment) OS=Mus musculus OX=10090 GN=Ptprf PE=1 SV=1;tr|F6S1X8|F6S1X8_MOUSE	4	16	10	10	7.3	7.3	211.49	1898	1898;1291;1332;363	0	23.367	444870000	4404700	45				78	233;8410;16172;17311;22699;27865;28480;31812;32543;33508;43697;46663;47228;48442;48492;48541	False;True;False;True;True;True;True;True;True;False;True;True;False;False;False;True	243;8828;16973;18175;23818;29209;29846;33525;34305;35312;45968;49096;49687;50964;51016;51067	3396;3397;3398;3399;3400;3401;3402;3403;3404;128286;128287;248537;248538;248539;248540;248541;248542;248543;248544;248545;248546;248547;248548;268068;268069;268070;268071;268072;268073;268074;268075;354470;432204;432205;432206;432207;432208;432209;441313;494053;505204;505205;519046;519047;519048;519049;519050;519051;519052;519053;519054;519055;519056;519057;519058;519059;519060;671015;718485;7184…	3974;3975;3976;3977;3978;3979;3980;3981;3982;155305;155306;302272;302273;302274;302275;302276;302277;302278;302279;302280;302281;302282;302283;326571;326572;326573;326574;326575;326576;326577;326578;326579;431794;524764;524765;524766;524767;524768;524769;524770;524771;524772;524773;524774;535769;598938;612212;612213;628657;628658;628659;628660;628661;628662;628663;628664;628665;628666;628667;6286…	3979;155305;302279;326579;431794;524765;535769;598938;612213;628660;814165;872227;883018;906819;907476;908135
tr|E9Q6C1|E9Q6C1_MOUSE;tr|F6UHR6|F6UHR6_MOUSE;tr|E9PXZ2|E9PXZ2_MOUSE;sp|A2A8Z1|OSBL9_MOUSE;tr|A0A0A6YXH3|A0A0A6YXH3_MOUSE;tr|Q5FWX7|Q5FWX7_MOUSE	tr|E9Q6C1|E9Q6C1_MOUSE;tr|F6UHR6|F6UHR6_MOUSE;tr|E9PXZ2|E9PXZ2_MOUSE;sp|A2A8Z1|OSBL9_MOUSE;tr|A0A0A6YXH3|A0A0A6YXH3_MOUSE;tr|Q5FWX7|Q5FWX7_MOUSE	9;9;9;9;9;8	9;9;9;9;9;8	9;9;9;9;9;8	tr|E9Q6C1|E9Q6C1_MOUSE Oxysterol-binding protein OS=Mus musculus OX=10090 GN=Osbpl9 PE=1 SV=1;tr|F6UHR6|F6UHR6_MOUSE Oxysterol-binding protein OS=Mus musculus OX=10090 GN=Osbpl9 PE=1 SV=2;tr|E9PXZ2|E9PXZ2_MOUSE Oxysterol-binding protein OS=Mus musculus OX=	6	9	9	9	13.6	13.6	73.903	656	656;719;723;736;746;626	0	13.317	798550000	30713000	85				79	20119;21751;21899;39558;46176;46177;46730;47131;47255	True;True;True;True;True;True;True;True;True	21137;22829;22983;41607;48587;48588;49164;49585;49715	315142;315143;315144;339955;339956;339957;339958;339959;339960;339961;339962;339963;342367;342368;342369;342370;342371;342372;342373;342374;342375;342376;605145;605146;605147;605148;605149;605150;605151;605152;605153;605154;605155;605156;605157;605158;605159;605160;605161;605162;605163;605164;605165;605166;711200;711201;711202;711203;711204;711205;711206;711207;711208;711209;711210;711211;711212;…	384894;384895;384896;384897;414451;414452;414453;414454;414455;414456;414457;414458;414459;417477;417478;417479;417480;417481;417482;417483;417484;417485;417486;730108;730109;730110;730111;730112;730113;730114;730115;730116;730117;730118;730119;730120;730121;730122;730123;730124;730125;730126;730127;730128;730129;863562;863563;863564;863565;863566;863567;863568;863569;863570;863571;863572;863573;…	384894;414451;417477;730128;863576;863590;873360;880804;883523
sp|A2ADY9|DDI2_MOUSE	sp|A2ADY9|DDI2_MOUSE	13	13	13	sp|A2ADY9|DDI2_MOUSE Protein DDI1 homolog 2 OS=Mus musculus OX=10090 GN=Ddi2 PE=1 SV=1	1	13	13	13	40.1	40.1	44.59	399	399	0	159.13	15085000000	718320000	241				80	4989;6148;7681;9534;9987;18019;23485;24276;24277;37819;37820;41801;44821	True;True;True;True;True;True;True;True;True;True;True;True;True	5239;6468;6469;8069;9998;10474;18917;24637;25449;25450;39784;39785;43982;47145	76270;76271;76272;76273;76274;76275;76276;76277;76278;76279;76280;94940;94941;94942;94943;94944;94945;94946;94947;94948;94949;94950;94951;94952;94953;94954;94955;94956;94957;94958;94959;94960;94961;94962;94963;94964;94965;94966;94967;94968;94969;94970;94971;94972;94973;94974;94975;94976;94977;94978;94979;94980;94981;94982;94983;94984;94985;94986;94987;94988;94989;94990;94991;117701;117702;117703;…	91961;91962;91963;91964;91965;91966;91967;91968;91969;91970;91971;114987;114988;114989;114990;114991;114992;114993;114994;114995;114996;114997;114998;114999;115000;115001;115002;115003;115004;115005;115006;115007;115008;115009;115010;115011;115012;115013;115014;115015;115016;115017;115018;115019;115020;115021;115022;115023;115024;115025;115026;115027;115028;115029;115030;115031;115032;115033;1150…	91969;115008;142419;174558;182218;341562;446987;460059;460073;700338;700347;776369;836918	33	141
tr|Z4YL78|Z4YL78_MOUSE;tr|A0A0R4J0K2|A0A0R4J0K2_MOUSE;tr|K3W4R5|K3W4R5_MOUSE;sp|A2AGT5|CKAP5_MOUSE	tr|Z4YL78|Z4YL78_MOUSE;tr|A0A0R4J0K2|A0A0R4J0K2_MOUSE;tr|K3W4R5|K3W4R5_MOUSE;sp|A2AGT5|CKAP5_MOUSE	14;14;14;14	14;14;14;14	14;14;14;14	tr|Z4YL78|Z4YL78_MOUSE Cytoskeleton-associated protein 5 OS=Mus musculus OX=10090 GN=Ckap5 PE=1 SV=1;tr|A0A0R4J0K2|A0A0R4J0K2_MOUSE Cytoskeleton-associated protein 5 OS=Mus musculus OX=10090 GN=Ckap5 PE=1 SV=1;tr|K3W4R5|K3W4R5_MOUSE Cytoskeleton-associated	4	14	14	14	8.5	8.5	218.71	1972	1972;2011;2032;2032	0	15.169	376190000	3652300	49				81	32;4427;7929;8176;11877;17000;24029;31574;32163;38219;39985;41867;42174;44988	True;True;True;True;True;True;True;True;True;True;True;True;True;True	33;4650;8324;8582;12450;17849;25198;33282;33901;40200;42063;44051;44367;47340	323;67558;67559;67560;67561;67562;67563;67564;67565;67566;67567;67568;67569;67570;120856;124688;179805;179806;179807;179808;179809;179810;179811;179812;179813;262866;374389;490560;490561;490562;490563;490564;499413;499414;585784;585785;585786;585787;585788;612526;612527;612528;612529;612530;612531;642268;642269;642270;646820;692897;692898	339;81312;81313;81314;81315;81316;81317;81318;81319;81320;81321;81322;81323;81324;146101;150912;217457;217458;217459;217460;217461;217462;217463;217464;217465;319968;455138;594882;594883;594884;594885;594886;605326;605327;707491;707492;707493;707494;707495;739261;739262;739263;739264;739265;739266;777780;777781;777782;783309;841093;841094	339;81316;146101;150912;217461;319968;455138;594883;605326;707491;739263;777780;783309;841093
tr|F6XCS1|F6XCS1_MOUSE;sp|A2AI05|NDOR1_MOUSE;tr|A0A2I3BQN1|A0A2I3BQN1_MOUSE	tr|F6XCS1|F6XCS1_MOUSE;sp|A2AI05|NDOR1_MOUSE;tr|A0A2I3BQN1|A0A2I3BQN1_MOUSE	1;1;1	1;1;1	1;1;1	tr|F6XCS1|F6XCS1_MOUSE NADPH-dependent diflavin oxidoreductase 1 (Fragment) OS=Mus musculus OX=10090 GN=Ndor1 PE=1 SV=1;sp|A2AI05|NDOR1_MOUSE NADPH-dependent diflavin oxidoreductase 1 OS=Mus musculus OX=10090 GN=Ndor1 PE=2 SV=1;tr|A0A2I3BQN1|A0A2I3BQN1_MOU	3	1	1	1	10.2	10.2	24.738	225	225;598;662	0.0035532	2.5897	30441000	4348700	4				82	19638	True	20630	307638;307639;307640;307641	375672;375673;375674;375675	375673
sp|A2AIV2|VIR_MOUSE;tr|E9PZY8|E9PZY8_MOUSE	sp|A2AIV2|VIR_MOUSE;tr|E9PZY8|E9PZY8_MOUSE	2;2	2;2	2;2	sp|A2AIV2|VIR_MOUSE Protein virilizer homolog OS=Mus musculus OX=10090 GN=Virma PE=1 SV=1;tr|E9PZY8|E9PZY8_MOUSE Protein virilizer homolog OS=Mus musculus OX=10090 GN=Virma PE=1 SV=1	2	2	2	2	1.4	1.4	201.44	1811	1811;1861	0.00095557	3.6929	178140000	1817700	17				83	4417;47095	True;True	4640;49549	67503;67504;725057;725058;725059;725060;725061;725062;725063;725064;725065;725066;725067;725068;725069;725070;725071	81252;81253;880213;880214;880215;880216;880217;880218;880219;880220;880221;880222;880223;880224;880225;880226;880227	81253;880227
sp|A2AJ15|MA1B1_MOUSE;tr|A2AJ14|A2AJ14_MOUSE	sp|A2AJ15|MA1B1_MOUSE	6;1	6;1	6;1	sp|A2AJ15|MA1B1_MOUSE Endoplasmic reticulum mannosyl-oligosaccharide 1,2-alpha-mannosidase OS=Mus musculus OX=10090 GN=Man1b1 PE=1 SV=1	2	6	6	6	13.5	13.5	75.149	658	658;238	0	16.421	355980000	11124000	34				84	617;5073;10352;16219;19250;32488	True;True;True;True;True;True	650;5329;10850;17025;20193;34247	9451;9452;9453;9454;9455;77770;77771;77772;77773;77774;77775;77776;77777;77778;77779;77780;77781;77782;77783;156068;156069;249475;249476;300661;300662;300663;300664;300665;504335;504336;504337;504338;504339	11369;11370;11371;11372;11373;93931;93932;93933;93934;93935;93936;93937;93938;93939;93940;93941;93942;93943;93944;93945;188321;188322;303474;303475;367335;367336;367337;367338;367339;611180;611181;611182;611183;611184	11369;93940;188322;303475;367338;611184
tr|F6WF36|F6WF36_MOUSE;tr|A2AJI1|A2AJI1_MOUSE;tr|A8Y5P4|A8Y5P4_MOUSE;sp|A2AJI0|MA7D1_MOUSE	tr|F6WF36|F6WF36_MOUSE;tr|A2AJI1|A2AJI1_MOUSE;tr|A8Y5P4|A8Y5P4_MOUSE;sp|A2AJI0|MA7D1_MOUSE	3;3;3;3	3;3;3;3	3;3;3;3	tr|F6WF36|F6WF36_MOUSE MAP7 domain-containing protein 1 (Fragment) OS=Mus musculus OX=10090 GN=Map7d1 PE=1 SV=1;tr|A2AJI1|A2AJI1_MOUSE MAP7 domain-containing protein 1 OS=Mus musculus OX=10090 GN=Map7d1 PE=1 SV=1;tr|A8Y5P4|A8Y5P4_MOUSE MAP7 domain-containi	4	3	3	3	5.9	5.9	65.168	591	591;774;814;846	0	6.1628	32503000	1300100	7				85	23769;26376;39942	True;True;True	24932;27670;42016	370941;411274;611670;611671;611672;611673	451101;500061;738069;738070;738071;738072;738073	451101;500061;738073
sp|A2AJL3|FGGY_MOUSE;tr|A2AJL4|A2AJL4_MOUSE;tr|B7ZCH9|B7ZCH9_MOUSE;tr|B1AY71|B1AY71_MOUSE;tr|F6V664|F6V664_MOUSE;tr|H3BJ80|H3BJ80_MOUSE;tr|D6RHR3|D6RHR3_MOUSE;tr|D6RG41|D6RG41_MOUSE;tr|F7ANG8|F7ANG8_MOUSE	sp|A2AJL3|FGGY_MOUSE;tr|A2AJL4|A2AJL4_MOUSE	18;15;5;4;4;3;3;3;2	18;15;5;4;4;3;3;3;2	18;15;5;4;4;3;3;3;2	sp|A2AJL3|FGGY_MOUSE FGGY carbohydrate kinase domain-containing protein OS=Mus musculus OX=10090 GN=Fggy PE=1 SV=1;tr|A2AJL4|A2AJL4_MOUSE FGGY carbohydrate kinase domain-containing protein OS=Mus musculus OX=10090 GN=Fggy PE=1 SV=1	9	18	18	18	39.1	39.1	60.336	552	552;464;175;79;133;77;103;110;64	0	248.81	24093000000	892320000	415				86	1224;3162;9022;10733;14923;14924;16407;18597;21119;21120;22954;24964;29664;32528;38626;44722;46091;48947	True;True;True;True;True;True;True;True;True;True;True;True;True;True;True;True;True;True	1291;3338;9452;11250;15650;15651;17217;19511;22180;22181;24082;26179;31153;31154;34290;40639;47037;48497;51496	18767;18768;18769;18770;18771;18772;18773;18774;18775;18776;18777;18778;18779;18780;18781;18782;18783;18784;18785;18786;18787;18788;18789;18790;18791;18792;18793;18794;18795;18796;18797;18798;18799;18800;18801;18802;18803;18804;18805;18806;18807;49229;49230;49231;49232;49233;49234;136736;136737;136738;136739;136740;161536;161537;161538;161539;161540;161541;161542;161543;161544;161545;161546;16154…	22688;22689;22690;22691;22692;22693;22694;22695;22696;22697;22698;22699;22700;22701;22702;22703;22704;22705;22706;22707;22708;22709;22710;22711;22712;22713;22714;22715;22716;22717;22718;22719;22720;22721;22722;22723;22724;22725;22726;22727;22728;22729;22730;22731;22732;22733;59513;59514;59515;59516;59517;59518;165495;165496;165497;165498;165499;165500;194890;194891;194892;194893;194894;194895;194…	22714;59518;165497;194918;279262;279272;307084;352847;402580;402595;436779;473383;557747;612079;714326;834993;861769;915861	34	210
sp|A2AKG8|FOCAD_MOUSE;tr|E9PYJ6|E9PYJ6_MOUSE	sp|A2AKG8|FOCAD_MOUSE;tr|E9PYJ6|E9PYJ6_MOUSE	13;11	13;11	13;11	sp|A2AKG8|FOCAD_MOUSE Focadhesin OS=Mus musculus OX=10090 GN=Focad PE=1 SV=1;tr|E9PYJ6|E9PYJ6_MOUSE Focadhesin OS=Mus musculus OX=10090 GN=Focad PE=1 SV=1	2	13	13	13	8.5	8.5	198.95	1798	1798;1712	0	17.851	595750000	7541100	72				87	5420;6151;12303;18305;23134;26032;34429;39266;39873;43943;45948;45969;48065	True;True;True;True;True;True;True;True;True;True;True;True;True	5701;6472;12894;19210;24274;27294;36267;41305;41943;46221;48346;48368;50570	83477;95024;187494;187495;187496;187497;187498;187499;187500;187501;187502;187503;187504;187505;187506;187507;284372;284373;284374;284375;361831;405304;531763;531764;531765;600692;610658;610659;610660;610661;610662;610663;610664;674665;674666;706887;706888;706889;706890;706891;706892;707189;707190;707191;707192;707193;707194;707195;707196;707197;707198;707199;707200;707201;707202;707203;707204;70…	101124;115084;227513;227514;227515;227516;227517;227518;227519;227520;227521;227522;227523;227524;227525;227526;346634;346635;346636;346637;440638;492721;643564;643565;643566;724871;736835;736836;736837;736838;736839;736840;736841;736842;818578;818579;857986;857987;857988;857989;857990;857991;857992;858320;858321;858322;858323;858324;858325;858326;858327;858328;858329;858330;858331;858332;858333;…	101124;115084;227522;346635;440638;492721;643565;724871;736841;818578;857992;858337;899242
sp|A2AKK5|ACNT1_MOUSE;tr|A2AKK6|A2AKK6_MOUSE	sp|A2AKK5|ACNT1_MOUSE	9;2	3;1	3;1	sp|A2AKK5|ACNT1_MOUSE Acyl-coenzyme A amino acid N-acyltransferase 1 OS=Mus musculus OX=10090 GN=Acnat1 PE=1 SV=1	2	9	3	3	9.4	9.4	46.07	416	416;48	0	13.054	3831800000	166600000	56				88	3688;3815;17142;20064;24947;31323;41552;41644;48369	False;False;False;False;True;True;False;False;True	3885;4017;17995;21079;26159;33027;43721;43817;50890	56881;56882;58676;58677;58678;58679;58680;58681;58682;58683;58684;58685;58686;58687;58688;58689;58690;58691;58692;58693;58694;58695;265300;265301;265302;314360;314361;314362;314363;314364;314365;314366;314367;314368;314369;314370;314371;314372;314373;314374;314375;314376;314377;314378;314379;314380;314381;388812;388813;388814;388815;388816;388817;388818;388819;388820;388821;388822;388823;388824;3…	68656;68657;68658;70733;70734;70735;70736;70737;70738;70739;70740;70741;70742;70743;70744;70745;70746;70747;70748;70749;70750;70751;70752;322948;322949;322950;383976;383977;383978;383979;383980;383981;383982;383983;383984;383985;383986;383987;383988;383989;383990;383991;383992;383993;383994;383995;383996;383997;472891;472892;472893;472894;472895;472896;472897;472898;472899;472900;472901;472902;47…	68658;70752;322950;383984;472891;591132;771684;773470;905251
tr|V9GX08|V9GX08_MOUSE;tr|A0A217FL58|A0A217FL58_MOUSE;sp|A2AKQ0|S35D1_MOUSE	tr|V9GX08|V9GX08_MOUSE;tr|A0A217FL58|A0A217FL58_MOUSE;sp|A2AKQ0|S35D1_MOUSE	5;5;5	5;5;5	5;5;5	tr|V9GX08|V9GX08_MOUSE UDP-glucuronic acid/UDP-N-acetylgalactosamine transporter (Fragment) OS=Mus musculus OX=10090 GN=Slc35d1 PE=1 SV=1;tr|A0A217FL58|A0A217FL58_MOUSE UDP-glucuronic acid/UDP-N-acetylgalactosamine transporter (Fragment) OS=Mus musculus OX	3	5	5	5	19.9	19.9	23.379	211	211;334;355	0	14.598	603220000	60322000	40				89	4712;12468;22051;26530;46145	True;True;True;True;True	4947;13071;23140;27829;48555	71621;71622;71623;71624;71625;71626;71627;189863;344343;344344;344345;344346;413767;413768;413769;413770;413771;413772;413773;413774;413775;413776;413777;710602;710603;710604;710605;710606;710607;710608;710609;710610;710611;710612;710613;710614;710615;710616;710617	86151;86152;86153;86154;86155;86156;86157;230345;419742;419743;419744;419745;502968;502969;502970;502971;502972;502973;502974;502975;502976;502977;502978;502979;502980;862807;862808;862809;862810;862811;862812;862813;862814;862815;862816;862817;862818;862819;862820;862821;862822	86157;230345;419742;502977;862821
sp|A2ALU4|SHRM2_MOUSE;tr|A7TU71|A7TU71_MOUSE;sp|Q1W617|SHRM4_MOUSE;tr|A0A0R4J1H8|A0A0R4J1H8_MOUSE;tr|E9Q6I3|E9Q6I3_MOUSE;tr|A0A286YDQ8|A0A286YDQ8_MOUSE;tr|E9QMY5|E9QMY5_MOUSE;sp|Q9QXN0|SHRM3_MOUSE	sp|A2ALU4|SHRM2_MOUSE;tr|A7TU71|A7TU71_MOUSE	3;3;1;1;1;1;1;1	3;3;1;1;1;1;1;1	3;3;1;1;1;1;1;1	sp|A2ALU4|SHRM2_MOUSE Protein Shroom2 OS=Mus musculus OX=10090 GN=Shroom2 PE=1 SV=1;tr|A7TU71|A7TU71_MOUSE Protein Shroom2 OS=Mus musculus OX=10090 GN=Shroom2 PE=1 SV=1	8	3	3	3	2.9	2.9	164.7	1481	1481;1487;1475;1805;1849;1899;1980;1986	0.00026008	5.41	74893000	913320	14				90	10112;27026;46197	True;True;True	10602;28342;48611	152570;152571;152572;420686;420687;420688;420689;420690;420691;711567;711568;711569;711570;711571	184027;184028;184029;511221;511222;511223;511224;511225;511226;864009;864010;864011;864012;864013	184027;511224;864013
sp|A2ALW5|DJC25_MOUSE;tr|Z4YLX5|Z4YLX5_MOUSE	sp|A2ALW5|DJC25_MOUSE	5;2	5;2	5;2	sp|A2ALW5|DJC25_MOUSE DnaJ homolog subfamily C member 25 OS=Mus musculus OX=10090 GN=Dnajc25 PE=1 SV=1	2	5	5	5	13.4	13.4	41.937	357	357;79	0	7.8151	433170000	27073000	31				91	1768;9703;9704;19929;37722	True;True;True;True;True	1863;10182;10183;20936;39683	28052;28053;28054;28055;28056;28057;28058;28059;28060;28061;28062;28063;28064;28065;147073;147074;147075;147076;147077;147078;147079;147080;147081;312350;312351;312352;578413;578414	34038;34039;34040;34041;34042;34043;34044;34045;34046;34047;34048;34049;34050;34051;34052;34053;34054;177643;177644;177645;177646;177647;177648;177649;177650;177651;381493;381494;381495;698721;698722	34040;177646;177650;381494;698721
sp|A2AN08|UBR4_MOUSE;tr|F6SSP6|F6SSP6_MOUSE;tr|Z4YMA7|Z4YMA7_MOUSE	sp|A2AN08|UBR4_MOUSE	59;20;17	59;20;17	59;20;17	sp|A2AN08|UBR4_MOUSE E3 ubiquitin-protein ligase UBR4 OS=Mus musculus OX=10090 GN=Ubr4 PE=1 SV=1	3	59	59	59	14.8	14.8	572.28	5180	5180;2065;1301	0	260.94	6071000000	25508000	521				92	321;2170;2980;4233;4363;5808;6268;8843;8962;9133;9237;10023;10488;10676;11212;12232;14334;14583;16632;16998;17271;18951;18977;19939;20002;20388;20605;20953;24260;25036;25458;26057;26129;28006;30128;30144;31645;31724;32803;34059;34813;38024;38261;38502;39335;39513;40912;41254;41775;42073;42133;42906;44480;44481;44540;44998;45446;46633;48717	True;True;True;True;True;True;True;True;True;True;True;True;True;True;True;True;True;True;True;True;True;True;True;True;True;True;True;True;True;True;True;True;True;True;True;True;True;True;True;True;True;True;True;True;True;True;True;True;True;True;True;True;True;True;True;True;True;True;True	340;2281;3147;4449;4581;6107;6598;9269;9391;9565;9675;10511;10992;11190;11754;12819;15024;15293;17455;17846;18133;19880;19906;20946;21015;21419;21646;22008;25433;26254;26704;27320;27394;29355;31708;31726;33355;33435;34577;35878;36663;39996;40243;40512;41378;41559;43044;43394;43953;44264;44326;45141;46787;46788;46851;47352;47824;49066;51253	4921;4922;4923;34009;34010;34011;34012;34013;34014;34015;34016;34017;34018;34019;34020;34021;34022;34023;34024;34025;34026;34027;34028;34029;34030;34031;34032;34033;46851;46852;46853;46854;46855;46856;46857;46858;64840;64841;64842;66655;66656;66657;66658;66659;66660;66661;66662;66663;66664;66665;66666;66667;89607;89608;89609;89610;89611;89612;89613;89614;89615;89616;89617;89618;89619;89620;89621;…	5834;5835;5836;5837;41084;41085;41086;41087;41088;41089;41090;41091;41092;41093;41094;41095;41096;41097;41098;41099;41100;41101;41102;41103;41104;41105;41106;41107;41108;41109;41110;41111;41112;41113;41114;41115;56693;56694;56695;56696;56697;56698;56699;56700;56701;78087;78088;78089;80253;80254;80255;80256;80257;80258;80259;80260;80261;80262;80263;80264;80265;108546;108547;108548;108549;108550;10…	5834;41101;56694;78089;80260;108549;117481;162306;164206;167392;169211;182612;190706;193926;204234;225956;266530;271993;311479;319843;325801;360507;360961;381816;383044;389551;393695;399986;459840;474484;482682;493023;493940;526944;567899;568176;596168;597536;616989;638313;649095;704328;708109;712323;726051;729137;758722;765667;775902;781891;782733;799769;829544;829545;830659;841254;849141;871892…
sp|A2APT9|KLD7A_MOUSE	sp|A2APT9|KLD7A_MOUSE	3	3	3	sp|A2APT9|KLD7A_MOUSE Kelch domain-containing protein 7A OS=Mus musculus OX=10090 GN=Klhdc7a PE=1 SV=3	1	3	3	3	4.4	4.4	83.589	773	773	0.00095012	3.5688	269180000	7917100	15				93	30158;38570;44733	True;True;True	31745;40583;47048	468698;468699;468700;590976;590977;590978;590979;688340;688341;688342;688343;688344;688345;688346;688347;688348	568609;568610;568611;713541;713542;713543;713544;835279;835280;835281;835282;835283;835284;835285;835286;835287;835288;835289	568611;713542;835282
sp|A2AQ07|TBB1_MOUSE;CON__ENSEMBL:ENSBTAP00000025008	sp|A2AQ07|TBB1_MOUSE;CON__ENSEMBL:ENSBTAP00000025008	9;6	4;1	4;1	sp|A2AQ07|TBB1_MOUSE Tubulin beta-1 chain OS=Mus musculus OX=10090 GN=Tubb1 PE=1 SV=1;	2	9	4	4	14.6	14.6	50.44	451	451;536	0.00024661	4.3085	226890000	11345000	3			+	94	10470;12483;12484;20127;20128;20420;21858;23461;24751	True;False;False;False;True;True;False;False;True	10974;13087;13088;21146;21147;21456;22939;22940;24612;24613;25956	157896;190081;190082;190083;190084;190085;190086;190087;190088;190089;190090;190091;190092;190093;190094;190095;190096;190097;190098;190099;190100;190101;190102;190103;190104;190105;190106;190107;190108;190109;190110;190111;190112;190113;190114;190115;190116;190117;190118;190119;190120;190121;190122;190123;190124;190125;190126;190127;190128;190129;190130;190131;190132;190133;190134;190135;190136;…	190500;230631;230632;230633;230634;230635;230636;230637;230638;230639;230640;230641;230642;230643;230644;230645;230646;230647;230648;230649;230650;230651;230652;230653;230654;230655;230656;230657;230658;230659;230660;230661;230662;230663;230664;230665;230666;230667;230668;230669;230670;230671;230672;230673;230674;230675;230676;230677;230678;230679;230680;230681;230682;230683;230684;230685;230686;…	190500;230690;230820;385030;385035;390250;416420;446618;468899	35	257
sp|A2AQ19|RTF1_MOUSE	sp|A2AQ19|RTF1_MOUSE	4	4	4	sp|A2AQ19|RTF1_MOUSE RNA polymerase-associated protein RTF1 homolog OS=Mus musculus OX=10090 GN=Rtf1 PE=1 SV=1	1	4	4	4	5.7	5.7	80.796	715	715	0.0059893	2.1442	49418000	1372700	10				95	2494;15017;31368;38108	True;True;True;True	2620;15746;33073;40082	39138;231109;487825;487826;584171;584172;584173;584174;584175;584176	47162;281084;591780;591781;705541;705542;705543;705544;705545;705546	47162;281084;591781;705546
tr|A2AR01|A2AR01_MOUSE;sp|A2AR02|PPIG_MOUSE	tr|A2AR01|A2AR01_MOUSE;sp|A2AR02|PPIG_MOUSE	1;1	1;1	1;1	tr|A2AR01|A2AR01_MOUSE Peptidyl-prolyl cis-trans isomerase (Fragment) OS=Mus musculus OX=10090 GN=Ppig PE=1 SV=1;sp|A2AR02|PPIG_MOUSE Peptidyl-prolyl cis-trans isomerase G OS=Mus musculus OX=10090 GN=Ppig PE=1 SV=1	2	1	1	1	11.8	11.8	14.236	127	127;752	0.0020385	2.8484	6302500	900360	2				96	4875	True	5121	74301;74302	89360;89361	89360
sp|A2AS89|SPEB_MOUSE	sp|A2AS89|SPEB_MOUSE	11	11	11	sp|A2AS89|SPEB_MOUSE Agmatinase, mitochondrial OS=Mus musculus OX=10090 GN=Agmat PE=1 SV=1	1	11	11	11	32.1	32.1	38.255	358	358	0	323.31	69619000000	6329000000	297				97	7862;8344;8345;20125;26779;36315;38300;39464;39465;41105;46227	True;True;True;True;True;True;True;True;True;True;True	8255;8761;8762;21143;21144;28085;38207;40285;41509;41510;43245;48646	119954;119955;119956;119957;119958;119959;119960;119961;119962;119963;119964;119965;119966;119967;119968;119969;119970;119971;119972;127379;127380;127381;127382;127383;127384;127385;127386;127387;127388;127389;127390;127391;127392;127393;127394;127395;127396;127397;127398;127399;127400;127401;127402;127403;127404;127405;127406;127407;127408;127409;127410;127411;127412;127413;127414;127415;127416;…	145055;145056;145057;145058;145059;145060;145061;145062;145063;145064;145065;145066;145067;145068;145069;145070;145071;145072;145073;145074;154292;154293;154294;154295;154296;154297;154298;154299;154300;154301;154302;154303;154304;154305;154306;154307;154308;154309;154310;154311;154312;154313;154314;154315;154316;154317;154318;154319;154320;154321;154322;154323;154324;154325;154326;154327;154328;…	145069;154312;154349;384996;507203;673912;708916;728172;728216;763083;864594	36	109
tr|Z4YK85|Z4YK85_MOUSE;sp|A2ASQ1|AGRIN_MOUSE;tr|M0QWP1|M0QWP1_MOUSE;tr|Z4YJS5|Z4YJS5_MOUSE	tr|Z4YK85|Z4YK85_MOUSE;sp|A2ASQ1|AGRIN_MOUSE;tr|M0QWP1|M0QWP1_MOUSE;tr|Z4YJS5|Z4YJS5_MOUSE	2;2;2;1	2;2;2;1	2;2;2;1	tr|Z4YK85|Z4YK85_MOUSE Agrin OS=Mus musculus OX=10090 GN=Agrn PE=1 SV=1;sp|A2ASQ1|AGRIN_MOUSE Agrin OS=Mus musculus OX=10090 GN=Agrn PE=1 SV=1;tr|M0QWP1|M0QWP1_MOUSE Agrin OS=Mus musculus OX=10090 GN=Agrn PE=1 SV=1;tr|Z4YJS5|Z4YJS5_MOUSE Agrin OS=Mus muscu	4	2	2	2	1.5	1.5	204.95	1927	1927;1950;2034;1151	0.0020348	2.8172	26260000	301840	6				98	29000;37523	True;True	30381;39474	449414;575154;575155;575156;575157;575158	545488;694492;694493;694494;694495;694496	545488;694492
sp|A2ASS6|TITIN_MOUSE;tr|E9Q8N1|E9Q8N1_MOUSE;tr|E9Q8K5|E9Q8K5_MOUSE	sp|A2ASS6|TITIN_MOUSE;tr|E9Q8N1|E9Q8N1_MOUSE;tr|E9Q8K5|E9Q8K5_MOUSE	7;6;6	7;6;6	7;6;6	sp|A2ASS6|TITIN_MOUSE Titin OS=Mus musculus OX=10090 GN=Ttn PE=1 SV=1;tr|E9Q8N1|E9Q8N1_MOUSE Titin OS=Mus musculus OX=10090 GN=Ttn PE=1 SV=1;tr|E9Q8K5|E9Q8K5_MOUSE Titin OS=Mus musculus OX=10090 GN=Ttn PE=1 SV=1	3	7	7	7	0.2	0.2	3906.4	35213	35213;33467;33467	0.0081624	1.9297	88561000	46783	9				99	4751;18880;25598;39245;39305;40275;43227	True;True;True;True;True;True;True	4986;19808;26849;41283;41346;42375;45473	72263;294061;294062;398820;398821;600452;601275;616884;664154	86863;358929;358930;484867;484868;724600;725572;744861;805997	86863;358929;484868;724600;725572;744861;805997
sp|A2ASZ8|SCMC2_MOUSE;tr|Z4YLR9|Z4YLR9_MOUSE;tr|A0A0A6YWC1|A0A0A6YWC1_MOUSE;tr|F6RC04|F6RC04_MOUSE;sp|Q8BVN7|S2541_MOUSE	sp|A2ASZ8|SCMC2_MOUSE;tr|Z4YLR9|Z4YLR9_MOUSE	14;8;3;3;2	12;6;3;3;1	12;6;3;3;1	sp|A2ASZ8|SCMC2_MOUSE Calcium-binding mitochondrial carrier protein SCaMC-2 OS=Mus musculus OX=10090 GN=Slc25a25 PE=1 SV=1;tr|Z4YLR9|Z4YLR9_MOUSE Calcium-binding mitochondrial carrier protein SCaMC-2 (Fragment) OS=Mus musculus OX=10090 GN=Slc25a25 PE=1 SV=	5	14	12	12	36	36	52.62	469	469;263;112;184;312	0	133.75	2031600000	72556000	103				100	7170;12305;15230;17208;17525;17891;17987;20530;27860;28255;30195;35816;38313;40289	True;True;False;True;True;False;True;True;True;True;True;True;True;True	7536;12896;15978;18064;18399;18782;18882;21570;29204;29612;31786;37688;40298;42389	109014;109015;109016;109017;109018;109019;187519;187520;187521;187522;187523;187524;187525;187526;187527;187528;234460;234461;234462;266386;271877;271878;271879;271880;278137;279737;279738;279739;321396;432108;432109;437833;437834;437835;437836;437837;437838;437839;437840;437841;437842;437843;437844;437845;437846;437847;437848;437849;437850;437851;437852;437853;437854;469193;469194;469195;469196;…	131686;131687;131688;131689;131690;131691;227538;227539;227540;227541;227542;227543;227544;227545;227546;227547;227548;285128;285129;285130;324339;331273;331274;331275;331276;339050;340933;340934;340935;392223;524642;524643;531543;531544;531545;531546;531547;531548;531549;531550;531551;531552;531553;531554;531555;531556;531557;531558;531559;531560;531561;531562;531563;531564;531565;531566;531567;…	131690;227543;285129;324339;331274;339050;340933;392223;524642;531556;569301;665120;709136;745028
sp|A2ATU0|DHTK1_MOUSE	sp|A2ATU0|DHTK1_MOUSE	27	27	27	sp|A2ATU0|DHTK1_MOUSE Probable 2-oxoglutarate dehydrogenase E1 component DHKTD1, mitochondrial OS=Mus musculus OX=10090 GN=Dhtkd1 PE=1 SV=1	1	27	27	27	36.5	36.5	102.79	921	921	0	323.31	58886000000	1731900000	710				101	3296;6932;10274;15625;15626;16396;18536;22352;22541;23126;25853;26421;26526;27450;27580;28609;29883;31010;32946;34907;36364;37623;39120;39506;41330;47609;48308	True;True;True;True;True;True;True;True;True;True;True;True;True;True;True;True;True;True;True;True;True;True;True;True;True;True;True	3475;7287;7288;10772;16392;16393;17205;19446;23460;23656;24266;27112;27717;27825;28785;28786;28918;29982;31415;32700;34725;36758;38257;38258;39580;41149;41551;43477;50090;50091;50827	51289;51290;51291;51292;51293;105713;105714;105715;105716;105717;105718;105719;105720;105721;105722;105723;105724;105725;105726;105727;105728;105729;105730;105731;105732;105733;105734;105735;105736;105737;105738;105739;105740;105741;105742;105743;105744;105745;105746;105747;105748;155049;155050;155051;155052;155053;155054;155055;155056;155057;155058;155059;240128;240129;240130;240131;240132;24013…	62036;62037;62038;62039;62040;127846;127847;127848;127849;127850;127851;127852;127853;127854;127855;127856;127857;127858;127859;127860;127861;127862;127863;127864;127865;127866;127867;127868;127869;127870;127871;127872;127873;127874;127875;127876;127877;127878;127879;127880;127881;127882;127883;127884;127885;127886;127887;127888;127889;127890;127891;127892;127893;127894;127895;127896;127897;18718…	62040;127848;187193;292150;292182;306875;351733;425066;428776;440460;489702;501081;502914;518384;520410;538416;562896;585121;618895;650451;674514;696512;722728;729000;767261;891175;903884	37;38;39;40;41	199;200;222;242;870
sp|A2AWA9|RBGP1_MOUSE;tr|A2AWA7|A2AWA7_MOUSE	sp|A2AWA9|RBGP1_MOUSE;tr|A2AWA7|A2AWA7_MOUSE	2;1	2;1	2;1	sp|A2AWA9|RBGP1_MOUSE Rab GTPase-activating protein 1 OS=Mus musculus OX=10090 GN=Rabgap1 PE=1 SV=1;tr|A2AWA7|A2AWA7_MOUSE Rab GTPase-activating protein 1 (Fragment) OS=Mus musculus OX=10090 GN=Rabgap1 PE=1 SV=1	2	2	2	2	1.9	1.9	120.8	1064	1064;455	0.0015956	2.9283	51795000	996060	4				102	9436;19543	True;True	9882;20504	142926;142927;305629;305630	172719;172720;373287;373288	172720;373287
sp|A2AWP8|ARGAL_MOUSE;tr|F6S3V7|F6S3V7_MOUSE;tr|A2AWP6|A2AWP6_MOUSE;tr|A2AWP7|A2AWP7_MOUSE;tr|F6ZH54|F6ZH54_MOUSE	sp|A2AWP8|ARGAL_MOUSE;tr|F6S3V7|F6S3V7_MOUSE;tr|A2AWP6|A2AWP6_MOUSE	4;3;3;1;1	4;3;3;1;1	4;3;3;1;1	sp|A2AWP8|ARGAL_MOUSE Rho guanine nucleotide exchange factor 10-like protein OS=Mus musculus OX=10090 GN=Arhgef10l PE=1 SV=1;tr|F6S3V7|F6S3V7_MOUSE Rho guanine nucleotide exchange factor 10-like protein (Fragment) OS=Mus musculus OX=10090 GN=Arhgef10l PE=1	5	4	4	4	4.1	4.1	139.99	1280	1280;611;1040;163;205	0	20.378	247790000	4858600	29				103	15118;15515;17507;24250	True;True;True;True	15850;16279;18381;25423	232733;232734;232735;232736;232737;232738;232739;232740;238629;238630;238631;238632;238633;238634;238635;238636;238637;238638;238639;238640;238641;238642;238643;238644;271610;271611;378007;378008;378009;378010	283063;283064;283065;283066;283067;283068;283069;283070;290258;290259;290260;290261;290262;290263;290264;290265;290266;290267;290268;290269;290270;290271;290272;290273;330919;330920;459656;459657;459658;459659	283065;290264;330920;459659
sp|A2BDX3|MOCS3_MOUSE	sp|A2BDX3|MOCS3_MOUSE	3	3	3	sp|A2BDX3|MOCS3_MOUSE Adenylyltransferase and sulfurtransferase MOCS3 OS=Mus musculus OX=10090 GN=Mocs3 PE=1 SV=1	1	3	3	3	7	7	49.374	460	460	0	6.3036	648100000	23146000	44				104	258;1930;34045	True;True;True	270;2028;35863	3819;3820;3821;3822;3823;3824;3825;3826;30553;30554;30555;30556;30557;30558;30559;30560;30561;30562;30563;30564;30565;30566;30567;30568;30569;30570;30571;30572;30573;30574;30575;30576;30577;527070;527071;527072;527073;527074;527075;527076	4503;4504;4505;4506;4507;4508;4509;4510;36967;36968;36969;36970;36971;36972;36973;36974;36975;36976;36977;36978;36979;36980;36981;36982;36983;36984;36985;36986;36987;36988;36989;36990;36991;36992;36993;36994;36995;638112;638113;638114;638115;638116;638117;638118	4508;36992;638117
tr|Q8C318|Q8C318_MOUSE;sp|A2RSJ4|UH1BL_MOUSE	tr|Q8C318|Q8C318_MOUSE;sp|A2RSJ4|UH1BL_MOUSE	2;2	2;2	2;2	tr|Q8C318|Q8C318_MOUSE UHRF1-binding protein 1-like (Fragment) OS=Mus musculus OX=10090 GN=Uhrf1bp1l PE=1 SV=1;sp|A2RSJ4|UH1BL_MOUSE UHRF1-binding protein 1-like OS=Mus musculus OX=10090 GN=Uhrf1bp1l PE=1 SV=2	2	2	2	2	5.4	5.4	66.798	590	590;1457	0.00095261	3.636	17619000	463660	3				105	1039;38338	True;True	1087;40326	15876;587499;587500	19081;709571;709572	19081;709571
sp|A2RSQ0|DEN5B_MOUSE	sp|A2RSQ0|DEN5B_MOUSE	4	4	4	sp|A2RSQ0|DEN5B_MOUSE DENN domain-containing protein 5B OS=Mus musculus OX=10090 GN=Dennd5b PE=1 SV=2	1	4	4	4	4.4	4.4	144.63	1274	1274	0	9.5471	91890000	1584300	10				106	6665;19294;27215;27472	True;True;True;True	7012;20238;28539;28808	101874;301393;301394;423249;427209;427210;427211;427212;427213;427214	123230;368202;368203;514191;518862;518863;518864;518865;518866;518867	123230;368203;514191;518863
sp|A3KFM7|CHD6_MOUSE	sp|A3KFM7|CHD6_MOUSE	2	2	2	sp|A3KFM7|CHD6_MOUSE Chromodomain-helicase-DNA-binding protein 6 OS=Mus musculus OX=10090 GN=Chd6 PE=1 SV=1	1	2	2	2	0.8	0.8	305.39	2711	2711	0.0096252	1.745	1297700000	10060000	15				107	2983;10059	True;True	3150;10547	46864;46865;46866;46867;46868;46869;46870;46871;46872;46873;46874;46875;46876;151717;151718	56708;56709;56710;56711;56712;56713;56714;56715;56716;56717;56718;56719;56720;183063;183064	56713;183063
sp|A3KGB4|TBC8B_MOUSE;tr|A0A0A6YXU3|A0A0A6YXU3_MOUSE	sp|A3KGB4|TBC8B_MOUSE	9;1	9;1	8;0	sp|A3KGB4|TBC8B_MOUSE TBC1 domain family member 8B OS=Mus musculus OX=10090 GN=Tbc1d8b PE=1 SV=1	2	9	9	8	11.4	10.4	127.89	1114	1114;156	0	36.698	316890000	6337800	40				108	6618;6655;11420;24053;30103;30578;38445;41379;42480	True;True;True;True;True;True;True;True;True	6962;7002;11968;25222;31679;32239;40448;43528;44690	101152;101153;101154;101155;101156;101157;101158;101159;101160;101725;101726;101727;172401;374718;467797;467798;467799;467800;467801;467802;467803;467804;467805;467806;467807;467808;467809;467810;475824;588944;588945;588946;634586;634587;634588;634589;634590;634591;652092	122333;122334;122335;122336;122337;122338;122339;122340;122341;123027;123028;123029;208220;455548;567510;567511;567512;567513;567514;567515;567516;567517;567518;567519;567520;567521;567522;567523;567524;577332;711188;711189;711190;768067;768068;768069;768070;768071;768072;790541	122336;123028;208220;455548;567516;577332;711188;768071;790541
sp|A3KMP2|TTC38_MOUSE;tr|D6RH59|D6RH59_MOUSE	sp|A3KMP2|TTC38_MOUSE	18;1	18;1	18;1	sp|A3KMP2|TTC38_MOUSE Tetratricopeptide repeat protein 38 OS=Mus musculus OX=10090 GN=Ttc38 PE=1 SV=2	2	18	18	18	46.7	46.7	52.223	465	465;62	0	194.47	9794400000	376710000	264				109	61;747;4524;5054;5207;5611;7480;9178;9847;12766;14626;20786;24040;35010;41533;44415;46467;46976	True;True;True;True;True;True;True;True;True;True;True;True;True;True;True;True;True;True	62;784;4756;5310;5477;5906;7866;9612;10328;13379;15342;21833;25209;36862;43696;46718;48892;49427	747;748;749;11095;69185;69186;69187;69188;69189;69190;69191;69192;69193;69194;69195;69196;69197;69198;69199;77419;77420;77421;80232;80233;80234;80235;80236;80237;80238;80239;80240;80241;80242;80243;80244;80245;80246;80247;80248;80249;80250;80251;86668;86669;114841;114842;114843;114844;114845;114846;114847;114848;114849;114850;114851;114852;114853;114854;114855;114856;114857;114858;114859;114860;1…	823;824;825;13348;83239;83240;83241;83242;83243;83244;83245;83246;83247;83248;83249;83250;83251;83252;83253;83254;83255;83256;93480;93481;93482;97249;97250;97251;97252;97253;97254;97255;97256;97257;97258;97259;97260;97261;97262;97263;97264;97265;97266;97267;97268;97269;97270;97271;97272;97273;105047;105048;139009;139010;139011;139012;139013;139014;139015;139016;139017;139018;139019;139020;139021;…	825;13348;83248;93480;97263;105048;139021;168194;180021;235554;273544;396837;455329;652163;771179;828377;869288;878247
sp|A4FUP9|GL1D1_MOUSE	sp|A4FUP9|GL1D1_MOUSE	2	2	2	sp|A4FUP9|GL1D1_MOUSE Glycosyltransferase 1 domain-containing protein 1 OS=Mus musculus OX=10090 GN=Glt1d1 PE=2 SV=2	1	2	2	2	11.3	11.3	38.841	346	346	0.00024498	4.1898	169000000	13000000	7				110	31355;35822	True;True	33060;37694	487682;487683;487684;487685;487686;550203;550204	591618;591619;591620;591621;591622;665260;665261	591621;665260
sp|A6H5Y3|METH_MOUSE	sp|A6H5Y3|METH_MOUSE	3	3	2	sp|A6H5Y3|METH_MOUSE Methionine synthase OS=Mus musculus OX=10090 GN=Mtr PE=1 SV=1	1	3	3	2	2.2	1.3	139.07	1253	1253	0.0071791	1.9968	84089000	1218700	16				112	29457;33300;41324	True;True;True	30895;35096;43471	456211;516227;516228;516229;516230;516231;516232;516233;633873;633874;633875;633876;633877;633878;633879;633880	553556;625336;625337;625338;625339;625340;625341;625342;767134;767135;767136;767137;767138;767139;767140;767141	553556;625338;767141
sp|A6H611|MIPEP_MOUSE;tr|A0A286YDC5|A0A286YDC5_MOUSE;tr|A0A286YCX4|A0A286YCX4_MOUSE	sp|A6H611|MIPEP_MOUSE;tr|A0A286YDC5|A0A286YDC5_MOUSE	12;9;2	12;9;2	12;9;2	sp|A6H611|MIPEP_MOUSE Mitochondrial intermediate peptidase OS=Mus musculus OX=10090 GN=Mipep PE=1 SV=1;tr|A0A286YDC5|A0A286YDC5_MOUSE Mitochondrial intermediate peptidase OS=Mus musculus OX=10090 GN=Mipep PE=1 SV=1	3	12	12	12	22.8	22.8	80.851	711	711;568;210	0	72.881	1658200000	37686000	90				113	2379;5112;12772;14813;17722;18368;19158;26353;26626;28389;38069;48936	True;True;True;True;True;True;True;True;True;True;True;True	2496;5378;13385;15534;18603;19274;20099;27647;27931;29750;40042;51483	37289;37290;37291;37292;37293;37294;37295;37296;37297;37298;37299;37300;37301;37302;37303;37304;37305;37306;37307;78707;78708;78709;194130;227781;227782;227783;227784;227785;227786;227787;227788;227789;227790;227791;227792;227793;227794;227795;227796;227797;275103;275104;275105;275106;285398;298925;298926;298927;298928;298929;298930;298931;298932;298933;298934;298935;298936;298937;298938;298939;2…	45024;45025;45026;45027;45028;45029;45030;45031;45032;45033;45034;45035;45036;45037;45038;45039;45040;45041;45042;45043;45044;45045;45046;45047;95375;95376;95377;235616;277050;277051;277052;277053;277054;277055;277056;277057;277058;277059;277060;277061;277062;277063;277064;277065;277066;277067;277068;335315;335316;335317;335318;347920;365119;365120;365121;365122;365123;365124;365125;365126;365127…	45033;95377;235616;277057;335317;347920;365121;499826;504370;533809;704928;915506
sp|A6H630|ARMT1_MOUSE;tr|D6RG65|D6RG65_MOUSE	sp|A6H630|ARMT1_MOUSE	6;1	6;1	6;1	sp|A6H630|ARMT1_MOUSE Protein-glutamate O-methyltransferase OS=Mus musculus OX=10090 GN=Armt1 PE=1 SV=1	2	6	6	6	16.4	16.4	50.548	439	439;53	0	57.684	1333500000	53341000	58				114	851;1464;15026;26024;38065;47629	True;True;True;True;True;True	894;1544;15755;27286;40038;50111	12566;12567;12568;12569;12570;12571;12572;12573;22788;22789;22790;22791;22792;22793;22794;22795;22796;22797;22798;22799;22800;22801;22802;22803;22804;22805;22806;22807;231205;231206;231207;231208;231209;231210;405195;583603;583604;583605;583606;583607;583608;583609;583610;583611;583612;583613;583614;583615;583616;583617;583618;583619;583620;583621;583622;734362	15028;15029;15030;15031;15032;15033;15034;15035;27583;27584;27585;27586;27587;27588;27589;27590;27591;27592;27593;27594;27595;27596;27597;27598;27599;27600;27601;27602;27603;281186;281187;281188;281189;281190;281191;492607;704881;704882;704883;704884;704885;704886;704887;704888;704889;704890;704891;704892;704893;704894;704895;704896;704897;704898;704899;704900;704901;704902;704903;704904;704905;7…	15032;27593;281191;492607;704891;891359
sp|A6H6A9|RBG1L_MOUSE;tr|A0A0A6YW18|A0A0A6YW18_MOUSE;tr|A0A0A6YY35|A0A0A6YY35_MOUSE	sp|A6H6A9|RBG1L_MOUSE	5;1;1	5;1;1	5;1;1	sp|A6H6A9|RBG1L_MOUSE Rab GTPase-activating protein 1-like OS=Mus musculus OX=10090 GN=Rabgap1l PE=1 SV=1	3	5	5	5	6.3	6.3	92.403	815	815;107;234	0.0011854	3.5564	10737000	306770	5				115	6556;9662;12109;19544;46706	True;True;True;True;True	6897;10141;12692;20505;49140	100403;146674;184489;305631;719122	121460;177173;223737;373289;872987	121460;177173;223737;373289;872987
sp|A6H8H2|DEN4C_MOUSE;tr|E9Q449|E9Q449_MOUSE	sp|A6H8H2|DEN4C_MOUSE;tr|E9Q449|E9Q449_MOUSE	7;5	7;5	7;5	sp|A6H8H2|DEN4C_MOUSE DENN domain-containing protein 4C OS=Mus musculus OX=10090 GN=Dennd4c PE=1 SV=1;tr|E9Q449|E9Q449_MOUSE DENN domain-containing protein 4C OS=Mus musculus OX=10090 GN=Dennd4c PE=1 SV=1	2	7	7	7	5.4	5.4	211.46	1906	1906;1615	0	10.65	300940000	3381300	35				116	3606;8556;22387;31470;37254;38451;39147	True;True;True;True;True;True;True	3797;8976;23496;33177;39191;40454;41179	55783;130571;349626;349627;489253;489254;489255;489256;489257;489258;489259;489260;489261;489262;489263;489264;489265;489266;489267;489268;489269;489270;489271;489272;570879;570880;589075;589076;589077;589078;589079;589080;599237;599238	67226;158042;425968;425969;593384;593385;593386;593387;593388;593389;593390;593391;593392;593393;593394;593395;593396;593397;593398;593399;593400;593401;593402;593403;593404;689463;689464;711337;711338;711339;711340;711341;711342;723194;723195	67226;158042;425968;593398;689464;711341;723195
sp|A6X8Z5|RHG31_MOUSE	sp|A6X8Z5|RHG31_MOUSE	2	2	2	sp|A6X8Z5|RHG31_MOUSE Rho GTPase-activating protein 31 OS=Mus musculus OX=10090 GN=Arhgap31 PE=1 SV=1	1	2	2	2	2.1	2.1	155.27	1425	1425	0.0067984	2.0728	26490000	357970	2				117	678;31481	True;True	712;33188	10361;489360	12456;593504	12456;593504
sp|A6X919|D19L1_MOUSE;sp|P0CW70|D19L2_MOUSE	sp|A6X919|D19L1_MOUSE	9;1	9;1	9;1	sp|A6X919|D19L1_MOUSE Probable C-mannosyltransferase DPY19L1 OS=Mus musculus OX=10090 GN=Dpy19l1 PE=1 SV=1	2	9	9	9	17.3	17.3	84.186	746	746;773	0	12.172	637480000	21982000	50				118	1371;6614;18331;20836;23009;27440;27979;40331;48614	True;True;True;True;True;True;True;True;True	1445;6958;19236;21886;24139;28774;29328;42435;51143	21135;21136;21137;21138;21139;21140;21141;21142;21143;21144;21145;21146;21147;21148;21149;21150;21151;101129;284627;284628;284629;284630;284631;326042;326043;326044;326045;359608;359609;359610;359611;359612;359613;426630;426631;426632;426633;426634;426635;426636;426637;426638;426639;426640;426641;433698;617606;617607;749322;749323;749324;749325	25579;25580;25581;25582;25583;25584;25585;25586;25587;25588;25589;25590;25591;25592;25593;25594;25595;25596;122309;346941;346942;346943;346944;346945;397892;397893;397894;397895;437961;437962;437963;437964;437965;437966;518146;518147;518148;518149;518150;518151;518152;518153;518154;518155;518156;518157;526482;745685;745686;909474;909475;909476;909477;909478	25592;122309;346944;397892;437966;518148;526482;745685;909474
sp|A6X935|ITIH4_MOUSE;tr|E9Q5L2|E9Q5L2_MOUSE;CON__Q3T052	sp|A6X935|ITIH4_MOUSE;tr|E9Q5L2|E9Q5L2_MOUSE	31;30;2	31;30;2	1;0;0	sp|A6X935|ITIH4_MOUSE Inter alpha-trypsin inhibitor, heavy chain 4 OS=Mus musculus OX=10090 GN=Itih4 PE=1 SV=2;tr|E9Q5L2|E9Q5L2_MOUSE Inter alpha-trypsin inhibitor, heavy chain 4 OS=Mus musculus OX=10090 GN=Itih4 PE=1 SV=1	3	31	31	1	41.5	2.3	104.66	942	942;925;916	0	323.31	8971400000	199360000	330				119	477;1448;1449;5503;5504;6010;11054;11403;11955;13782;20482;24314;24614;26755;26935;28696;29088;29929;30440;31096;32524;34600;34989;35698;38506;38871;41172;45341;45835;47805;48253	True;True;True;True;True;True;True;True;True;True;True;True;True;True;True;True;True;True;True;True;True;True;True;True;True;True;True;True;True;True;True	500;1528;1529;5789;5790;6315;11585;11950;12530;14443;21519;25492;25811;28061;28249;30071;30476;31470;32075;32789;34286;36444;36841;37566;40516;40891;43312;47717;48227;50301;50770	7304;7305;7306;7307;7308;22429;22430;22431;22432;22433;22434;22435;22436;22437;22438;22439;22440;22441;22442;22443;22444;22445;85026;85027;85028;85029;92496;92497;92498;92499;92500;166337;166338;166339;166340;166341;166342;172144;172145;181088;210165;210166;210167;210168;210169;210170;210171;210172;210173;210174;210175;210176;210177;210178;210179;210180;210181;210182;210183;210184;320634;320635;3…	8728;8729;8730;8731;8732;27105;27106;27107;27108;27109;27110;27111;27112;27113;27114;27115;27116;27117;27118;27119;27120;27121;103063;103064;103065;103066;111945;111946;111947;111948;111949;200838;200839;200840;200841;200842;200843;207919;207920;219083;255309;255310;255311;255312;255313;255314;255315;255316;255317;255318;255319;255320;255321;255322;255323;255324;255325;255326;255327;255328;255329…	8731;27105;27121;103065;103066;111949;200840;207920;219083;255330;391354;460760;466584;506712;509983;539886;546864;563729;574338;586709;611902;645931;651851;663187;712410;718580;764311;847722;856179;894573;902594
tr|H9KV13|H9KV13_MOUSE;sp|A7MCT6|EKI2_MOUSE	tr|H9KV13|H9KV13_MOUSE;sp|A7MCT6|EKI2_MOUSE	5;5	5;5	5;5	tr|H9KV13|H9KV13_MOUSE Ethanolamine kinase 2 OS=Mus musculus OX=10090 GN=Etnk2 PE=1 SV=1;sp|A7MCT6|EKI2_MOUSE Ethanolamine kinase 2 OS=Mus musculus OX=10090 GN=Etnk2 PE=1 SV=1	2	5	5	5	20.6	20.6	33.007	282	282;385	0.00025132	4.7326	322260000	21484000	28				120	24935;40316;43373;47539;48914	True;True;True;True;True	26147;42417;45626;50015;51461	388630;388631;388632;388633;388634;388635;388636;388637;388638;388639;617359;617360;617361;617362;617363;617364;617365;617366;617367;665997;665998;665999;666000;666001;666002;733098;733099;733100;754027	472672;472673;472674;472675;472676;472677;472678;472679;472680;472681;745392;745393;745394;745395;745396;745397;745398;745399;745400;808152;808153;808154;808155;808156;808157;889915;889916;889917;915127	472673;745394;808155;889917;915127
sp|B1AUE5|PEX10_MOUSE	sp|B1AUE5|PEX10_MOUSE	2	2	2	sp|B1AUE5|PEX10_MOUSE Peroxisome biogenesis factor 10 OS=Mus musculus OX=10090 GN=Pex10 PE=2 SV=1	1	2	2	2	10.2	10.2	37.157	324	324	0.0014118	3.3796	13305000	886980	2				121	269;2272	True;True	282;2387	3996;3997;35851	4693;4694;43240	4693;43240
sp|B1AXP6|TOM5_MOUSE	sp|B1AXP6|TOM5_MOUSE	4	4	4	sp|B1AXP6|TOM5_MOUSE Mitochondrial import receptor subunit TOM5 homolog OS=Mus musculus OX=10090 GN=Tomm5 PE=3 SV=1	1	4	4	4	68.6	68.6	6.0372	51	51	0.0015996	2.9577	407860000	81573000	19				122	18191;18192;30286;30978	True;True;True;True	19094;19095;31893;32663	282896;282897;282898;282899;282900;282901;282902;282903;282904;282905;282906;282907;282908;282909;282910;282911;470695;470696;470697;470698;470699;481716	344884;344885;344886;344887;344888;344889;344890;344891;344892;344893;344894;344895;344896;344897;344898;344899;344900;571042;571043;571044;571045;571046;584375	344888;344900;571044;584375
sp|B1AY13|UBP24_MOUSE;tr|E9PV45|E9PV45_MOUSE	sp|B1AY13|UBP24_MOUSE;tr|E9PV45|E9PV45_MOUSE	20;20	20;20	20;20	sp|B1AY13|UBP24_MOUSE Ubiquitin carboxyl-terminal hydrolase 24 OS=Mus musculus OX=10090 GN=Usp24 PE=1 SV=1;tr|E9PV45|E9PV45_MOUSE Ubiquitin carboxyl-terminal hydrolase 24 OS=Mus musculus OX=10090 GN=Usp24 PE=1 SV=1	2	20	20	20	9.6	9.6	294	2617	2617;2618	0	39.798	1344500000	9672800	124				123	1214;6605;7901;10142;12130;12364;12581;22987;23737;24979;26100;27295;28594;34417;36403;36978;39166;44876;46387;46388	True;True;True;True;True;True;True;True;True;True;True;True;True;True;True;True;True;True;True;True	1280;6949;8294;10633;12713;12966;13188;24117;24900;26195;27363;28622;29967;36255;38300;38905;41198;47208;48808;48809	18674;18675;18676;18677;101042;101043;101044;101045;101046;101047;101048;101049;101050;101051;101052;101053;101054;120460;152957;152958;184684;184685;184686;188301;191343;191344;191345;191346;191347;191348;191349;359310;370622;370623;370624;370625;370626;370627;370628;370629;370630;370631;370632;370633;389540;406051;406052;406053;406054;406055;406056;406057;406058;424421;424422;424423;424424;4244…	22594;22595;22596;22597;122216;122217;122218;122219;122220;122221;122222;122223;122224;122225;122226;122227;122228;145618;184476;184477;223953;223954;223955;228417;232340;232341;232342;232343;232344;232345;232346;437630;450744;450745;450746;450747;450748;450749;450750;450751;450752;450753;450754;450755;473754;493545;493546;493547;493548;493549;493550;493551;493552;515522;515523;515524;515525;5155…	22597;122221;145618;184477;223953;228417;232344;437630;450755;473754;493549;515530;538171;643439;675251;684596;723438;838387;867537;867538
sp|B1AZI6|THOC2_MOUSE;tr|E9Q5E2|E9Q5E2_MOUSE;tr|F6QCT0|F6QCT0_MOUSE;tr|B1AZI7|B1AZI7_MOUSE;tr|F6RBN0|F6RBN0_MOUSE	sp|B1AZI6|THOC2_MOUSE;tr|E9Q5E2|E9Q5E2_MOUSE	4;2;1;1;1	4;2;1;1;1	4;2;1;1;1	sp|B1AZI6|THOC2_MOUSE THO complex subunit 2 OS=Mus musculus OX=10090 GN=Thoc2 PE=1 SV=1;tr|E9Q5E2|E9Q5E2_MOUSE cDNA sequence BC005561 OS=Mus musculus OX=10090 GN=BC005561 PE=1 SV=1	5	4	4	4	2.9	2.9	182.77	1594	1594;1589;53;87;125	0.00024697	4.3442	202710000	2667300	30				124	727;4902;23629;24578	True;True;True;True	763;5148;24784;25770	10928;10929;74668;74669;74670;74671;74672;369296;369297;369298;383233;383234;383235;383236;383237;383238;383239;383240;383241;383242;383243;383244;383245;383246;383247;383248;383249;383250;383251	13152;13153;89792;89793;89794;89795;89796;449186;449187;449188;449189;466033;466034;466035;466036;466037;466038;466039;466040;466041;466042;466043;466044;466045;466046;466047;466048;466049;466050;466051	13153;89796;449189;466046
tr|E9QAI5|E9QAI5_MOUSE;sp|B2RQC6|PYR1_MOUSE;tr|G3UWN2|G3UWN2_MOUSE;tr|E9QAT6|E9QAT6_MOUSE	tr|E9QAI5|E9QAI5_MOUSE;sp|B2RQC6|PYR1_MOUSE;tr|G3UWN2|G3UWN2_MOUSE	29;29;27;13	26;26;24;12	26;26;24;12	tr|E9QAI5|E9QAI5_MOUSE CAD protein OS=Mus musculus OX=10090 GN=Cad PE=1 SV=1;sp|B2RQC6|PYR1_MOUSE CAD protein OS=Mus musculus OX=10090 GN=Cad PE=1 SV=1;tr|G3UWN2|G3UWN2_MOUSE CAD protein OS=Mus musculus OX=10090 GN=Cad PE=1 SV=1	4	29	26	26	15.8	15.8	236.25	2162	2162;2225;2164;971	0	51.011	3689500000	34162000	241				125	130;131;2225;2660;2661;2901;6428;7253;8483;9305;15941;17366;20813;22993;23230;25540;27637;28899;29095;30554;31317;33699;35567;37097;39528;41196;42101;44510;46410	True;True;True;False;True;True;True;True;False;True;True;True;True;True;True;True;True;True;True;True;True;True;True;False;True;True;True;True;True	137;138;2338;2803;2804;2805;3064;6765;7624;8903;9744;16726;18232;21863;24123;24370;26790;28977;30278;30483;32211;33021;35512;37433;39027;41575;43336;44293;46819;48831	1859;1860;1861;1862;1863;35007;35008;35009;42027;42028;42029;42030;42031;42032;42033;42034;42035;42036;42037;42038;42039;42040;42041;42042;42043;42044;42045;42046;42047;42048;42049;42050;42051;42052;42053;42054;42055;42056;42057;42058;42059;42060;42061;42062;42063;42064;42065;42066;42067;42068;42069;42070;42071;42072;42073;42074;42075;42076;42077;42078;42079;42080;42081;42082;42083;42084;42085;42…	2183;2184;2185;2186;2187;2188;42196;42197;42198;50624;50625;50626;50627;50628;50629;50630;50631;50632;50633;50634;50635;50636;50637;50638;50639;50640;50641;50642;50643;50644;50645;50646;50647;50648;50649;50650;50651;50652;50653;50654;50655;50656;50657;50658;50659;50660;50661;50662;50663;50664;50665;50666;50667;50668;50669;50670;50671;50672;50673;50674;50675;50676;50677;50678;50679;50680;50681;506…	2183;2187;42197;50658;50681;55070;119705;133589;156585;170527;297617;327702;397599;437721;442403;483945;521434;543522;546992;576742;591035;632516;661297;686838;729498;764836;782312;830064;867946
tr|A0A0R4J260|A0A0R4J260_MOUSE;sp|B2RRE7|OTUD4_MOUSE	tr|A0A0R4J260|A0A0R4J260_MOUSE;sp|B2RRE7|OTUD4_MOUSE	3;3	3;3	3;3	tr|A0A0R4J260|A0A0R4J260_MOUSE OTU domain-containing protein 4 OS=Mus musculus OX=10090 GN=Otud4 PE=1 SV=1;sp|B2RRE7|OTUD4_MOUSE OTU domain-containing protein 4 OS=Mus musculus OX=10090 GN=Otud4 PE=1 SV=1	2	3	3	3	3.2	3.2	122.93	1106	1106;1107	0.0020289	2.7842	188090000	3918600	25				126	3851;11431;43259	True;True;True	4054;11979;45507	59029;172608;172609;172610;172611;172612;172613;172614;172615;172616;172617;172618;172619;172620;172621;172622;172623;172624;172625;172626;172627;664513;664514;664515;664516	71114;208474;208475;208476;208477;208478;208479;208480;208481;208482;208483;208484;208485;208486;208487;208488;208489;208490;208491;208492;208493;806389;806390;806391;806392	71114;208482;806390
tr|A0A0R4J015|A0A0R4J015_MOUSE;tr|J3QML2|J3QML2_MOUSE;sp|B2RX12|MRP3_MOUSE;tr|A0A1B0GT25|A0A1B0GT25_MOUSE;tr|B2RUS7|B2RUS7_MOUSE	tr|A0A0R4J015|A0A0R4J015_MOUSE;tr|J3QML2|J3QML2_MOUSE;sp|B2RX12|MRP3_MOUSE	19;19;19;1;1	19;19;19;1;1	18;18;18;0;0	tr|A0A0R4J015|A0A0R4J015_MOUSE Canalicular multispecific organic anion transporter 2 OS=Mus musculus OX=10090 GN=Abcc3 PE=1 SV=1;tr|J3QML2|J3QML2_MOUSE Canalicular multispecific organic anion transporter 2 OS=Mus musculus OX=10090 GN=Abcc3 PE=1 SV=1;sp|B2R	5	19	19	18	16	15.4	169.15	1522	1522;1523;1523;910;1588	0	77.712	3700700000	64925000	199				127	4239;9510;10186;14520;16366;16975;19820;23194;25565;25758;26367;26623;27888;28804;30074;38675;38836;39117;48506	True;True;True;True;True;True;True;True;True;True;True;True;True;True;True;True;True;True;True	4455;9971;10678;15223;17175;17820;20822;24334;26816;27013;27661;27928;29233;30181;31642;40688;40855;41146;51031	64933;64934;64935;64936;64937;64938;64939;64940;64941;64942;64943;64944;64945;64946;64947;64948;64949;64950;64951;64952;144068;144069;144070;144071;144072;144073;144074;144075;144076;144077;144078;153562;153563;153564;153565;153566;153567;153568;153569;153570;153571;153572;222654;222655;222656;222657;222658;222659;222660;222661;222662;222663;222664;251774;251775;251776;262419;262420;262421;262422…	78207;78208;78209;78210;78211;78212;78213;78214;78215;78216;78217;78218;78219;78220;78221;78222;78223;78224;78225;78226;78227;174120;174121;174122;174123;174124;174125;174126;174127;174128;174129;174130;185189;185190;185191;185192;185193;185194;185195;185196;185197;185198;185199;270630;270631;270632;270633;270634;270635;270636;270637;270638;270639;270640;306340;306341;306342;306343;319422;319423;…	78216;174127;185198;270630;306341;319424;379576;441625;484425;488293;499919;504302;525094;541648;566835;715247;718193;722669;907616
sp|B2RXC1|TPC11_MOUSE	sp|B2RXC1|TPC11_MOUSE	7	7	7	sp|B2RXC1|TPC11_MOUSE Trafficking protein particle complex subunit 11 OS=Mus musculus OX=10090 GN=Trappc11 PE=1 SV=1	1	7	7	7	7.9	7.9	128.39	1133	1133	0	24.433	503280000	9320000	38				128	1234;11714;12495;13172;17976;27914;33504	True;True;True;True;True;True;True	1301;12282;13099;13807;18871;29259;35308	19024;19025;19026;19027;19028;19029;177339;190283;190284;190285;190286;200395;200396;200397;200398;200399;279610;279611;279612;279613;432757;432758;432759;432760;519010;519011;519012;519013;519014;519015;519016;519017;519018;519019;519020;519021;519022;519023;519024;519025	23008;23009;23010;23011;23012;23013;214519;231077;231078;231079;231080;243261;243262;243263;243264;243265;340797;340798;340799;340800;525387;525388;525389;525390;628620;628621;628622;628623;628624;628625;628626;628627;628628;628629;628630;628631;628632;628633;628634;628635	23012;214519;231079;243261;340799;525387;628626
sp|B2RXS4|PLXB2_MOUSE;sp|Q9QZC2|PLXC1_MOUSE	sp|B2RXS4|PLXB2_MOUSE	17;1	17;1	16;0	sp|B2RXS4|PLXB2_MOUSE Plexin-B2 OS=Mus musculus OX=10090 GN=Plxnb2 PE=1 SV=1	2	17	17	16	12.9	12.5	206.23	1842	1842;1574	0	73.75	743180000	8542300	80				129	2557;2696;5072;6726;7350;11104;13232;27182;34254;35948;37055;38822;43023;43846;44647;46444;48893	True;True;True;True;True;True;True;True;True;True;True;True;True;True;True;True;True	2684;2847;5328;7077;7728;11640;13869;28506;36087;37826;38985;40841;45261;46119;46960;48868;51439	39975;39976;39977;39978;39979;42659;42660;42661;77768;77769;102753;102754;102755;102756;102757;102758;112484;112485;112486;112487;112488;167103;201396;201397;201398;422922;422923;422924;422925;529764;552067;552068;552069;552070;552071;552072;552073;552074;552075;552076;552077;552078;552079;568026;568027;568028;568029;568030;594700;594701;594702;594703;661227;661228;661229;661230;661231;673048;673…	48107;48108;48109;48110;48111;51439;51440;51441;51442;93929;93930;124297;124298;124299;124300;124301;124302;136020;136021;136022;136023;136024;201778;244571;244572;244573;513831;513832;513833;513834;641198;667384;667385;667386;667387;667388;667389;667390;667391;667392;667393;667394;667395;667396;685956;685957;685958;685959;685960;718010;718011;718012;718013;802438;802439;802440;802441;802442;8024…	48110;51441;93930;124301;136023;201778;244573;513831;641198;667396;685960;718012;802442;816706;833476;868750;914885
sp|B2RY56|RBM25_MOUSE;tr|S4R2B0|S4R2B0_MOUSE;tr|S4R2A4|S4R2A4_MOUSE;tr|S4R2J1|S4R2J1_MOUSE	sp|B2RY56|RBM25_MOUSE;tr|S4R2B0|S4R2B0_MOUSE	10;9;2;1	10;9;2;1	10;9;2;1	sp|B2RY56|RBM25_MOUSE RNA-binding protein 25 OS=Mus musculus OX=10090 GN=Rbm25 PE=1 SV=2;tr|S4R2B0|S4R2B0_MOUSE RNA-binding protein 25 (Fragment) OS=Mus musculus OX=10090 GN=Rbm25 PE=1 SV=1	4	10	10	10	15.9	15.9	99.551	838	838;585;194;174	0	16.534	1459400000	45605000	85				130	2764;3115;6484;7967;8711;10936;25416;25756;25814;35280	True;True;True;True;True;True;True;True;True;True	2920;3288;6821;8364;9134;11458;26660;27011;27071;37137	43646;43647;48654;48655;99551;99552;99553;99554;99555;99556;99557;121457;121458;121459;121460;121461;121462;121463;132433;132434;164265;164266;164267;164268;164269;164270;164271;164272;164273;164274;164275;164276;164277;164278;164279;164280;164281;164282;396267;396268;396269;396270;396271;396272;396273;396274;396275;396276;396277;396278;396279;396280;396281;396282;396283;401503;401504;401505;4015…	52673;52674;58851;58852;120487;120488;120489;120490;120491;120492;120493;146765;146766;146767;146768;146769;146770;146771;160194;160195;198218;198219;198220;198221;198222;198223;198224;198225;198226;198227;198228;198229;198230;198231;198232;198233;198234;198235;481807;481808;481809;481810;481811;481812;481813;481814;481815;481816;481817;481818;481819;481820;481821;481822;481823;481824;481825;4882…	52673;58851;120487;146771;160194;198229;481819;488271;489085;656463
sp|B7ZMP1|XPP3_MOUSE	sp|B7ZMP1|XPP3_MOUSE	7	7	7	sp|B7ZMP1|XPP3_MOUSE Xaa-Pro aminopeptidase 3 OS=Mus musculus OX=10090 GN=Xpnpep3 PE=1 SV=1	1	7	7	7	22.1	22.1	56.677	506	506	0	67.721	2228400000	89134000	89				131	2652;13380;28180;35152;37355;38146;39634	True;True;True;True;True;True;True	2794;14023;29534;37007;39297;40122;41684	41930;41931;41932;41933;41934;41935;41936;41937;41938;41939;41940;41941;41942;41943;41944;41945;41946;41947;203714;203715;203716;203717;203718;203719;203720;203721;203722;203723;203724;203725;203726;436760;436761;436762;436763;436764;541048;572382;572383;572384;572385;572386;572387;572388;572389;572390;572391;572392;572393;572394;584810;584811;584812;584813;584814;584815;584816;584817;584818;5848…	50504;50505;50506;50507;50508;50509;50510;50511;50512;50513;50514;50515;50516;50517;50518;50519;50520;50521;50522;50523;50524;50525;247432;247433;247434;247435;247436;247437;247438;247439;247440;247441;247442;247443;247444;530233;530234;530235;530236;530237;530238;654473;691198;691199;691200;691201;691202;691203;691204;691205;691206;691207;691208;691209;691210;691211;691212;691213;691214;706289;7…	50513;247440;530233;654473;691204;706301;731432
tr|A0A0R4J150|A0A0R4J150_MOUSE;sp|B9EJ86|OSBL8_MOUSE	tr|A0A0R4J150|A0A0R4J150_MOUSE;sp|B9EJ86|OSBL8_MOUSE	11;11	11;11	11;11	tr|A0A0R4J150|A0A0R4J150_MOUSE Oxysterol-binding protein OS=Mus musculus OX=10090 GN=Osbpl8 PE=1 SV=1;sp|B9EJ86|OSBL8_MOUSE Oxysterol-binding protein-related protein 8 OS=Mus musculus OX=10090 GN=Osbpl8 PE=1 SV=1	2	11	11	11	20.1	20.1	96.98	847	847;889	0	29.469	1272300000	25966000	81				132	2802;12721;13275;13722;14402;14641;22580;24084;25353;38017;46175	True;True;True;True;True;True;True;True;True;True;True	2962;13332;13914;14383;15094;15357;23696;25253;26592;39989;48586	44270;44271;193540;193541;202032;209311;220390;220391;220392;220393;220394;220395;220396;220397;220398;220399;225153;225154;352540;352541;352542;375219;375220;375221;375222;375223;375224;375225;395047;395048;395049;395050;395051;395052;395053;395054;582981;582982;582983;582984;582985;582986;582987;582988;582989;582990;582991;582992;582993;582994;582995;582996;582997;582998;582999;583000;583001;71…	53407;53408;234957;234958;245297;254229;267894;267895;267896;267897;267898;267899;267900;267901;267902;267903;267904;273678;273679;429454;429455;429456;456131;456132;456133;456134;456135;456136;456137;480287;480288;480289;480290;480291;480292;480293;480294;704193;704194;704195;704196;704197;704198;704199;704200;704201;704202;704203;704204;704205;704206;704207;704208;704209;704210;704211;704212;70…	53408;234958;245297;254229;267903;273679;429454;456131;480289;704211;863554
sp|B9EJR8|DAAF5_MOUSE	sp|B9EJR8|DAAF5_MOUSE	1	1	1	sp|B9EJR8|DAAF5_MOUSE Dynein assembly factor 5, axonemal OS=Mus musculus OX=10090 GN=Dnaaf5 PE=1 SV=1	1	1	1	1	2	2	93.85	853	853	0	5.6943	80835000	1684100	15				133	28131	True	29485	436174;436175;436176;436177;436178;436179;436180;436181;436182;436183;436184	529561;529562;529563;529564;529565;529566;529567;529568;529569;529570;529571;529572;529573;529574;529575	529571
tr|B2RXS8|B2RXS8_MOUSE;sp|B9EKR1|PTPRZ_MOUSE	tr|B2RXS8|B2RXS8_MOUSE;sp|B9EKR1|PTPRZ_MOUSE	1;1	1;1	1;1	tr|B2RXS8|B2RXS8_MOUSE Ptprz1 protein OS=Mus musculus OX=10090 GN=Ptprz1 PE=1 SV=1;sp|B9EKR1|PTPRZ_MOUSE Receptor-type tyrosine-protein phosphatase zeta OS=Mus musculus OX=10090 GN=Ptprz1 PE=1 SV=1	2	1	1	1	1.1	1.1	164.36	1463	1463;2312	0.0024642	2.6996	1951800000	30980000	10				134	45853	True	48247	705607;705608;705609;705610;705611;705612;705613;705614;705615;705616;705617;705618;705619	856498;856499;856500;856501;856502;856503;856504;856505;856506;856507;856508;856509;856510;856511;856512	856502
sp|C0HKD9|MFA1B_MOUSE;sp|C0HKD8|MFA1A_MOUSE	sp|C0HKD9|MFA1B_MOUSE;sp|C0HKD8|MFA1A_MOUSE	2;2	2;2	2;2	sp|C0HKD9|MFA1B_MOUSE Microfibrillar-associated protein 1B OS=Mus musculus OX=10090 GN=Mfap1b PE=1 SV=1;sp|C0HKD8|MFA1A_MOUSE Microfibrillar-associated protein 1A OS=Mus musculus OX=10090 GN=Mfap1a PE=1 SV=1	2	2	2	2	4.8	4.8	51.954	439	439;439	0.0043773	2.3516	29319000	1724600	4				135	4911;20224	True;True	5157;21248	74804;74805;316735;316736	89961;89962;386755;386756	89962;386755
tr|A0A0N4SV66|A0A0N4SV66_MOUSE;sp|Q8CGP6|H2A1H_MOUSE;tr|Q8CGP4|Q8CGP4_MOUSE;sp|Q8R1M2|H2AJ_MOUSE;sp|Q64523|H2A2C_MOUSE;sp|Q8CGP7|H2A1K_MOUSE;sp|Q8CGP5|H2A1F_MOUSE;sp|Q8BFU2|H2A3_MOUSE;sp|Q6GSS7|H2A2A_MOUSE;sp|C0HKE9|H2A1P_MOUSE;sp|C0HKE8|H2A1O_MOUSE;sp|C0HKE7|H2A1N_MOUSE;sp|C0HKE6|H2A1I_MOUSE;sp|C0HKE5|H2A1G_MOUSE;sp|C0HKE4|H2A1E_MOUSE;sp|C0HKE3|H2A1D_MOUSE;sp|C0HKE2|H2A1C_MOUSE;sp|C0HKE1|H2A1B_M…	tr|A0A0N4SV66|A0A0N4SV66_MOUSE;sp|Q8CGP6|H2A1H_MOUSE;tr|Q8CGP4|Q8CGP4_MOUSE;sp|Q8R1M2|H2AJ_MOUSE;sp|Q64523|H2A2C_MOUSE;sp|Q8CGP7|H2A1K_MOUSE;sp|Q8CGP5|H2A1F_MOUSE;sp|Q8BFU2|H2A3_MOUSE;sp|Q6GSS7|H2A2A_MOUSE;sp|C0HKE9|H2A1P_MOUSE;sp|C0HKE8|H2A1O_MOUSE;sp|C0HKE7|H2A1N_MOUSE;sp|C0HKE6|H2A1I_MOUSE;sp|C0HKE5|H2A1G_MOUSE;sp|C0HKE4|H2A1E_MOUSE;sp|C0HKE3|H2A1D_MOUSE;sp|C0HKE2|H2A1C_MOUSE;sp|C0HKE1|H2A1B_M…	5;5;5;5;5;5;5;5;5;5;5;5;5;5;5;5;5;5;1	2;2;2;2;2;2;2;2;2;2;2;2;2;2;2;2;2;2;0	2;2;2;2;2;2;2;2;2;2;2;2;2;2;2;2;2;2;0	tr|A0A0N4SV66|A0A0N4SV66_MOUSE Histone H2A OS=Mus musculus OX=10090 GN=H2afj PE=1 SV=1;sp|Q8CGP6|H2A1H_MOUSE Histone H2A type 1-H OS=Mus musculus OX=10090 GN=Hist1h2ah PE=1 SV=3;tr|Q8CGP4|Q8CGP4_MOUSE Histone H2A OS=Mus musculus OX=10090 GN=Hist1h2aa PE=1	19	5	2	2	15.9	15.9	13.66	126	126;128;129;129;129;130;130;130;130;130;130;130;130;130;130;130;130;130;87	0	147.65	203740000000	40749000000	128				136	1283;17180;17182;45829;45830	False;False;False;True;True	1353;18036;18038;48220;48221	19863;19864;19865;19866;19867;19868;19869;19870;19871;19872;19873;19874;19875;19876;19877;19878;19879;19880;19881;19882;19883;19884;19885;19886;19887;19888;19889;19890;19891;19892;265808;265809;265810;265811;265812;265813;265814;265815;265816;265817;265818;265819;265820;265821;265822;265823;265824;265825;265826;265827;265828;265829;265830;265831;265832;265870;265871;265872;265873;265874;265875;26…	24066;24067;24068;24069;24070;24071;24072;24073;24074;24075;24076;24077;24078;24079;24080;24081;24082;24083;24084;24085;24086;24087;24088;24089;24090;24091;24092;24093;24094;24095;24096;24097;24098;24099;24100;24101;24102;24103;24104;24105;24106;24107;24108;24109;24110;24111;24112;24113;24114;24115;24116;24117;24118;24119;24120;24121;24122;24123;24124;323593;323594;323595;323596;323597;323598;323…	24106;323619;323812;855938;856027
tr|A0A338P7E3|A0A338P7E3_MOUSE;tr|A0A338P711|A0A338P711_MOUSE;sp|C0HKG6|RNT2B_MOUSE;sp|C0HKG5|RNT2A_MOUSE	tr|A0A338P7E3|A0A338P7E3_MOUSE;tr|A0A338P711|A0A338P711_MOUSE;sp|C0HKG6|RNT2B_MOUSE;sp|C0HKG5|RNT2A_MOUSE	4;4;4;4	4;4;4;4	4;4;4;4	tr|A0A338P7E3|A0A338P7E3_MOUSE Ribonuclease T2-B OS=Mus musculus OX=10090 GN=Rnaset2b PE=1 SV=1;tr|A0A338P711|A0A338P711_MOUSE Ribonuclease T2-B (Fragment) OS=Mus musculus OX=10090 GN=Rnaset2b PE=1 SV=1;sp|C0HKG6|RNT2B_MOUSE Ribonuclease T2-B OS=Mus muscul	4	4	4	4	27.6	27.6	18.783	163	163;163;259;259	0	28.71	3306700000	413330000	86				137	11594;21014;33705;38784	True;True;True;True	12152;22071;35518;40802	175369;175370;175371;175372;175373;175374;175375;175376;175377;175378;175379;175380;175381;175382;175383;175384;175385;175386;175387;175388;175389;175390;175391;175392;175393;175394;175395;175396;175397;328581;328582;328583;328584;328585;328586;328587;328588;328589;328590;328591;328592;328593;328594;328595;328596;328597;328598;328599;328600;328601;328602;522301;522302;522303;522304;522305;522306;…	212107;212108;212109;212110;212111;212112;212113;212114;212115;212116;212117;212118;212119;212120;212121;212122;212123;212124;212125;212126;212127;212128;212129;212130;212131;212132;212133;212134;212135;212136;212137;212138;401021;401022;401023;401024;401025;401026;401027;401028;401029;401030;401031;401032;401033;401034;401035;401036;401037;401038;401039;401040;401041;401042;401043;632596;632597;…	212127;401033;632611;717321
tr|A0A087WRA4|A0A087WRA4_MOUSE;sp|D0QMC3|MNDAL_MOUSE;tr|A0A087WQG9|A0A087WQG9_MOUSE	tr|A0A087WRA4|A0A087WRA4_MOUSE;sp|D0QMC3|MNDAL_MOUSE;tr|A0A087WQG9|A0A087WQG9_MOUSE	2;2;1	2;2;1	1;1;1	tr|A0A087WRA4|A0A087WRA4_MOUSE Myeloid cell nuclear differentiation antigen-like protein OS=Mus musculus OX=10090 GN=Mndal PE=1 SV=1;sp|D0QMC3|MNDAL_MOUSE Myeloid cell nuclear differentiation antigen-like protein OS=Mus musculus OX=10090 GN=Mndal PE=1 SV=1	3	2	2	1	3.7	2.3	54.817	485	485;538;184	0.0052016	2.2523	53479000	2056900	6				138	14797;43516	True;True	15518;45776	227519;227520;227521;668129;668130	276703;276704;276705;276706;810705;810706	276706;810705
sp|D3YXK2|SAFB1_MOUSE;tr|S4R1M2|S4R1M2_MOUSE	sp|D3YXK2|SAFB1_MOUSE;tr|S4R1M2|S4R1M2_MOUSE	4;4	4;4	4;4	sp|D3YXK2|SAFB1_MOUSE Scaffold attachment factor B1 OS=Mus musculus OX=10090 GN=Safb PE=1 SV=2;tr|S4R1M2|S4R1M2_MOUSE Scaffold attachment factor B1 OS=Mus musculus OX=10090 GN=Safb PE=1 SV=1	2	4	4	4	5.1	5.1	105.1	937	937;939	0	8.4503	1145100000	31809000	55				139	223;4278;26903;31031	True;True;True;True	231;4495;28215;32722	3204;3205;3206;3207;3208;65510;65511;65512;65513;65514;65515;65516;65517;65518;65519;65520;65521;65522;65523;419106;419107;419108;419109;419110;419111;419112;419113;419114;419115;419116;419117;419118;419119;419120;482719;482720;482721;482722;482723;482724;482725;482726;482727;482728;482729;482730;482731;482732;482733;482734;482735;482736;482737;482738;482739	3757;3758;3759;3760;3761;78926;78927;78928;78929;78930;78931;78932;78933;78934;78935;78936;78937;78938;78939;509378;509379;509380;509381;509382;509383;509384;509385;509386;509387;509388;509389;509390;509391;509392;509393;585634;585635;585636;585637;585638;585639;585640;585641;585642;585643;585644;585645;585646;585647;585648;585649;585650;585651;585652;585653;585654;585655	3758;78932;509386;585638
sp|D3Z6Q9|BIN2_MOUSE;tr|S4R270|S4R270_MOUSE;tr|S4R2J8|S4R2J8_MOUSE;tr|S4R1B8|S4R1B8_MOUSE;tr|S4R171|S4R171_MOUSE;tr|S4R1Q1|S4R1Q1_MOUSE	sp|D3Z6Q9|BIN2_MOUSE;tr|S4R270|S4R270_MOUSE;tr|S4R2J8|S4R2J8_MOUSE;tr|S4R1B8|S4R1B8_MOUSE;tr|S4R171|S4R171_MOUSE	7;7;6;6;4;1	6;6;5;5;4;1	6;6;5;5;4;1	sp|D3Z6Q9|BIN2_MOUSE Bridging integrator 2 OS=Mus musculus OX=10090 GN=Bin2 PE=1 SV=1;tr|S4R270|S4R270_MOUSE Bridging integrator 2 OS=Mus musculus OX=10090 GN=Bin2 PE=1 SV=1;tr|S4R2J8|S4R2J8_MOUSE Bridging integrator 2 OS=Mus musculus OX=10090 GN=Bin2 PE=1	6	7	6	6	15.7	15.7	52.553	489	489;505;473;478;210;160	0	8.4347	431520000	19615000	6				140	1203;11373;28298;28299;30983;41481;41967	True;True;False;True;True;True;True	1268;11920;29656;29657;32669;43637;44156	18466;171837;438482;438483;438484;481768;636326;643817	22336;207574;532319;532320;532321;584438;770323;779688	22336;207574;532319;532321;584438;770323;779688
sp|Q9JIY8|NT8F3_MOUSE;tr|A0A0R4J157|A0A0R4J157_MOUSE;sp|E0CYR6|NT8F7_MOUSE	sp|Q9JIY8|NT8F3_MOUSE;tr|A0A0R4J157|A0A0R4J157_MOUSE;sp|E0CYR6|NT8F7_MOUSE	3;3;3	3;3;3	3;3;3	sp|Q9JIY8|NT8F3_MOUSE N-acetyltransferase family 8 member 3 OS=Mus musculus OX=10090 GN=Nat8f3 PE=1 SV=1;tr|A0A0R4J157|A0A0R4J157_MOUSE N-acetyltransferase family 8 member 3 OS=Mus musculus OX=10090 GN=Nat8f3 PE=1 SV=1;sp|E0CYR6|NT8F7_MOUSE N-acetyltransfe	3	3	3	3	8.4	8.4	25.955	226	226;227;227	0	6.509	310210000	28201000	13				141	39699;39700;40562	True;True;True	41752;41753;42676	607834;607835;607836;607837;607838;607839;621198;621199;621200;621201;621202;621203	733277;733278;733279;733280;733281;733282;733283;750665;750666;750667;750668;750669;750670	733278;733283;750670
sp|E9PV24|FIBA_MOUSE;CON__P02672	sp|E9PV24|FIBA_MOUSE	22;1	22;1	22;1	sp|E9PV24|FIBA_MOUSE Fibrinogen alpha chain OS=Mus musculus OX=10090 GN=Fga PE=1 SV=1	2	22	22	22	30.5	30.5	87.428	789	789;615	0	323.31	76403000000	2064900000	479				142	809;3130;3174;6529;8588;13611;13612;14878;14879;17328;29031;29032;29330;29331;30356;31332;32292;34138;35678;38831;40779;43805	True;True;True;True;True;True;True;True;True;True;True;True;True;True;True;True;True;True;True;True;True;True	851;3303;3350;6870;9010;14270;14271;15604;15605;18193;30411;30412;30413;30753;30754;31974;33036;34038;35962;37546;40850;42902;46076	11996;11997;11998;11999;12000;12001;12002;12003;12004;12005;12006;12007;12008;12009;12010;12011;12012;12013;12014;12015;12016;12017;48784;48785;48786;48787;48788;48789;48790;48791;48792;48793;49337;49338;49339;49340;49341;49342;49343;49344;49345;49346;49347;49348;49349;49350;49351;49352;49353;49354;49355;49356;49357;49358;49359;49360;49361;100036;100037;100038;131017;131018;131019;131020;131021;1…	14381;14382;14383;14384;14385;14386;14387;14388;14389;14390;14391;14392;14393;14394;14395;14396;14397;14398;14399;14400;14401;14402;14403;14404;58992;58993;58994;58995;58996;58997;58998;58999;59000;59001;59628;59629;59630;59631;59632;59633;59634;59635;59636;59637;59638;59639;59640;59641;59642;59643;59644;59645;59646;59647;59648;59649;59650;59651;59652;59653;121045;121046;121047;121048;158548;1585…	14404;59001;59643;121046;158554;252555;252581;278445;278466;327089;545850;545856;550980;550985;572493;591260;607553;639482;662870;718152;755743;816037	44	525
sp|E9PVA8|GCN1_MOUSE	sp|E9PVA8|GCN1_MOUSE	75	75	75	sp|E9PVA8|GCN1_MOUSE eIF-2-alpha kinase activator GCN1 OS=Mus musculus OX=10090 GN=Gcn1 PE=1 SV=1	1	75	75	75	36.5	36.5	293.02	2671	2671	0	323.31	18884000000	115150000	977				143	86;368;1649;1921;2351;3452;3493;3914;4099;4151;4391;4555;4619;5832;7641;7788;8285;8573;9483;13090;13373;13633;14747;14847;16359;17075;17105;17114;18882;19246;19398;21432;21861;22031;23282;24208;26272;26290;26350;26362;26363;27566;27762;27797;27847;27975;28175;28208;28453;28952;29026;30453;33158;34405;34646;35347;35424;37164;37165;37294;37567;38305;39342;40418;41193;43176;43712;43735;44156;44280;4…	True;True;True;True;True;True;True;True;True;True;True;True;True;True;True;True;True;True;True;True;True;True;True;True;True;True;True;True;True;True;True;True;True;True;True;True;True;True;True;True;True;True;True;True;True;True;True;True;True;True;True;True;True;True;True;True;True;True;True;True;True;True;True;True;True;True;True;True;True;True;True;True;True;True;True	89;389;1739;2019;2467;3639;3681;4122;4313;4367;4611;4789;4853;6132;8028;8177;8701;8993;9937;13721;14016;14293;15467;15569;17168;17927;17958;17967;19810;20189;20351;22500;22944;23118;24427;25381;27545;27565;27644;27656;27657;28904;29105;29140;29191;29324;29529;29562;29819;30332;30407;32090;34949;36243;36491;37206;37286;39096;39097;39232;39520;40290;41385;42527;43333;45419;45983;46006;46446;46578;4…	1181;1182;1183;1184;1185;1186;1187;1188;1189;1190;1191;1192;1193;5689;5690;5691;5692;5693;5694;5695;5696;5697;5698;5699;5700;5701;5702;5703;5704;26177;26178;26179;26180;26181;26182;26183;26184;26185;26186;26187;26188;26189;26190;26191;26192;26193;26194;26195;26196;26197;26198;30402;36926;36927;53725;53726;53727;53728;53729;53730;53731;53732;53733;53734;53735;53736;53737;53738;53739;53740;53741;53…	1387;1388;1389;1390;1391;1392;1393;1394;1395;1396;1397;1398;1399;6740;6741;6742;6743;6744;6745;6746;6747;6748;6749;6750;6751;6752;6753;6754;6755;6756;6757;6758;6759;6760;6761;6762;31815;31816;31817;31818;31819;31820;31821;31822;31823;31824;31825;31826;31827;31828;31829;31830;31831;31832;31833;31834;31835;31836;36808;44591;44592;64876;64877;64878;64879;64880;64881;64882;64883;64884;64885;64886;648…	1398;6743;31822;36808;44592;64882;65574;72730;75972;76857;80765;83798;84825;109009;141970;143845;153164;158306;173637;241791;247324;252958;275791;277721;306216;321135;321840;322235;358937;367307;370232;408354;416532;419424;443353;458771;497709;498094;499813;499901;499904;520250;523236;523664;524488;526435;530151;530666;535388;544420;545765;574505;622720;643353;646601;657406;658601;687985;688002;6…
sp|E9PW74|GIMD1_MOUSE;tr|A0A1D5RM22|A0A1D5RM22_MOUSE	sp|E9PW74|GIMD1_MOUSE;tr|A0A1D5RM22|A0A1D5RM22_MOUSE	4;2	4;2	4;2	sp|E9PW74|GIMD1_MOUSE GTPase IMAP family member GIMD1 OS=Mus musculus OX=10090 GN=Gimd1 PE=1 SV=1;tr|A0A1D5RM22|A0A1D5RM22_MOUSE GTPase IMAP family member GIMD1 OS=Mus musculus OX=10090 GN=Gimd1 PE=1 SV=1	2	4	4	4	34.6	34.6	24.218	217	217;99	0	10.936	97483000	8862100	19				144	7551;29672;32736;38983	True;True;True;True	7937;31163;34509;41007	115882;115883;115884;115885;459873;459874;459875;459876;459877;459878;459879;459880;459881;459882;459883;459884;459885;508225;596801	140217;140218;140219;140220;557870;557871;557872;557873;557874;557875;557876;557877;557878;557879;557880;557881;557882;615799;720395	140219;557877;615799;720395
sp|E9PYK3|PARP4_MOUSE	sp|E9PYK3|PARP4_MOUSE	9	9	9	sp|E9PYK3|PARP4_MOUSE Protein mono-ADP-ribosyltransferase PARP4 OS=Mus musculus OX=10090 GN=Parp4 PE=1 SV=1	1	9	9	9	5.3	5.3	216.13	1969	1969	0	13.799	440290000	5573300	50				145	728;2319;25974;31313;32676;36926;38009;45059;48132	True;True;True;True;True;True;True;True;True	764;2435;27235;33017;34446;38848;39981;47419;50639	10930;10931;10932;10933;10934;10935;10936;36478;36479;36480;404552;404553;487129;507424;507425;507426;507427;507428;566251;566252;566253;566254;566255;566256;566257;566258;566259;566260;566261;566262;566263;566264;566265;566266;566267;566268;566269;566270;566271;566272;566273;582862;582863;694139;694140;741944;741945	13154;13155;13156;13157;13158;13159;13160;43941;43942;43943;491825;491826;590994;614913;614914;614915;614916;614917;614918;683898;683899;683900;683901;683902;683903;683904;683905;683906;683907;683908;683909;683910;683911;683912;683913;683914;683915;683916;683917;683918;683919;683920;683921;683922;683923;683924;683925;704067;704068;842576;842577;900337;900338	13156;43943;491826;590994;614914;683920;704067;842576;900337
sp|E9PZJ8|ASCC3_MOUSE;tr|A0A1W2P891|A0A1W2P891_MOUSE;tr|A0A1W2P6I6|A0A1W2P6I6_MOUSE	sp|E9PZJ8|ASCC3_MOUSE	13;1;1	13;1;1	13;1;1	sp|E9PZJ8|ASCC3_MOUSE Activating signal cointegrator 1 complex subunit 3 OS=Mus musculus OX=10090 GN=Ascc3 PE=1 SV=1	3	13	13	13	6.5	6.5	250.55	2198	2198;48;334	0	14.053	690410000	5801800	76				146	1913;2118;5597;5645;12681;20708;20837;26841;28740;33326;41565;41576;42289	True;True;True;True;True;True;True;True;True;True;True;True;True	2011;2227;5891;5941;13291;21752;21887;28149;30116;35123;43734;43746;44492	30304;33262;33263;33264;86463;86464;86465;86466;86467;86468;86469;86470;86471;86472;86473;86474;86475;86476;86477;86478;86479;86480;86481;86482;86483;87175;87176;87177;87178;87179;192889;192890;192891;192892;192893;192894;192895;192896;323974;326046;418183;418184;418185;418186;418187;418188;418189;418190;418191;418192;418193;418194;418195;418196;418197;418198;418199;418200;418201;445422;445423;44…	36691;40176;40177;40178;104780;104781;104782;104783;104784;104785;104786;104787;104788;104789;104790;104791;104792;104793;104794;104795;104796;104797;104798;104799;104800;104801;105613;105614;105615;105616;105617;234120;234121;234122;234123;234124;234125;234126;234127;395401;397896;508310;508311;508312;508313;508314;508315;508316;508317;508318;508319;508320;508321;508322;508323;508324;508325;5083…	36691;40176;104793;105616;234125;395401;397896;508328;540631;625661;771874;772037;786008
tr|A0A140LIX0|A0A140LIX0_MOUSE;sp|E9Q394|AKP13_MOUSE;tr|A0A140LJJ5|A0A140LJJ5_MOUSE;tr|A0A140LID7|A0A140LID7_MOUSE	tr|A0A140LIX0|A0A140LIX0_MOUSE;sp|E9Q394|AKP13_MOUSE;tr|A0A140LJJ5|A0A140LJJ5_MOUSE;tr|A0A140LID7|A0A140LID7_MOUSE	3;3;3;2	3;3;3;2	3;3;3;2	tr|A0A140LIX0|A0A140LIX0_MOUSE A-kinase anchor protein 13 (Fragment) OS=Mus musculus OX=10090 GN=Akap13 PE=1 SV=2;sp|E9Q394|AKP13_MOUSE A-kinase anchor protein 13 OS=Mus musculus OX=10090 GN=Akap13 PE=1 SV=1;tr|A0A140LJJ5|A0A140LJJ5_MOUSE A-kinase anchor p	4	3	3	3	4.6	4.6	92.729	870	870;2776;2794;569	0.0035477	2.5813	62760000	1364400	8				147	611;10435;43359	True;True;True	644;10936;45612	9370;157241;157242;157243;157244;157245;665796;665797	11277;189699;189700;189701;189702;189703;807929;807930	11277;189703;807930
sp|E9Q3C1|C2CD2_MOUSE;tr|A0A338P6Y2|A0A338P6Y2_MOUSE;tr|A0A338P6I3|A0A338P6I3_MOUSE;tr|A0A338P7E6|A0A338P7E6_MOUSE	sp|E9Q3C1|C2CD2_MOUSE	7;2;1;1	7;2;1;1	7;2;1;1	sp|E9Q3C1|C2CD2_MOUSE C2 domain-containing protein 2 OS=Mus musculus OX=10090 GN=C2cd2 PE=1 SV=1	4	7	7	7	13.8	13.8	76.535	696	696;146;148;225	0	6.8519	429050000	16502000	37				148	3764;6715;9551;10039;17216;22454;39328	True;True;True;True;True;True;True	3963;7066;10016;10527;18073;23565;41371	58025;58026;58027;58028;58029;58030;58031;102616;144858;144859;144860;144861;144862;144863;144864;144865;144866;144867;144868;144869;144870;151524;151525;151526;151527;151528;151529;151530;151531;151532;151533;151534;151535;151536;151537;266535;350562;601605	70014;70015;70016;70017;70018;70019;70020;124121;175026;175027;175028;175029;175030;175031;175032;175033;175034;175035;175036;175037;175038;182849;182850;182851;182852;182853;182854;182855;182856;182857;182858;182859;182860;182861;182862;324511;427137;725963	70020;124121;175032;182849;324511;427137;725963
sp|E9Q3L2|PI4KA_MOUSE;tr|A0A140T8I9|A0A140T8I9_MOUSE;tr|A0A338P7D3|A0A338P7D3_MOUSE;tr|A0A338P6S0|A0A338P6S0_MOUSE	sp|E9Q3L2|PI4KA_MOUSE;tr|A0A140T8I9|A0A140T8I9_MOUSE	15;13;3;2	15;13;3;2	15;13;3;2	sp|E9Q3L2|PI4KA_MOUSE Phosphatidylinositol 4-kinase alpha OS=Mus musculus OX=10090 GN=Pi4ka PE=1 SV=2;tr|A0A140T8I9|A0A140T8I9_MOUSE Phosphatidylinositol 4-kinase alpha OS=Mus musculus OX=10090 GN=Pi4ka PE=1 SV=1	4	15	15	15	8.8	8.8	237.04	2105	2105;2044;319;153	0	24.733	1596300000	13643000	104				149	4866;7233;11608;12746;14045;20608;23633;25468;26155;32156;32385;37442;38639;41251;47180	True;True;True;True;True;True;True;True;True;True;True;True;True;True;True	5110;7603;12168;13359;14717;21649;24788;26714;27420;33894;34138;39388;40652;43391;49635	74105;74106;74107;74108;74109;74110;74111;74112;74113;74114;74115;74116;74117;74118;74119;74120;74121;74122;110113;110114;110115;110116;110117;110118;110119;175702;175703;175704;175705;175706;175707;175708;175709;175710;193814;193815;193816;193817;193818;193819;214380;214381;214382;214383;214384;214385;322611;322612;322613;322614;322615;322616;322617;369319;369320;397042;406761;406762;406763;4067…	89148;89149;89150;89151;89152;89153;89154;89155;89156;89157;89158;89159;89160;89161;89162;89163;89164;89165;133119;133120;133121;133122;133123;133124;133125;212587;212588;212589;212590;212591;212592;212593;212594;212595;235247;235248;235249;235250;235251;235252;260699;260700;260701;260702;260703;260704;260705;393741;393742;393743;393744;393745;393746;393747;449213;449214;482753;494337;494338;4943…	89161;133124;212593;235251;260699;393745;449214;482753;494347;605225;608999;692842;714529;765635;882142
sp|E9Q414|APOB_MOUSE;tr|E9Q1Y3|E9Q1Y3_MOUSE;tr|E9Q4G4|E9Q4G4_MOUSE;tr|F7A3M3|F7A3M3_MOUSE;CON__ENSEMBL:ENSBTAP00000032840	sp|E9Q414|APOB_MOUSE;tr|E9Q1Y3|E9Q1Y3_MOUSE	112;110;8;3;2	112;110;8;3;2	112;110;8;3;2	sp|E9Q414|APOB_MOUSE Apolipoprotein B-100 OS=Mus musculus OX=10090 GN=Apob PE=1 SV=1;tr|E9Q1Y3|E9Q1Y3_MOUSE Apolipoprotein B-100 (Fragment) OS=Mus musculus OX=10090 GN=Apob PE=1 SV=1	5	112	112	112	31.3	31.3	509.43	4505	4505;4456;329;411;825	0	323.31	57461000000	253130000	1508				150	250;264;574;822;2371;2588;2589;3164;3744;4920;5067;5188;5353;5441;5552;5678;5811;6845;7043;10681;10755;11459;11495;13879;14952;15000;15165;15861;17917;18018;18196;18666;19147;19694;19769;20455;20582;20583;21565;21773;22106;22196;22663;23034;23198;23415;23572;23709;24283;25068;25226;25690;25905;26641;26716;26928;26966;27555;27618;27642;27681;27742;27849;27850;28089;28452;29216;29315;29546;29557;29…	True;True;True;True;True;True;True;True;True;True;True;True;True;True;True;True;True;True;True;True;True;True;True;True;True;True;True;True;True;True;True;True;True;True;True;True;True;True;True;True;True;True;True;True;True;True;True;True;True;True;True;True;True;True;True;True;True;True;True;True;True;True;True;True;True;True;True;True;True;True;True;True;True;True;True;True;True;True;True;True…	261;276;603;864;2488;2715;2716;3340;3941;5166;5323;5458;5633;5724;5842;5976;6110;7198;7404;7405;11196;11273;12010;12049;14544;15679;15729;15906;16640;18811;18916;19099;19583;20086;20688;20766;21491;21623;21624;22638;22853;23200;23293;23782;24167;24338;24565;24725;24866;25457;26286;26455;26943;27164;27165;27946;28021;28242;28281;28893;28957;28982;29023;29085;29193;29194;29439;29818;30617;30735;310…	3634;3915;3916;3917;3918;3919;3920;3921;3922;3923;3924;3925;3926;3927;3928;3929;3930;3931;8832;8833;8834;8835;8836;8837;8838;12179;12180;12181;12182;12183;12184;12185;12186;12187;12188;12189;12190;12191;12192;12193;12194;12195;12196;12197;12198;37187;37188;37189;37190;37191;37192;40429;40430;40431;40432;40433;40434;40435;40436;40437;40438;40439;49245;49246;49247;49248;57674;57675;57676;57677;5767…	4247;4607;4608;4609;4610;4611;4612;4613;4614;4615;4616;4617;4618;4619;4620;4621;4622;4623;4624;4625;4626;10666;10667;10668;10669;10670;10671;10672;14603;14604;14605;14606;14607;14608;14609;14610;14611;14612;14613;14614;14615;14616;14617;14618;14619;14620;14621;14622;14623;14624;44911;44912;44913;44914;44915;44916;48645;48646;48647;48648;48649;48650;48651;48652;48653;48654;48655;48656;59530;59531;…	4247;4616;10671;14609;44915;48650;48656;59531;69650;90374;93840;96900;100052;101674;103998;106264;108573;126159;129943;193978;195180;208941;210285;256932;279968;280922;283998;296213;339742;341535;345035;354301;364724;377321;378681;390847;393200;393225;410734;414965;420761;422180;431216;438525;441695;445673;448134;450263;460173;474918;478177;486317;490868;504623;505960;509877;510453;520088;521068;…	45;46;47	812;1520;1682
tr|E9Q4N6|E9Q4N6_MOUSE;tr|E9Q6R4|E9Q6R4_MOUSE;sp|E9Q4N7|ARI1B_MOUSE;tr|A0A338P6U8|A0A338P6U8_MOUSE	tr|E9Q4N6|E9Q4N6_MOUSE;tr|E9Q6R4|E9Q6R4_MOUSE;sp|E9Q4N7|ARI1B_MOUSE;tr|A0A338P6U8|A0A338P6U8_MOUSE	1;1;1;1	1;1;1;1	1;1;1;1	tr|E9Q4N6|E9Q4N6_MOUSE AT-rich interactive domain-containing protein 1B OS=Mus musculus OX=10090 GN=Arid1b PE=1 SV=1;tr|E9Q6R4|E9Q6R4_MOUSE AT-rich interactive domain-containing protein 1B OS=Mus musculus OX=10090 GN=Arid1b PE=1 SV=1;sp|E9Q4N7|ARI1B_MOUSE	4	1	1	1	1.1	1.1	191.23	1762	1762;2243;2244;2296	0	20.185	22935000	364060	3				151	9508	True	9968	144033;144034;144035	174080;174081;174082	174082
tr|D3YWG9|D3YWG9_MOUSE;tr|A0A087WPX9|A0A087WPX9_MOUSE;tr|D3Z057|D3Z057_MOUSE;tr|Q9DAD3|Q9DAD3_MOUSE;sp|E9Q4P1|WDFY1_MOUSE	tr|D3YWG9|D3YWG9_MOUSE;tr|A0A087WPX9|A0A087WPX9_MOUSE;tr|D3Z057|D3Z057_MOUSE;tr|Q9DAD3|Q9DAD3_MOUSE;sp|E9Q4P1|WDFY1_MOUSE	2;2;2;2;2	2;2;2;2;2	2;2;2;2;2	tr|D3YWG9|D3YWG9_MOUSE WD repeat and FYVE domain-containing protein 1 (Fragment) OS=Mus musculus OX=10090 GN=Wdfy1 PE=1 SV=1;tr|A0A087WPX9|A0A087WPX9_MOUSE WD repeat and FYVE domain-containing protein 1 OS=Mus musculus OX=10090 GN=Wdfy1 PE=1 SV=1;tr|D3Z057	5	2	2	2	38.7	38.7	8.2774	75	75;110;182;187;410	0.0014104	3.3699	48472000	12118000	13				152	102;7665	True;True	107;8052	1429;117571;117572;117573;117574;117575;117576;117577;117578;117579	1679;142260;142261;142262;142263;142264;142265;142266;142267;142268;142269;142270;142271	1679;142271
sp|E9Q4Z2|ACACB_MOUSE;tr|D3Z0B3|D3Z0B3_MOUSE	sp|E9Q4Z2|ACACB_MOUSE	71;4	60;1	60;1	sp|E9Q4Z2|ACACB_MOUSE Acetyl-CoA carboxylase 2 OS=Mus musculus OX=10090 GN=Acacb PE=1 SV=1	2	71	60	60	28.4	28.4	275.75	2448	2448;146	0	323.31	21246000000	181590000	732				153	2149;3251;3494;3495;4215;4216;4373;4549;4942;6188;6868;7553;7766;8583;9597;9986;10517;11535;11962;12518;13188;14246;14485;15743;16119;16530;16728;16997;17099;17104;17370;18517;18963;20092;20486;20581;21054;21606;23894;24484;26416;26769;28736;29151;29497;29545;29625;33638;33732;34721;34815;34854;35282;35428;35531;35557;36333;38721;38722;38723;40290;42366;43865;44145;44229;44535;44693;46569;46657;4…	True;True;True;True;True;True;True;True;False;True;True;False;False;True;True;True;False;False;True;True;False;True;True;True;True;True;True;True;True;True;True;True;True;True;True;False;True;True;True;True;True;True;True;True;True;True;False;True;True;True;False;True;True;True;False;True;True;True;True;True;True;True;True;True;True;False;True;True;True;True;True	2260;3428;3682;3683;4431;4432;4591;4783;5189;6513;7222;7939;8155;9004;10064;10473;11025;12091;12537;13122;13824;14931;15184;16517;16916;17350;17556;17845;17952;17957;18237;19426;19892;21107;21523;21622;22112;22679;25060;25673;27711;28075;30112;30544;30942;31005;31109;35446;35545;36568;36666;36705;37139;37290;37396;37423;38226;40734;40735;40736;42390;44571;46140;46435;46523;46846;47007;48998;49090…	33714;33715;33716;33717;33718;33719;33720;33721;33722;33723;33724;33725;33726;33727;33728;33729;33730;33731;33732;33733;33734;33735;33736;33737;33738;33739;33740;33741;33742;33743;50386;50387;50388;50389;50390;50391;50392;50393;50394;50395;50396;50397;50398;54326;54327;54328;54329;54330;54331;54332;54333;54334;54335;54336;54337;54338;54339;64529;64530;64531;64532;64533;64534;64535;64536;64537;645…	40770;40771;40772;40773;40774;40775;40776;40777;40778;40779;40780;40781;40782;40783;40784;40785;40786;40787;40788;40789;40790;40791;40792;40793;40794;40795;40796;40797;40798;40799;40800;40801;40802;40803;60856;60857;60858;60859;60860;60861;60862;60863;60864;60865;60866;60867;60868;60869;60870;60871;60872;60873;65576;65577;65578;65579;65580;65581;65582;65583;65584;65585;65586;65587;65588;65589;655…	40778;60865;65576;65587;77772;77787;80441;83689;91178;115691;126524;140256;143614;158486;175745;182194;191295;211020;219162;231428;243548;264483;269727;294366;301273;309388;313326;319840;321746;321832;327799;350862;360739;384385;391428;393188;401472;411313;452886;463927;500836;506925;540588;547849;554207;555279;557075;631089;633040;647657;649127;649655;656486;658672;660623;661133;674103;715947;71…
tr|A0A171EBL2|A0A171EBL2_MOUSE;sp|E9Q555|RN213_MOUSE;tr|Q3U0U2|Q3U0U2_MOUSE	tr|A0A171EBL2|A0A171EBL2_MOUSE;sp|E9Q555|RN213_MOUSE	28;28;1	28;28;1	28;28;1	tr|A0A171EBL2|A0A171EBL2_MOUSE E3 ubiquitin-protein ligase RNF213 OS=Mus musculus OX=10090 GN=Rnf213 PE=1 SV=1;sp|E9Q555|RN213_MOUSE E3 ubiquitin-protein ligase RNF213 OS=Mus musculus OX=10090 GN=Rnf213 PE=1 SV=2	3	28	28	28	8.3	8.3	584.62	5151	5151;5152;312	0	86.981	2275900000	7929800	87				154	1658;5936;6233;7286;10877;11680;12154;14738;15145;15788;18816;20479;20949;23972;25890;31474;31685;34279;38238;38329;39798;41099;41717;42702;43682;43869;45219;48633	True;True;True;True;True;True;True;True;True;True;True;True;True;True;True;True;True;True;True;True;True;True;True;True;True;True;True;True	1748;6240;6560;7657;11398;12247;12740;15457;15883;16563;19741;21516;22004;25138;27149;33181;33395;36114;40219;40314;41863;43239;43894;44930;45952;46144;47589;51162	26348;26349;26350;91458;91459;91460;96342;96343;96344;96345;96346;110960;110961;163532;163533;163534;163535;176831;176832;176833;176834;176835;176836;185025;185026;185027;185028;185029;185030;185031;185032;185033;185034;185035;185036;185037;185038;185039;226659;233207;233208;242572;293157;293158;320590;327754;327755;327756;327757;327758;327759;327760;373592;403406;489342;489343;489344;489345;4923…	32010;32011;32012;110740;110741;110742;116683;116684;116685;116686;116687;134165;134166;197408;197409;197410;197411;213881;213882;213883;213884;213885;213886;224338;224339;224340;224341;224342;224343;224344;224345;224346;224347;224348;224349;224350;224351;224352;275621;283630;283631;295034;357857;357858;391303;399963;399964;399965;399966;399967;399968;399969;454169;490457;593484;593485;593486;593…	32012;110741;116687;134165;197411;213886;224342;275621;283631;295034;357857;391303;399963;454169;490457;593486;596973;641631;707739;709342;735377;763037;775021;795222;813878;817095;845582;909741
sp|E9Q557|DESP_MOUSE;tr|E9PZW0|E9PZW0_MOUSE	sp|E9Q557|DESP_MOUSE;tr|E9PZW0|E9PZW0_MOUSE	70;55	70;55	70;55	sp|E9Q557|DESP_MOUSE Desmoplakin OS=Mus musculus OX=10090 GN=Dsp PE=1 SV=1;tr|E9PZW0|E9PZW0_MOUSE Desmoplakin OS=Mus musculus OX=10090 GN=Dsp PE=1 SV=1	2	70	70	70	29.7	29.7	332.91	2883	2883;2284	0	323.31	9175900000	55612000	581				155	771;979;1774;2276;5813;7147;8377;8862;10354;10355;11545;11894;12004;12020;12212;13419;13881;14589;14880;15091;16507;18280;18591;20278;20393;20553;22459;24551;25555;25559;25561;26837;26923;27212;27231;27640;27641;27660;28218;28596;29817;30267;31026;31161;31222;31463;31601;31638;32106;32371;34132;34191;34425;34851;36505;37349;38025;38422;38832;39496;39631;40827;41139;41537;44617;45500;45911;46144;4…	True;True;True;True;True;True;True;True;True;True;True;True;True;True;True;True;True;True;True;True;True;True;True;True;True;True;True;True;True;True;True;True;True;True;True;True;True;True;True;True;True;True;True;True;True;True;True;True;True;True;True;True;True;True;True;True;True;True;True;True;True;True;True;True;True;True;True;True;True;True	810;1026;1870;2391;6112;7512;8794;9288;10852;10853;12102;12467;12581;12598;12798;14067;14546;15301;15606;15822;17327;19185;19505;21305;21425;21594;23570;25743;26806;26810;26812;28145;28237;28536;28555;28980;28981;29001;29573;29969;31336;31869;32717;32856;32921;33170;33310;33348;33841;34122;35956;36019;36263;36702;38405;39291;39997;40424;40851;41541;41681;42954;43279;43701;46929;47882;48308;48554;…	11463;11464;11465;11466;14808;14809;14810;14811;14812;14813;14814;14815;14816;14817;14818;14819;14820;14821;14822;14823;14824;28124;28125;28126;28127;28128;28129;28130;28131;28132;28133;28134;28135;28136;28137;35883;35884;35885;35886;35887;35888;35889;35890;35891;35892;35893;35894;35895;35896;35897;35898;35899;35900;35901;35902;35903;35904;35905;35906;89650;89651;89652;89653;89654;89655;108683;12…	13768;13769;13770;13771;17758;17759;17760;17761;17762;17763;17764;17765;17766;17767;17768;17769;17770;17771;17772;17773;17774;17775;17776;34116;34117;34118;34119;34120;34121;34122;34123;34124;34125;34126;34127;34128;34129;43277;43278;43279;43280;43281;43282;43283;43284;43285;43286;43287;43288;43289;43290;43291;43292;43293;43294;43295;43296;43297;43298;43299;43300;43301;43302;108591;108592;108593;…	13771;17772;34121;43300;108591;131295;154753;162678;188344;188350;211330;217776;221527;221968;225452;248433;256993;272320;278477;282625;309102;346215;352762;387752;389616;392617;427220;465416;484222;484262;484290;508289;509804;514178;514376;521497;521504;521784;530871;538201;561227;570675;585565;587778;588973;593282;595416;596084;604420;608801;639402;640371;643510;649613;676926;691128;704329;7108…
sp|E9Q634|MYO1E_MOUSE;tr|A0A1L1STM1|A0A1L1STM1_MOUSE	sp|E9Q634|MYO1E_MOUSE	14;2	14;2	11;2	sp|E9Q634|MYO1E_MOUSE Unconventional myosin-Ie OS=Mus musculus OX=10090 GN=Myo1e PE=1 SV=1	2	14	14	11	14.8	11.7	126.82	1107	1107;116	0	50.608	2066200000	35021000	126				156	2875;5331;8738;12842;17434;17486;20329;33648;43408;44721;47040;47473;47771;47835	True;True;True;True;True;True;True;True;True;True;True;True;True;True	3038;5608;9162;13460;18306;18358;21359;35456;45664;47036;49491;49943;50267;50333	45363;82057;82058;82059;82060;82061;82062;82063;82064;82065;82066;82067;82068;82069;82070;82071;82072;82073;82074;82075;82076;82077;82078;132891;132892;132893;132894;132895;132896;132897;132898;132899;132900;132901;132902;132903;132904;194917;194918;270395;270396;270397;270398;270399;270400;270401;270402;270403;271198;271199;271200;271201;271202;271203;271204;271205;271206;271207;318242;318243;31…	54754;99386;99387;99388;99389;99390;99391;99392;99393;99394;99395;99396;99397;99398;99399;99400;99401;99402;99403;99404;99405;99406;99407;99408;99409;160787;160788;160789;160790;160791;160792;160793;160794;160795;160796;160797;160798;160799;160800;160801;236507;236508;329501;329502;329503;329504;329505;329506;329507;329508;329509;330405;330406;330407;330408;330409;330410;330411;330412;330413;3304…	54754;99409;160795;236507;329504;330407;388534;631240;808565;834959;879227;888437;893989;895092
sp|E9Q7G0|NUMA1_MOUSE;tr|A0A1B0GSW3|A0A1B0GSW3_MOUSE;tr|A0A1B0GT61|A0A1B0GT61_MOUSE;tr|F6ZQA3|F6ZQA3_MOUSE;tr|A0A1B0GSH2|A0A1B0GSH2_MOUSE;tr|A0A1B0GT38|A0A1B0GT38_MOUSE	sp|E9Q7G0|NUMA1_MOUSE;tr|A0A1B0GSW3|A0A1B0GSW3_MOUSE	28;15;11;9;2;1	28;15;11;9;2;1	28;15;11;9;2;1	sp|E9Q7G0|NUMA1_MOUSE Nuclear mitotic apparatus protein 1 OS=Mus musculus OX=10090 GN=Numa1 PE=1 SV=1;tr|A0A1B0GSW3|A0A1B0GSW3_MOUSE Nuclear mitotic apparatus protein 1 (Fragment) OS=Mus musculus OX=10090 GN=Numa1 PE=1 SV=1	6	28	28	28	17.6	17.6	235.63	2094	2094;1082;875;741;218;207	0	91.443	2015100000	17522000	202				157	2095;3254;6200;7338;9775;12616;15461;15462;17951;18034;20359;23418;23917;23981;26061;26998;27255;27738;28278;34495;34601;37867;38509;40133;43250;43999;45791;48818	True;True;True;True;True;True;True;True;True;True;True;True;True;True;True;True;True;True;True;True;True;True;True;True;True;True;True;True	2204;3431;6526;7716;10255;13223;16220;16221;18846;18933;21390;24568;25083;25149;27324;28313;28581;29081;29635;36337;36445;39833;40519;42222;45497;46279;48181;51363	33027;33028;33029;33030;33031;33032;33033;33034;33035;33036;33037;33038;33039;33040;33041;33042;33043;33044;33045;50425;50426;50427;50428;50429;50430;95741;95742;112293;112294;112295;112296;112297;112298;112299;112300;112301;112302;112303;112304;112305;112306;148038;148039;191815;191816;237850;237851;237852;237853;279248;279249;279250;279251;279252;279253;279254;279255;279256;279257;279258;279259…	39922;39923;39924;39925;39926;39927;39928;39929;39930;39931;39932;39933;39934;39935;39936;39937;39938;39939;39940;60901;60902;60903;60904;60905;60906;115900;115901;135774;135775;135776;135777;135778;135779;135780;135781;135782;135783;135784;135785;135786;135787;178897;178898;232861;232862;289260;289261;289262;289263;340385;340386;340387;340388;340389;340390;340391;340392;340393;340394;340395;3403…	39940;60905;115900;135777;178898;232862;289260;289262;340388;341935;388937;445716;453277;454347;493079;510819;514765;522818;531981;644386;645933;701097;712447;742138;806243;819530;855392;913347
sp|E9Q8D0|DJC21_MOUSE	sp|E9Q8D0|DJC21_MOUSE	2	2	2	sp|E9Q8D0|DJC21_MOUSE DnaJ homolog subfamily C member 21 OS=Mus musculus OX=10090 GN=Dnajc21 PE=1 SV=1	1	2	2	2	4.9	4.9	61.734	531	531	0	14.454	107040000	5633900	12				158	2961;31506	True;True	3126;33213	46548;46549;46550;46551;46552;46553;46554;46555;46556;46557;46558;489699	56300;56301;56302;56303;56304;56305;56306;56307;56308;56309;56310;593871	56302;593871
sp|E9QAM5|HELZ2_MOUSE;tr|A2AS03|A2AS03_MOUSE;tr|A2AS05|A2AS05_MOUSE	sp|E9QAM5|HELZ2_MOUSE;tr|A2AS03|A2AS03_MOUSE;tr|A2AS05|A2AS05_MOUSE	36;36;35	36;36;35	36;36;35	sp|E9QAM5|HELZ2_MOUSE Helicase with zinc finger domain 2 OS=Mus musculus OX=10090 GN=Helz2 PE=1 SV=1;tr|A2AS03|A2AS03_MOUSE Helicase with zinc finger domain 2 OS=Mus musculus OX=10090 GN=Helz2 PE=1 SV=1;tr|A2AS05|A2AS05_MOUSE Helicase with zinc finger doma	3	36	36	36	15.4	15.4	331.56	2947	2947;2970;2903	0	130.69	3555600000	23863000	318				159	1784;1965;2807;3208;3531;4514;4975;5251;10951;13649;15274;18848;19587;23453;25148;26221;26773;28670;31566;32303;33519;33993;34163;36890;36924;36925;39484;39485;39997;42087;45184;46150;46283;47900;48478;48787	True;True;True;True;True;True;True;True;True;True;True;True;True;True;True;True;True;True;True;True;True;True;True;True;True;True;True;True;True;True;True;True;True;True;True;True	1880;2067;2967;3385;3720;4746;5225;5522;11474;14309;16024;19773;20562;24604;26371;27489;28079;30044;33274;34049;35323;35810;35990;38811;38846;38847;41529;41530;42075;44278;47551;48560;48704;50400;51001;51329	28340;28341;28342;28343;28344;28345;28346;28347;28348;31115;31116;31117;31118;31119;31120;31121;31122;31123;31124;31125;31126;31127;31128;31129;31130;31131;31132;44356;44357;44358;49797;49798;49799;49800;49801;49802;49803;49804;49805;49806;49807;49808;49809;49810;49811;49812;54755;54756;54757;54758;69071;69072;69073;69074;69075;69076;69077;69078;69079;69080;69081;69082;76129;76130;80740;80741;807…	34361;34362;34363;34364;34365;34366;34367;34368;34369;37623;37624;37625;37626;37627;37628;37629;37630;37631;37632;37633;37634;37635;37636;37637;37638;37639;37640;53523;53524;53525;60197;60198;60199;60200;60201;60202;60203;60204;60205;60206;60207;60208;60209;60210;60211;60212;66068;66069;66070;66071;83120;83121;83122;83123;83124;83125;83126;83127;83128;83129;83130;83131;83132;83133;91770;91771;978…	34369;37638;53525;60208;66068;83129;91770;97842;198532;253160;285925;358448;374585;446436;476437;495503;506990;539557;594807;607698;628794;637336;640004;683399;683887;683897;728592;728594;739545;782040;845067;862912;865539;896191;907232;912782
sp|E9QAT4|SC16A_MOUSE;tr|F7BPW6|F7BPW6_MOUSE	sp|E9QAT4|SC16A_MOUSE	25;10	25;10	25;10	sp|E9QAT4|SC16A_MOUSE Protein transport protein Sec16A OS=Mus musculus OX=10090 GN=Sec16a PE=1 SV=1	2	25	25	25	15.5	15.5	254.2	2357	2357;907	0	204.92	13113000000	144100000	243				160	3424;5242;10330;15372;15423;18598;22295;26514;28438;32170;34271;35734;37443;37682;38357;38574;38661;40047;41470;45221;45242;47679;48475;48744;48882	True;True;True;True;True;True;True;True;True;True;True;True;True;True;True;True;True;True;True;True;True;True;True;True;True	3609;5513;10828;16126;16182;19512;23403;27813;29801;33908;36106;37603;39389;39640;40348;40587;40674;42128;43622;47591;47613;50168;50998;51281;51428	53160;53161;80651;80652;80653;80654;80655;80656;155714;155715;155716;155717;155718;155719;155720;155721;155722;155723;155724;155725;155726;155727;155728;155729;155730;155731;155732;155733;155734;155735;155736;155737;155738;236637;236638;236639;236640;236641;236642;236643;236644;236645;236646;236647;236648;236649;236650;236651;236652;236653;236654;236655;237414;237415;237416;237417;237418;289203;2…	64207;64208;97740;97741;97742;97743;97744;97745;187929;187930;187931;187932;187933;187934;187935;187936;187937;187938;187939;187940;187941;187942;187943;187944;187945;187946;187947;187948;187949;187950;187951;187952;187953;187954;287788;287789;287790;287791;287792;287793;287794;287795;287796;287797;287798;287799;287800;287801;287802;287803;287804;287805;287806;287807;287808;288757;288758;288759;2…	64207;97740;187952;287801;288761;352888;424117;502697;534875;605390;641523;663673;692852;697590;709826;713560;715039;740477;770073;845599;846150;892436;907144;912041;914669
tr|A0A0J9YU83|A0A0J9YU83_MOUSE;sp|F7BJB9|MORC3_MOUSE	tr|A0A0J9YU83|A0A0J9YU83_MOUSE;sp|F7BJB9|MORC3_MOUSE	2;2	2;2	2;2	tr|A0A0J9YU83|A0A0J9YU83_MOUSE MORC family CW-type zinc finger protein 3 (Fragment) OS=Mus musculus OX=10090 GN=Morc3 PE=1 SV=2;sp|F7BJB9|MORC3_MOUSE MORC family CW-type zinc finger protein 3 OS=Mus musculus OX=10090 GN=Morc3 PE=1 SV=1	2	2	2	2	6.8	6.8	46.122	397	397;942	0.0077617	1.9468	7754000	310160	6				161	3442;24554	True;True	3627;25746	53526;382764;382765;382766;382767;382768	64644;465457;465458;465459;465460;465461	64644;465457
sp|F8VPU2|FARP1_MOUSE;tr|E9Q805|E9Q805_MOUSE	sp|F8VPU2|FARP1_MOUSE	8;2	8;2	8;2	sp|F8VPU2|FARP1_MOUSE FERM, ARHGEF and pleckstrin domain-containing protein 1 OS=Mus musculus OX=10090 GN=Farp1 PE=1 SV=1	2	8	8	8	9.1	9.1	118.87	1048	1048;211	0	12.224	442660000	8352200	52				162	5823;15060;19708;20829;23269;38007;38307;47990	True;True;True;True;True;True;True;True	6123;15789;20702;21879;24411;39979;40292;50490	89867;89868;231652;309045;325926;325927;325928;325929;325930;325931;325932;325933;325934;325935;325936;325937;325938;325939;325940;325941;325942;363880;582843;582844;582845;582846;582847;582848;582849;582850;582851;582852;582853;582854;582855;582856;587026;587027;587028;587029;587030;587031;739917;739918;739919;739920;739921;739922;739923;739924;739925	108883;108884;281701;377473;397773;397774;397775;397776;397777;397778;397779;397780;397781;397782;397783;397784;397785;397786;397787;397788;397789;442962;704048;704049;704050;704051;704052;704053;704054;704055;704056;704057;704058;704059;704060;704061;708995;708996;708997;708998;708999;709000;897964;897965;897966;897967;897968;897969;897970;897971;897972;897973	108883;281701;377473;397789;442962;704055;708998;897966
sp|G3X982|AOXC_MOUSE;tr|A0A087WQC8|A0A087WQC8_MOUSE	sp|G3X982|AOXC_MOUSE	55;7	55;7	53;7	sp|G3X982|AOXC_MOUSE Aldehyde oxidase 3 OS=Mus musculus OX=10090 GN=Aox3 PE=1 SV=1	2	55	55	53	38.6	37.8	146.9	1335	1335;270	0	323.31	228160000000	4002800000	1510				163	3438;3885;4673;4674;7372;7736;8019;9105;9427;10032;10033;12897;12944;13727;14376;15047;16580;17369;17942;18516;18976;19205;19858;21143;21256;23915;29046;29047;29740;30354;30653;30654;32472;32556;32557;32884;32920;33612;34300;34449;35131;35132;35377;38688;39085;41065;41593;42277;45473;46089;46216;46611;47899;48579;48580	True;True;True;True;True;True;True;True;True;True;True;True;True;True;True;True;True;True;True;True;True;True;True;True;True;True;True;True;True;True;True;True;True;True;True;True;True;True;True;True;True;True;True;True;True;True;True;True;True;True;True;True;True;True;True	3623;4091;4908;4909;7751;8124;8419;8420;9536;9537;9870;10520;10521;13516;13567;14388;15067;15776;17402;17403;18235;18236;18837;19425;19905;20148;20862;22204;22319;25081;30429;30430;30431;30432;31246;31247;31972;32317;32318;34230;34318;34319;34662;34698;35418;36136;36288;36289;36986;36987;37236;40701;41113;43204;43765;44480;47852;48495;48635;49043;50399;51106;51107	53448;53449;53450;53451;53452;53453;53454;53455;53456;53457;53458;53459;53460;53461;53462;53463;53464;53465;53466;53467;53468;53469;53470;53471;53472;53473;53474;53475;53476;53477;53478;53479;53480;53481;53482;53483;53484;53485;53486;53487;53488;53489;53490;53491;59633;59634;59635;59636;59637;59638;59639;59640;59641;59642;59643;59644;59645;59646;59647;59648;59649;59650;59651;59652;71208;71209;712…	64553;64554;64555;64556;64557;64558;64559;64560;64561;64562;64563;64564;64565;64566;64567;64568;64569;64570;64571;64572;64573;64574;64575;64576;64577;64578;64579;64580;64581;64582;64583;64584;64585;64586;64587;64588;64589;64590;64591;64592;64593;64594;64595;64596;64597;64598;64599;64600;64601;64602;64603;64604;64605;64606;71971;71972;71973;71974;71975;71976;71977;71978;71979;71980;71981;71982;719…	64594;71993;85707;85748;136490;143243;147707;166913;172528;182746;182762;237558;238661;254298;267411;281452;310352;327792;340240;350847;360928;366253;380267;402944;404817;453182;546215;546247;559707;572476;578161;578197;610676;612403;612422;618295;618588;630626;641968;643846;654148;654167;657843;715526;722153;762484;772312;785832;849565;861726;864401;871543;896181;908754;908789	48;49;50;51;52;53	223;225;275;445;1063;1071
sp|G3X9K3|BIG1_MOUSE;tr|D3YYK9|D3YYK9_MOUSE	sp|G3X9K3|BIG1_MOUSE;tr|D3YYK9|D3YYK9_MOUSE	18;10	11;7	11;7	sp|G3X9K3|BIG1_MOUSE Brefeldin A-inhibited guanine nucleotide-exchange protein 1 OS=Mus musculus OX=10090 GN=Arfgef1 PE=1 SV=1;tr|D3YYK9|D3YYK9_MOUSE Brefeldin A-inhibited guanine nucleotide-exchange protein 1 OS=Mus musculus OX=10090 GN=Arfgef1 PE=1 SV=1	2	18	11	11	7.6	7.6	208.5	1846	1846;1054	0	16.059	330290000	3370300	47				164	4468;4606;4862;5949;8528;10952;12769;13780;23563;23686;24180;24948;26253;29351;31615;34390;41225;48826	False;True;False;True;True;True;False;False;False;True;True;True;True;True;False;True;False;True	4694;4840;5106;6253;8948;11475;13382;14441;24715;24843;25353;26160;27524;30778;33324;36227;43365;51371	68157;68158;68159;68160;68161;68162;68163;68164;68165;68166;68167;68168;68169;68170;68171;68172;68173;70305;70306;70307;74031;74032;74033;74034;74035;74036;74037;74038;74039;74040;74041;74042;74043;74044;74045;74046;74047;74048;91668;91669;91670;91671;91672;91673;130181;130182;130183;130184;130185;130186;130187;130188;130189;130190;130191;164539;164540;164541;164542;164543;194107;194108;194109;19…	81965;81966;81967;81968;81969;81970;81971;81972;81973;81974;81975;81976;81977;81978;81979;81980;81981;84613;84614;84615;89072;89073;89074;89075;89076;89077;89078;89079;89080;89081;89082;89083;89084;89085;89086;89087;89088;89089;89090;89091;110991;110992;110993;110994;110995;110996;110997;110998;157558;157559;157560;157561;157562;157563;157564;157565;157566;157567;157568;157569;198533;198534;19853…	81973;84613;89089;110991;157567;198536;235592;255277;447923;450007;457718;472922;497274;551335;595644;643274;765273;913547
sp|G5E829|AT2B1_MOUSE;tr|A0A1W2P7C7|A0A1W2P7C7_MOUSE;tr|Q8C048|Q8C048_MOUSE;tr|A2ALL9|A2ALL9_MOUSE;tr|Q0VF55|Q0VF55_MOUSE;tr|A0A1W2P867|A0A1W2P867_MOUSE;tr|S4R1C4|S4R1C4_MOUSE;tr|Q3UHH0|Q3UHH0_MOUSE;sp|Q9R0K7|AT2B2_MOUSE	sp|G5E829|AT2B1_MOUSE	8;3;3;3;3;2;2;2;2	8;3;3;3;3;2;2;2;2	3;1;0;0;0;1;0;0;0	sp|G5E829|AT2B1_MOUSE Plasma membrane calcium-transporting ATPase 1 OS=Mus musculus OX=10090 GN=Atp2b1 PE=1 SV=1	9	8	8	3	10	3.6	134.75	1220	1220;430;1144;1173;1220;175;1154;1194;1198	0	40.409	1027800000	20556000	74				165	7547;14211;14472;18013;30542;34887;42408;47580	True;True;True;True;True;True;True;True	7933;14896;15171;18910;32199;36738;44614;50059	115842;115843;115844;115845;217028;217029;217030;217031;217032;217033;217034;217035;217036;217037;217038;217039;221743;221744;221745;221746;221747;221748;221749;221750;221751;221752;221753;280115;280116;280117;280118;280119;280120;280121;280122;280123;280124;280125;280126;280127;280128;280129;280130;475242;537434;537435;537436;537437;537438;537439;537440;537441;537442;537443;650763;733685;733686;…	140177;140178;140179;140180;263909;263910;263911;263912;263913;263914;263915;263916;263917;263918;263919;263920;263921;263922;269529;269530;269531;269532;269533;269534;269535;269536;269537;269538;269539;341372;341373;341374;341375;341376;341377;341378;341379;341380;341381;341382;341383;341384;341385;341386;341387;576630;650108;650109;650110;650111;650112;650113;650114;650115;650116;650117;788533;…	140180;263919;269531;341380;576630;650112;788533;890636
tr|A0A087WNZ7|A0A087WNZ7_MOUSE;sp|G5E870|TRIPC_MOUSE;tr|A0A0B4J1N9|A0A0B4J1N9_MOUSE;tr|A0A087WRV6|A0A087WRV6_MOUSE;tr|A0A087WP92|A0A087WP92_MOUSE;tr|A0A087WS65|A0A087WS65_MOUSE;tr|Q3TP48|Q3TP48_MOUSE;tr|A0A087WSG4|A0A087WSG4_MOUSE;tr|A0A087WQ02|A0A087WQ02_MOUSE	tr|A0A087WNZ7|A0A087WNZ7_MOUSE;sp|G5E870|TRIPC_MOUSE	9;9;4;3;2;1;1;1;1	9;9;4;3;2;1;1;1;1	9;9;4;3;2;1;1;1;1	tr|A0A087WNZ7|A0A087WNZ7_MOUSE E3 ubiquitin-protein ligase TRIP12 OS=Mus musculus OX=10090 GN=Trip12 PE=1 SV=1;sp|G5E870|TRIPC_MOUSE E3 ubiquitin-protein ligase TRIP12 OS=Mus musculus OX=10090 GN=Trip12 PE=1 SV=1	9	9	9	9	6.1	6.1	220.66	1992	1992;2025;982;830;423;65;146;213;346	0	17.635	761270000	7768000	89				166	8158;18082;27443;28285;29041;32374;38991;39029;47848	True;True;True;True;True;True;True;True;True	8564;18984;28777;29642;30422;34125;41015;41054;50346	124469;281423;281424;281425;281426;281427;281428;281429;281430;281431;281432;281433;281434;281435;281436;281437;281438;281439;281440;281441;281442;281443;281444;426662;426663;426664;426665;426666;438295;438296;438297;438298;438299;438300;438301;438302;438303;438304;438305;438306;438307;438308;438309;438310;438311;438312;438313;449880;449881;502471;596899;596900;597370;737630;737631;737632;737633;…	150470;343093;343094;343095;343096;343097;343098;343099;343100;343101;343102;343103;343104;343105;343106;343107;343108;343109;343110;343111;343112;343113;343114;343115;343116;343117;343118;343119;343120;343121;343122;518183;518184;518185;518186;518187;532079;532080;532081;532082;532083;532084;532085;532086;532087;532088;532089;532090;532091;532092;532093;532094;532095;532096;532097;546000;546001;…	150470;343106;518187;532086;546001;608864;720499;721031;895276
sp|G5E897|PLGT3_MOUSE;tr|A0A1L1SRB2|A0A1L1SRB2_MOUSE	sp|G5E897|PLGT3_MOUSE	6;2	6;2	6;2	sp|G5E897|PLGT3_MOUSE Protein O-glucosyltransferase 3 OS=Mus musculus OX=10090 GN=Kdelc2 PE=1 SV=1	2	6	6	6	16.9	16.9	57.685	503	503;120	0	18.307	443520000	17741000	40				167	5330;22800;27113;31563;37825;48356	True;True;True;True;True;True	5607;23921;28434;33271;39790;50877	82055;82056;356520;421973;421974;421975;421976;421977;421978;421979;421980;421981;421982;421983;421984;421985;421986;421987;421988;421989;421990;421991;421992;490443;490444;579890;579891;579892;579893;579894;579895;579896;579897;579898;579899;579900;579901;579902;579903;579904;579905;745716	99382;99383;99384;99385;434310;512796;512797;512798;512799;512800;512801;512802;512803;512804;512805;512806;512807;512808;512809;512810;512811;512812;512813;512814;512815;594744;594745;700406;700407;700408;700409;700410;700411;700412;700413;700414;700415;700416;700417;700418;700419;700420;700421;700422;905034	99383;434310;512812;594745;700418;905034
sp|G5E8F4|FPGT_MOUSE	sp|G5E8F4|FPGT_MOUSE	3	3	3	sp|G5E8F4|FPGT_MOUSE Fucose-1-phosphate guanylyltransferase OS=Mus musculus OX=10090 GN=Fpgt PE=1 SV=1	1	3	3	3	7.3	7.3	65.361	590	590	0.00024337	4.0566	309310000	12888000	22				168	9232;16034;44601	True;True;True	9670;16827;46913	139821;139822;139823;139824;246130;246131;246132;246133;246134;246135;246136;246137;246138;246139;246140;246141;246142;246143;246144;686258;686259;686260;686261;686262	169166;169167;169168;169169;299287;299288;299289;299290;299291;299292;299293;299294;299295;299296;299297;299298;299299;299300;299301;832728;832729;832730;832731;832732	169168;299296;832730
sp|O08529|CAN2_MOUSE	sp|O08529|CAN2_MOUSE	15	15	15	sp|O08529|CAN2_MOUSE Calpain-2 catalytic subunit OS=Mus musculus OX=10090 GN=Capn2 PE=1 SV=4	1	15	15	15	25.3	25.3	79.871	700	700	0	47.721	2128700000	62608000	119				169	2798;6482;8073;8460;10986;14274;19635;19636;20165;21039;32073;32752;33364;36746;37359	True;True;True;True;True;True;True;True;True;True;True;True;True;True;True	2958;6819;8477;8880;11511;14960;20626;20627;21185;22097;33807;34525;35163;38660;39302	44205;99526;99527;99528;123008;123009;123010;123011;129138;129139;165053;165054;165055;165056;165057;165058;165059;165060;165061;217929;217930;217931;217932;217933;217934;217935;217936;217937;217938;217939;217940;217941;217942;217943;217944;217945;217946;307582;307583;307584;307585;307586;307587;307588;315870;315871;315872;315873;315874;315875;315876;315877;315878;328818;328819;328820;328821;3288…	53339;120449;120450;120451;120452;148772;148773;148774;148775;156286;156287;199178;199179;199180;199181;199182;199183;199184;199185;199186;264935;264936;264937;264938;264939;264940;264941;264942;264943;264944;264945;264946;264947;264948;264949;264950;264951;264952;264953;375607;375608;375609;375610;375611;375612;375613;385752;385753;385754;385755;385756;385757;385758;385759;385760;401293;401294;4…	53339;120450;148775;156286;199185;264950;375610;375612;385754;401298;603782;616064;626200;680848;691309
tr|Q6P1B9|Q6P1B9_MOUSE;sp|O08539|BIN1_MOUSE;sp|Q7TQF7|AMPH_MOUSE;tr|A0A0G2JEG8|A0A0G2JEG8_MOUSE	tr|Q6P1B9|Q6P1B9_MOUSE;sp|O08539|BIN1_MOUSE	8;8;1;1	8;8;1;1	7;7;0;0	tr|Q6P1B9|Q6P1B9_MOUSE Bin1 protein OS=Mus musculus OX=10090 GN=Bin1 PE=1 SV=1;sp|O08539|BIN1_MOUSE Myc box-dependent-interacting protein 1 OS=Mus musculus OX=10090 GN=Bin1 PE=1 SV=1	4	8	8	7	26	24.3	52.763	477	477;588;686;690	0	88.287	1976400000	79055000	127				170	17791;23607;26578;28291;28298;43684;45043;45285	True;True;True;True;True;True;True;True	18673;24762;27878;29648;29656;45954;47401;47658	276128;276129;276130;276131;276132;276133;276134;276135;276136;276137;276138;276139;276140;276141;276142;368909;414332;414333;414334;414335;414336;414337;414338;414339;414340;414341;414342;414343;414344;414345;414346;414347;414348;414349;414350;414351;414352;414353;414354;438350;438351;438352;438353;438354;438355;438356;438357;438358;438359;438360;438361;438362;438363;438364;438365;438366;438367;…	336524;336525;336526;336527;336528;336529;336530;336531;336532;336533;336534;336535;336536;336537;336538;448756;503636;503637;503638;503639;503640;503641;503642;503643;503644;503645;503646;503647;503648;503649;503650;503651;503652;503653;503654;503655;503656;503657;503658;532142;532143;532144;532145;532146;532147;532148;532149;532150;532151;532152;532153;532154;532155;532156;532157;532158;532159;…	336534;448756;503650;532162;532319;813904;842195;846684
sp|O08547|SC22B_MOUSE;tr|E9Q6R3|E9Q6R3_MOUSE;tr|A0A0G2JF08|A0A0G2JF08_MOUSE;tr|D6RES2|D6RES2_MOUSE	sp|O08547|SC22B_MOUSE;tr|E9Q6R3|E9Q6R3_MOUSE	12;10;4;1	12;10;4;1	12;10;4;1	sp|O08547|SC22B_MOUSE Vesicle-trafficking protein SEC22b OS=Mus musculus OX=10090 GN=Sec22b PE=1 SV=3;tr|E9Q6R3|E9Q6R3_MOUSE Vesicle-trafficking protein SEC22b OS=Mus musculus OX=10090 GN=Sec22b PE=1 SV=1	4	12	12	12	53	53	24.74	215	215;166;62;42	0	188.39	16970000000	1414100000	234				171	5991;13718;19633;19634;21844;22773;23125;31582;35885;42768;42769;44630	True;True;True;True;True;True;True;True;True;True;True;True	6296;14378;20623;20624;20625;22925;23892;24265;33290;37761;44997;44998;44999;46942	92294;92295;92296;92297;92298;92299;92300;92301;92302;92303;92304;92305;92306;92307;92308;92309;92310;209244;209245;209246;209247;209248;209249;209250;209251;209252;209253;209254;209255;209256;209257;209258;209259;209260;209261;209262;209263;209264;209265;209266;209267;209268;307553;307554;307555;307556;307557;307558;307559;307560;307561;307562;307563;307564;307565;307566;307567;307568;307569;307…	111724;111725;111726;111727;111728;111729;111730;111731;111732;111733;111734;111735;111736;111737;111738;111739;111740;111741;111742;111743;111744;254157;254158;254159;254160;254161;254162;254163;254164;254165;254166;254167;254168;254169;254170;254171;254172;254173;254174;254175;254176;254177;254178;254179;254180;254181;254182;254183;254184;254185;375573;375574;375575;375576;375577;375578;375579;…	111740;254158;375593;375600;416135;433544;440442;595011;666323;796508;796515;833209	54	20
sp|O08553|DPYL2_MOUSE;tr|Q71H75|Q71H75_MOUSE	sp|O08553|DPYL2_MOUSE	23;1	23;1	19;0	sp|O08553|DPYL2_MOUSE Dihydropyrimidinase-related protein 2 OS=Mus musculus OX=10090 GN=Dpysl2 PE=1 SV=2	2	23	23	19	60.3	50.3	62.277	572	572;191	0	323.31	11740000000	378720000	325				172	218;3981;5200;5308;6218;6491;12572;12578;14541;15831;16112;19153;20402;20649;20736;20753;22332;29183;30500;31594;33735;36415;43518	True;True;True;True;True;True;True;True;True;True;True;True;True;True;True;True;True;True;True;True;True;True;True	226;4193;5470;5583;6544;6830;13179;13185;15244;16608;16907;20094;21435;21690;21781;21798;23440;30583;32146;33303;35548;38312;45778	3134;3135;3136;3137;61257;80133;80134;80135;80136;80137;80138;80139;80140;80141;80142;81609;81610;81611;81612;81613;81614;81615;81616;81617;81618;81619;81620;81621;81622;81623;81624;81625;81626;81627;81628;95947;95948;95949;95950;95951;95952;95953;95954;95955;95956;95957;95958;95959;95960;95961;95962;95963;95964;95965;95966;99630;99631;99632;99633;99634;99635;99636;99637;99638;99639;99640;99641;9…	3682;3683;3684;3685;73979;97130;97131;97132;97133;97134;97135;97136;97137;97138;97139;97140;98860;98861;98862;98863;98864;98865;98866;98867;98868;98869;98870;98871;98872;98873;98874;98875;98876;98877;98878;98879;116131;116132;116133;116134;116135;116136;116137;116138;116139;116140;116141;116142;116143;116144;116145;116146;116147;116148;116149;116150;116151;116152;116153;120573;120574;120575;12057…	3682;73979;97140;98870;116150;120581;232235;232318;270943;295591;301042;364873;389847;394500;395965;396287;424755;548577;575517;595318;633084;675424;810733
tr|Q3THM8|Q3THM8_MOUSE;tr|B7FAU5|B7FAU5_MOUSE;tr|I7HJS1|I7HJS1_MOUSE;sp|O08579|EMD_MOUSE	tr|Q3THM8|Q3THM8_MOUSE;tr|B7FAU5|B7FAU5_MOUSE;tr|I7HJS1|I7HJS1_MOUSE;sp|O08579|EMD_MOUSE	2;2;2;2	2;2;2;2	2;2;2;2	tr|Q3THM8|Q3THM8_MOUSE Emerin OS=Mus musculus OX=10090 GN=Emd PE=1 SV=1;tr|B7FAU5|B7FAU5_MOUSE Emerin OS=Mus musculus OX=10090 GN=Emd PE=1 SV=1;tr|I7HJS1|I7HJS1_MOUSE Emerin OS=Mus musculus OX=10090 GN=Emd PE=1 SV=1;sp|O08579|EMD_MOUSE Emerin OS=Mus muscul	4	2	2	2	17.1	17.1	18.211	158	158;170;223;259	0	21.319	508670000	56519000	40				173	7209;42661	True;True	7578;44886	109756;109757;109758;109759;109760;109761;109762;109763;109764;109765;109766;109767;109768;109769;109770;109771;654854;654855;654856;654857;654858;654859;654860;654861;654862;654863;654864;654865;654866;654867;654868;654869;654870;654871;654872;654873;654874;654875;654876;654877	132667;132668;132669;132670;132671;132672;132673;132674;132675;132676;132677;132678;132679;132680;132681;132682;794298;794299;794300;794301;794302;794303;794304;794305;794306;794307;794308;794309;794310;794311;794312;794313;794314;794315;794316;794317;794318;794319;794320;794321;794322	132670;794313
sp|O08582|GTPB1_MOUSE;tr|A0A2R8W6Z1|A0A2R8W6Z1_MOUSE;tr|A0A2R8VI47|A0A2R8VI47_MOUSE;tr|A0A2R8W725|A0A2R8W725_MOUSE;tr|A0A2R8W6M4|A0A2R8W6M4_MOUSE;tr|A0A2R8VKJ2|A0A2R8VKJ2_MOUSE;tr|A0A2R8VHC2|A0A2R8VHC2_MOUSE	sp|O08582|GTPB1_MOUSE	8;3;2;2;1;1;1	8;3;2;2;1;1;1	8;3;2;2;1;1;1	sp|O08582|GTPB1_MOUSE GTP-binding protein 1 OS=Mus musculus OX=10090 GN=Gtpbp1 PE=1 SV=2	7	8	8	8	15	15	72.3	668	668;145;174;196;80;137;201	0	15.542	1025500000	34182000	61				174	26059;28463;29456;38336;41684;43060;43629;44185	True;True;True;True;True;True;True;True	27322;29829;30894;40323;43859;45298;45894;46477	405620;405621;405622;405623;405624;405625;405626;405627;405628;405629;405630;441085;441086;441087;441088;441089;441090;441091;441092;441093;441094;441095;441096;441097;441098;441099;441100;441101;456191;456192;456193;456194;456195;456196;456197;456198;456199;456200;456201;456202;456203;456204;456205;456206;456207;456208;456209;456210;587461;639406;639407;639408;661838;661839;661840;661841;669923;…	493057;493058;493059;493060;493061;493062;493063;493064;493065;493066;493067;535528;535529;535530;535531;535532;535533;535534;535535;535536;535537;535538;535539;535540;535541;535542;535543;535544;553535;553536;553537;553538;553539;553540;553541;553542;553543;553544;553545;553546;553547;553548;553549;553550;553551;553552;553553;553554;553555;709524;774186;774187;774188;803266;803267;803268;803269;…	493061;535539;553547;709524;774186;803269;812785;824174
sp|O08583|THOC4_MOUSE;tr|G3X9I4|G3X9I4_MOUSE;sp|Q9JJW6|ALRF2_MOUSE	sp|O08583|THOC4_MOUSE	7;3;3	7;3;3	7;3;3	sp|O08583|THOC4_MOUSE THO complex subunit 4 OS=Mus musculus OX=10090 GN=Alyref PE=1 SV=3	3	7	7	7	36.5	36.5	26.94	255	255;218;218	0	189.41	12163000000	935580000	181				175	551;29215;34089;34442;34976;37974;46961	True;True;True;True;True;True;True	578;579;30616;35908;36281;36828;39943;49412	8480;8481;8482;8483;8484;8485;8486;8487;8488;8489;8490;8491;8492;8493;8494;8495;8496;8497;8498;8499;8500;8501;8502;8503;452321;452322;452323;452324;452325;452326;452327;452328;452329;452330;452331;452332;452333;452334;452335;452336;452337;452338;452339;452340;452341;527629;527630;527631;527632;527633;527634;527635;527636;527637;527638;527639;527640;527641;527642;527643;527644;527645;527646;527647…	10216;10217;10218;10219;10220;10221;10222;10223;10224;10225;10226;10227;10228;10229;10230;10231;10232;10233;10234;10235;10236;10237;10238;10239;10240;10241;10242;548832;548833;548834;548835;548836;548837;548838;548839;548840;548841;548842;548843;548844;548845;548846;548847;548848;548849;548850;548851;548852;638712;638713;638714;638715;638716;638717;638718;638719;638720;638721;638722;638723;638724…	10225;548842;638721;643780;651673;703255;878013
sp|O08586|PTEN_MOUSE	sp|O08586|PTEN_MOUSE	4	4	4	sp|O08586|PTEN_MOUSE Phosphatidylinositol 3,4,5-trisphosphate 3-phosphatase and dual-specificity protein phosphatase PTEN OS=Mus musculus OX=10090 GN=Pten PE=1 SV=1	1	4	4	4	11.2	11.2	47.152	403	403	0	5.982	428400000	22547000	34				176	3049;10907;31194;48859	True;True;True;True	3220;11428;32890;51404	47647;47648;47649;47650;47651;47652;47653;47654;47655;47656;47657;47658;47659;47660;47661;47662;47663;47664;47665;163969;163970;484968;484969;484970;484971;484972;484973;484974;484975;484976;484977;753306;753307	57624;57625;57626;57627;57628;57629;57630;57631;57632;57633;57634;57635;57636;57637;57638;57639;57640;57641;57642;197901;197902;588364;588365;588366;588367;588368;588369;588370;588371;588372;588373;588374;914285;914286;914287	57633;197901;588374;914287
sp|O08600|NUCG_MOUSE	sp|O08600|NUCG_MOUSE	10	10	10	sp|O08600|NUCG_MOUSE Endonuclease G, mitochondrial OS=Mus musculus OX=10090 GN=Endog PE=1 SV=1	1	10	10	10	48.3	48.3	32.19	294	294	0	113.54	11318000000	665790000	172				177	2602;3395;10226;12278;13483;15740;31218;39898;44553;47658	True;True;True;True;True;True;True;True;True;True	2731;3579;10722;12867;14133;16514;32917;41968;46864;50144	40659;40660;40661;40662;40663;40664;40665;40666;40667;40668;40669;40670;40671;40672;40673;40674;40675;40676;40677;40678;52725;52726;52727;52728;52729;52730;52731;52732;52733;52734;52735;52736;52737;52738;52739;52740;52741;52742;52743;52744;52745;52746;52747;154254;154255;154256;154257;154258;154259;154260;154261;187104;187105;187106;187107;187108;187109;187110;187111;187112;187113;187114;187115;1…	48921;48922;48923;48924;48925;48926;48927;48928;48929;48930;48931;48932;48933;48934;48935;48936;48937;48938;48939;48940;48941;48942;48943;63720;63721;63722;63723;63724;63725;63726;63727;63728;63729;63730;63731;63732;63733;63734;63735;63736;63737;63738;63739;63740;63741;63742;186213;186214;186215;186216;186217;186218;186219;186220;227011;227012;227013;227014;227015;227016;227017;227018;227019;2270…	48934;63742;186213;227035;249652;294319;588904;737139;830838;892002
sp|O08601|MTP_MOUSE	sp|O08601|MTP_MOUSE	49	49	49	sp|O08601|MTP_MOUSE Microsomal triglyceride transfer protein large subunit OS=Mus musculus OX=10090 GN=Mttp PE=1 SV=2	1	49	49	49	50	50	99.098	894	894	0	323.31	257430000000	5477200000	1493				178	371;372;675;904;1709;3798;6241;7741;7814;8074;8075;9423;9424;10203;11926;14354;14884;15721;18149;18869;20371;21231;22001;22265;23493;25079;25080;28247;29918;30696;31316;31531;31532;32060;33076;33455;35186;36120;36742;37230;37352;38475;42093;42142;44228;47166;47352;47353;48211	True;True;True;True;True;True;True;True;True;True;True;True;True;True;True;True;True;True;True;True;True;True;True;True;True;True;True;True;True;True;True;True;True;True;True;True;True;True;True;True;True;True;True;True;True;True;True;True;True	392;393;709;948;1802;4000;6568;6569;8129;8130;8205;8478;8479;9865;9866;9867;10698;12500;15044;15610;16494;19051;19795;19796;21402;22294;23087;23372;24645;26297;26298;29603;31455;31456;32363;33020;33238;33239;33793;34864;35259;37041;37999;38656;39166;39294;40479;44284;44335;46522;49621;49816;49817;50723;50724	5709;5710;5711;5712;5713;5714;5715;5716;5717;5718;5719;5720;5721;5722;5723;5724;5725;5726;5727;5728;5729;5730;5731;5732;5733;5734;5735;5736;5737;5738;5739;5740;5741;5742;5743;5744;5745;5746;5747;5748;5749;5750;5751;5752;5753;5754;5755;10308;10309;10310;10311;10312;10313;10314;10315;10316;10317;10318;10319;10320;10321;10322;10323;10324;10325;10326;10327;10328;10329;10330;10331;10332;10333;10334;10…	6767;6768;6769;6770;6771;6772;6773;6774;6775;6776;6777;6778;6779;6780;6781;6782;6783;6784;6785;6786;6787;6788;6789;6790;6791;6792;6793;6794;6795;6796;6797;6798;6799;6800;6801;6802;6803;6804;6805;6806;6807;6808;6809;6810;6811;6812;6813;6814;6815;6816;6817;6818;12379;12380;12381;12382;12383;12384;12385;12386;12387;12388;12389;12390;12391;12392;12393;12394;12395;12396;12397;12398;12399;12400;12401;1…	6781;6806;12439;16105;33049;70528;116920;143335;144462;148796;148843;172433;172456;185558;218303;266909;278585;293958;344258;358767;389169;404458;419055;423593;447027;475044;475047;531284;563483;579022;591031;594281;594288;603512;621251;627741;654949;670325;680778;689150;691190;711748;782200;782872;824939;881810;885097;885151;901787	55;56;57;58;59;60	123;472;574;586;599;716
sp|Q9JI58|RAE1D_MOUSE;sp|Q9CZQ6|RAE1E_MOUSE;sp|O08604|RAE1C_MOUSE;sp|O08603|RAE1B_MOUSE;sp|O08602|RAE1A_MOUSE	sp|Q9JI58|RAE1D_MOUSE;sp|Q9CZQ6|RAE1E_MOUSE;sp|O08604|RAE1C_MOUSE;sp|O08603|RAE1B_MOUSE;sp|O08602|RAE1A_MOUSE	1;1;1;1;1	1;1;1;1;1	1;1;1;1;1	sp|Q9JI58|RAE1D_MOUSE Retinoic acid early-inducible protein 1-delta OS=Mus musculus OX=10090 GN=Raet1d PE=1 SV=1;sp|Q9CZQ6|RAE1E_MOUSE Retinoic acid early-inducible protein 1-epsilon OS=Mus musculus OX=10090 GN=Raet1e PE=1 SV=1;sp|O08604|RAE1C_MOUSE Retino	5	1	1	1	4.8	4.8	27.884	249	249;251;253;253;253	0.0081471	1.9146	84816000	8481600	9				179	36534	True	38436	560692;560693;560694;560695;560696;560697;560698;560699;560700	677454;677455;677456;677457;677458;677459;677460;677461;677462	677456
tr|A2BFB2|A2BFB2_MOUSE;tr|A2BFB1|A2BFB1_MOUSE;tr|A2BFB0|A2BFB0_MOUSE;sp|O08609|MLX_MOUSE	tr|A2BFB2|A2BFB2_MOUSE;tr|A2BFB1|A2BFB1_MOUSE;tr|A2BFB0|A2BFB0_MOUSE;sp|O08609|MLX_MOUSE	2;2;2;2	2;2;2;2	2;2;2;2	tr|A2BFB2|A2BFB2_MOUSE MAX-like protein X, isoform CRA_a OS=Mus musculus OX=10090 GN=Mlx PE=1 SV=1;tr|A2BFB1|A2BFB1_MOUSE Max-like protein X OS=Mus musculus OX=10090 GN=Mlx PE=1 SV=1;tr|A2BFB0|A2BFB0_MOUSE MAX-like protein X, isoform CRA_b OS=Mus musculus	4	2	2	2	9.8	9.8	24.912	214	214;244;298;298	0.0043764	2.3459	140710000	15635000	15				180	8666;40825	True;True	9089;42952	131972;131973;131974;131975;131976;131977;131978;626050;626051;626052;626053;626054;626055;626056;626057	159662;159663;159664;159665;159666;159667;159668;756966;756967;756968;756969;756970;756971;756972;756973	159668;756970
tr|Q3TMN1|Q3TMN1_MOUSE;sp|O08663|MAP2_MOUSE;tr|Q3UI33|Q3UI33_MOUSE;tr|M0QWM9|M0QWM9_MOUSE;tr|M0QW69|M0QW69_MOUSE;tr|M0QW48|M0QW48_MOUSE;tr|M0QWX0|M0QWX0_MOUSE	tr|Q3TMN1|Q3TMN1_MOUSE;sp|O08663|MAP2_MOUSE;tr|Q3UI33|Q3UI33_MOUSE;tr|M0QWM9|M0QWM9_MOUSE	10;10;10;6;4;4;1	10;10;10;6;4;4;1	10;10;10;6;4;4;1	tr|Q3TMN1|Q3TMN1_MOUSE Methionine aminopeptidase 2 OS=Mus musculus OX=10090 GN=Metap2 PE=1 SV=1;sp|O08663|MAP2_MOUSE Methionine aminopeptidase 2 OS=Mus musculus OX=10090 GN=Metap2 PE=1 SV=1;tr|Q3UI33|Q3UI33_MOUSE Methionine aminopeptidase 2 OS=Mus musculus	7	10	10	10	26.2	26.2	50.526	455	455;478;488;242;186;233;106	0	71.36	3523000000	146790000	146				181	2013;10738;13580;18017;21090;30932;31676;33952;33953;47316	True;True;True;True;True;True;True;True;True;True	2118;11255;14236;18915;22150;32617;33386;35768;35769;49779	31864;31865;31866;31867;31868;31869;31870;31871;31872;31873;31874;161603;207402;207403;207404;207405;207406;207407;207408;207409;207410;207411;207412;207413;207414;207415;207416;207417;207418;207419;207420;207421;207422;207423;280236;280237;280238;280239;280240;280241;280242;280243;280244;280245;280246;280247;280248;280249;280250;280251;280252;280253;280254;280255;280256;280257;280258;280259;3295…	38527;38528;38529;38530;38531;38532;38533;38534;38535;38536;38537;38538;194963;251924;251925;251926;251927;251928;251929;251930;251931;251932;251933;251934;251935;251936;251937;251938;251939;251940;251941;251942;251943;251944;251945;341495;341496;341497;341498;341499;341500;341501;341502;341503;341504;341505;341506;341507;341508;341509;341510;341511;341512;341513;341514;341515;341516;341517;34151…	38538;194963;251943;341515;402112;583291;596676;636516;636518;884471
tr|D3YTY9|D3YTY9_MOUSE;tr|A0A0R4J038|A0A0R4J038_MOUSE;sp|O08677|KNG1_MOUSE;tr|D3Z2B2|D3Z2B2_MOUSE;tr|A0A338P699|A0A338P699_MOUSE;CON__P01045-1;CON__Q2KJ62;CON__P01044-1	tr|D3YTY9|D3YTY9_MOUSE;tr|A0A0R4J038|A0A0R4J038_MOUSE;sp|O08677|KNG1_MOUSE	10;10;10;3;2;1;1;1	10;10;10;3;2;1;1;1	8;8;8;3;0;0;0;0	tr|D3YTY9|D3YTY9_MOUSE Kininogen-1 OS=Mus musculus OX=10090 GN=Kng1 PE=1 SV=1;tr|A0A0R4J038|A0A0R4J038_MOUSE Kininogen-1 OS=Mus musculus OX=10090 GN=Kng1 PE=1 SV=1;sp|O08677|KNG1_MOUSE Kininogen-1 OS=Mus musculus OX=10090 GN=Kng1 PE=1 SV=1	8	10	10	8	22.1	18.1	53.204	480	480;661;661;133;137;619;621;621	0	100.17	10053000000	418860000	204				182	5414;10609;15257;17898;25167;35971;37314;40172;44002;48779	True;True;True;True;True;True;True;True;True;True	5695;11118;16005;18791;26390;37849;39253;42261;46282;51320	83434;83435;83436;83437;83438;83439;83440;83441;83442;83443;83444;159826;159827;159828;159829;159830;159831;159832;159833;159834;159835;159836;159837;159838;159839;159840;159841;159842;159843;159844;159845;159846;159847;159848;159849;159850;159851;159852;159853;159854;159855;159856;159857;159858;159859;159860;159861;159862;159863;159864;159865;159866;159867;159868;159869;159870;234816;234817;2348…	101081;101082;101083;101084;101085;101086;101087;101088;101089;101090;101091;192829;192830;192831;192832;192833;192834;192835;192836;192837;192838;192839;192840;192841;192842;192843;192844;192845;192846;192847;192848;192849;192850;192851;192852;192853;192854;192855;192856;192857;192858;192859;192860;192861;192862;192863;192864;192865;192866;192867;192868;192869;192870;192871;192872;192873;192874;…	101085;192856;285647;339331;476684;667788;690363;742713;819597;912667
sp|O08692|NGP_MOUSE	sp|O08692|NGP_MOUSE	8	8	8	sp|O08692|NGP_MOUSE Neutrophilic granule protein OS=Mus musculus OX=10090 GN=Ngp PE=1 SV=1	1	8	8	8	50.3	50.3	19.331	167	167	0	53.202	3730500000	339140000	29				183	1566;7739;8724;26078;31404;34147;47315;47378	True;True;True;True;True;True;True;True	1655;8127;9147;27341;33110;35971;49778;49842	24866;24867;24868;118504;132616;132617;405825;405826;405827;405828;405829;405830;405831;405832;405833;405834;488385;488386;488387;488388;488389;488390;528406;728658;728659;728660;728661;729672	30229;30230;30231;30232;143324;160381;160382;493309;493310;493311;493312;493313;493314;493315;493316;493317;493318;592412;592413;592414;592415;592416;592417;592418;639611;884448;884449;884450;884451;885539	30231;143324;160381;493317;592418;639611;884451;885539
sp|O08705|NTCP_MOUSE;tr|O35940|O35940_MOUSE	sp|O08705|NTCP_MOUSE	3;1	3;1	3;1	sp|O08705|NTCP_MOUSE Sodium/bile acid cotransporter OS=Mus musculus OX=10090 GN=Slc10a1 PE=1 SV=1	2	3	3	3	13.8	13.8	39.413	362	362;317	0	222.82	2961400000	329040000	62				184	52;15975;35944	True;True;True	53;16763;37821	569;570;571;572;573;574;575;576;577;578;579;580;581;582;583;584;585;586;587;588;589;590;591;592;593;594;245271;245272;245273;245274;245275;245276;245277;245278;245279;245280;245281;245282;245283;245284;245285;245286;245287;245288;245289;245290;245291;245292;245293;245294;245295;551990	612;613;614;615;616;617;618;619;620;621;622;623;624;625;626;627;628;629;630;631;632;633;634;635;636;637;638;639;640;641;642;643;644;645;646;298267;298268;298269;298270;298271;298272;298273;298274;298275;298276;298277;298278;298279;298280;298281;298282;298283;298284;298285;298286;298287;298288;298289;298290;298291;298292;298293;298294;667286	637;298281;667286
sp|O08709|PRDX6_MOUSE	sp|O08709|PRDX6_MOUSE	26	26	3	sp|O08709|PRDX6_MOUSE Peroxiredoxin-6 OS=Mus musculus OX=10090 GN=Prdx6 PE=1 SV=3	1	26	26	3	79.9	11.6	24.87	224	224	0	323.31	548800000000	36587000000	1253				185	4681;5392;5393;5394;5608;5610;11715;13817;15587;15588;20147;21469;23299;24939;25337;26721;26722;26723;27610;30927;32873;46050;46051;46052;46087;46088	True;True;True;True;True;True;True;True;True;True;True;True;True;True;True;True;True;True;True;True;True;True;True;True;True;True	4916;5673;5674;5675;5902;5904;5905;12283;14481;16353;16354;16355;21167;22538;22539;24446;26151;26572;28027;28028;28029;28949;32612;34651;48455;48456;48457;48493;48494	71347;83098;83099;83100;83101;83102;83103;83104;83105;83106;83107;83108;83109;83110;83111;83112;83113;83114;83115;83116;83117;83118;83119;83120;83121;83122;83123;83124;83125;83126;83127;83128;83129;83130;83131;83132;83133;83134;83135;83136;83137;83138;83139;83140;83141;83142;83143;83144;83145;83146;83147;83148;83149;83150;83151;83152;83153;83154;83155;83156;83157;83158;83159;83160;83161;83162;831…	85848;100666;100667;100668;100669;100670;100671;100672;100673;100674;100675;100676;100677;100678;100679;100680;100681;100682;100683;100684;100685;100686;100687;100688;100689;100690;100691;100692;100693;100694;100695;100696;100697;100698;100699;100700;100701;100702;100703;100704;100705;100706;100707;100708;100709;100710;100711;100712;100713;100714;100715;100716;100717;100718;100719;100720;100721;1…	85848;100684;100735;100799;104995;105045;214536;255934;291608;291637;385373;409036;443677;472790;479718;506092;506139;506148;520942;583154;618081;860643;860667;860740;861640;861721	61;62;63	116;127;188
sp|O08715|AKAP1_MOUSE	sp|O08715|AKAP1_MOUSE	7	7	7	sp|O08715|AKAP1_MOUSE A-kinase anchor protein 1, mitochondrial OS=Mus musculus OX=10090 GN=Akap1 PE=1 SV=4	1	7	7	7	10.3	10.3	92.194	857	857	0	6.7767	404590000	12644000	32				186	2327;4576;15846;16443;22676;43305;48745	True;True;True;True;True;True;True	2443;4810;16624;17259;23795;45556;51282	36540;69913;69914;69915;69916;243350;243351;243352;243353;243354;243355;253064;253065;354151;354152;354153;354154;354155;665090;665091;665092;665093;665094;665095;665096;751473;751474;751475;751476;751477;751478	44004;84073;84074;84075;84076;295923;295924;295925;295926;295927;295928;307895;307896;431437;431438;431439;431440;431441;807098;807099;807100;807101;807102;807103;807104;807105;912051;912052;912053;912054;912055;912056	44004;84073;295923;307895;431441;807099;912054
sp|O08738|CASP6_MOUSE	sp|O08738|CASP6_MOUSE	9	9	9	sp|O08738|CASP6_MOUSE Caspase-6 OS=Mus musculus OX=10090 GN=Casp6 PE=1 SV=1	1	9	9	9	26.4	26.4	31.595	276	276	0	21.56	840120000	60009000	84				187	10511;11520;11521;12713;16134;18219;38928;47705;47706	True;True;True;True;True;True;True;True;True	11019;12074;12075;13324;16932;19122;40951;50196;50197	158489;158490;158491;158492;174258;174259;174260;174261;174262;174263;174264;174265;174266;174267;174268;174269;174270;174271;174272;174273;174274;174275;193485;193486;193487;193488;193489;193490;193491;193492;193493;193494;193495;193496;193497;193498;193499;193500;193501;247953;247954;247955;247956;247957;247958;247959;247960;247961;247962;247963;247964;247965;247966;247967;247968;283314;283315;…	191223;191224;191225;191226;191227;210733;210734;210735;210736;210737;210738;210739;210740;210741;210742;210743;210744;210745;210746;210747;210748;210749;210750;234898;234899;234900;234901;234902;234903;234904;234905;234906;234907;234908;234909;234910;234911;234912;234913;234914;234915;301571;301572;301573;301574;301575;301576;301577;301578;301579;301580;301581;301582;301583;301584;301585;301586;…	191226;210740;210750;234910;301571;345432;719477;892750;892759
sp|O08749|DLDH_MOUSE	sp|O08749|DLDH_MOUSE	21	21	21	sp|O08749|DLDH_MOUSE Dihydrolipoyl dehydrogenase, mitochondrial OS=Mus musculus OX=10090 GN=Dld PE=1 SV=2	1	21	21	21	43.8	43.8	54.272	509	509	0	323.31	102440000000	4878000000	585				188	518;2268;2470;7514;12476;14419;15617;18121;18562;19861;22507;24372;28658;32184;32856;35933;36559;36667;36828;41546;46129	True;True;True;True;True;True;True;True;True;True;True;True;True;True;True;True;True;True;True;True;True	542;2382;2383;2593;7900;13079;15111;16384;19023;19475;20865;20866;23619;25554;25555;30032;33924;34630;37810;38462;38575;38747;43715;48538	7903;7904;7905;7906;7907;7908;7909;7910;7911;7912;7913;7914;7915;7916;7917;7918;35767;35768;35769;35770;35771;35772;35773;35774;35775;35776;35777;35778;35779;35780;35781;35782;35783;35784;35785;35786;35787;35788;35789;35790;35791;35792;35793;35794;35795;35796;35797;35798;35799;35800;35801;35802;35803;35804;35805;35806;35807;35808;35809;35810;35811;35812;35813;35814;35815;35816;35817;35818;35819;3…	9414;9415;9416;9417;9418;9419;9420;9421;9422;9423;9424;9425;9426;9427;9428;9429;9430;43153;43154;43155;43156;43157;43158;43159;43160;43161;43162;43163;43164;43165;43166;43167;43168;43169;43170;43171;43172;43173;43174;43175;43176;43177;43178;43179;43180;43181;43182;43183;43184;43185;43186;43187;43188;43189;43190;43191;43192;43193;43194;43195;43196;43197;43198;43199;43200;43201;43202;43203;43204;43…	9417;43208;46650;139707;230506;268204;292018;343822;352265;380368;428114;462063;539425;605726;617648;667128;677904;679473;682327;771628;862546	64;65	255;361
sp|O08759|UBE3A_MOUSE;tr|A0A0J9YUK0|A0A0J9YUK0_MOUSE;tr|A0A0J9YUF2|A0A0J9YUF2_MOUSE;tr|A0A140LI50|A0A140LI50_MOUSE;tr|A0A140LHS2|A0A140LHS2_MOUSE;tr|A0A0J9YVG1|A0A0J9YVG1_MOUSE;tr|A0A0J9YUY4|A0A0J9YUY4_MOUSE	sp|O08759|UBE3A_MOUSE	16;5;1;1;1;1;1	16;5;1;1;1;1;1	16;5;1;1;1;1;1	sp|O08759|UBE3A_MOUSE Ubiquitin-protein ligase E3A OS=Mus musculus OX=10090 GN=Ube3a PE=1 SV=2	7	16	16	16	21.3	21.3	99.818	870	870;313;40;78;126;143;192	0	52.753	5552200000	138800000	131				189	5206;7236;8063;9568;10046;13939;18410;20606;23912;24638;24639;26758;31578;31799;38604;44169	True;True;True;True;True;True;True;True;True;True;True;True;True;True;True;True	5476;7607;8467;10034;10534;14607;19316;21647;25078;25837;25838;28064;33286;33512;40617;46460	80221;80222;80223;80224;80225;80226;80227;80228;80229;80230;80231;110184;122889;122890;122891;122892;122893;122894;122895;122896;122897;122898;122899;122900;122901;122902;122903;122904;122905;122906;145030;151636;212642;212643;212644;212645;212646;212647;212648;212649;212650;285998;285999;286000;286001;286002;286003;286004;322578;372748;372749;372750;372751;384080;384081;384082;384083;384084;3840…	97238;97239;97240;97241;97242;97243;97244;97245;97246;97247;97248;133208;148646;148647;148648;148649;148650;148651;148652;148653;148654;148655;148656;148657;148658;148659;148660;148661;148662;148663;148664;175208;182972;258275;258276;258277;258278;258279;258280;258281;258282;258283;348668;348669;348670;348671;348672;348673;348674;393707;453154;453155;453156;453157;467040;467041;467042;467043;4670…	97248;133208;148656;175208;182972;258278;348672;393707;453156;467042;467047;506745;594967;598712;714058;823533
sp|O08784|TCOF_MOUSE;tr|H3BL37|H3BL37_MOUSE;tr|F6R3V4|F6R3V4_MOUSE;tr|H3BIX0|H3BIX0_MOUSE	sp|O08784|TCOF_MOUSE;tr|H3BL37|H3BL37_MOUSE;tr|F6R3V4|F6R3V4_MOUSE;tr|H3BIX0|H3BIX0_MOUSE	5;5;3;3	5;5;3;3	5;5;3;3	sp|O08784|TCOF_MOUSE Treacle protein OS=Mus musculus OX=10090 GN=Tcof1 PE=1 SV=1;tr|H3BL37|H3BL37_MOUSE Treacle protein OS=Mus musculus OX=10090 GN=Tcof1 PE=1 SV=1;tr|F6R3V4|F6R3V4_MOUSE Treacle protein OS=Mus musculus OX=10090 GN=Tcof1 PE=1 SV=1;tr|H3BIX0	4	5	5	5	5.9	5.9	135	1320	1320;1356;1013;1056	0	5.9035	71722000	1120700	10				190	1147;22104;24634;25644;39175	True;True;True;True;True	1203;23198;25832;26896;41210	17593;17594;17595;345192;383988;383989;399410;399411;399412;599590	21224;21225;21226;420741;466901;466902;485560;485561;485562;723586	21225;420741;466902;485560;723586
tr|D3YX34|D3YX34_MOUSE;tr|E9Q586|E9Q586_MOUSE;tr|E9Q3M3|E9Q3M3_MOUSE;sp|O08788|DCTN1_MOUSE	tr|D3YX34|D3YX34_MOUSE;tr|E9Q586|E9Q586_MOUSE;tr|E9Q3M3|E9Q3M3_MOUSE;sp|O08788|DCTN1_MOUSE	20;20;20;20	20;20;20;20	20;20;20;20	tr|D3YX34|D3YX34_MOUSE Dynactin subunit 1 OS=Mus musculus OX=10090 GN=Dctn1 PE=1 SV=1;tr|E9Q586|E9Q586_MOUSE Dynactin subunit 1 OS=Mus musculus OX=10090 GN=Dctn1 PE=1 SV=1;tr|E9Q3M3|E9Q3M3_MOUSE Dynactin subunit 1 OS=Mus musculus OX=10090 GN=Dctn1 PE=1 SV=	4	20	20	20	21.6	21.6	126.82	1142	1142;1239;1264;1281	0	169.46	1575500000	29175000	144				191	849;1025;1581;4774;6654;9354;9839;10397;15696;19068;20007;20008;24843;26574;30215;30216;34164;38209;38682;48196	True;True;True;True;True;True;True;True;True;True;True;True;True;True;True;True;True;True;True;True	892;1073;1670;5010;7001;9794;10320;10896;16466;20002;21020;21021;26050;27874;31806;31807;35991;40188;40695;50704	12560;12561;12562;12563;15575;15576;15577;15578;15579;15580;15581;15582;15583;15584;15585;15586;15587;25056;72656;72657;72658;101715;101716;101717;101718;101719;101720;101721;101722;101723;101724;141650;141651;141652;141653;141654;141655;141656;141657;141658;141659;141660;141661;141662;141663;148906;156606;241281;297205;297206;297207;297208;297209;297210;297211;297212;297213;297214;297215;297216;…	15022;15023;15024;15025;18689;18690;18691;18692;18693;18694;18695;18696;18697;18698;18699;18700;18701;18702;30425;87358;87359;87360;123016;123017;123018;123019;123020;123021;123022;123023;123024;123025;123026;171295;171296;171297;171298;171299;171300;171301;171302;171303;171304;171305;171306;171307;171308;171309;179885;188966;293539;362895;362896;362897;362898;362899;362900;362901;362902;362903;3…	15024;18702;30425;87360;123025;171304;179885;188966;293539;362909;383156;383157;470669;503596;569577;569584;640008;707314;715471;901385
sp|O08795|GLU2B_MOUSE	sp|O08795|GLU2B_MOUSE	16	16	16	sp|O08795|GLU2B_MOUSE Glucosidase 2 subunit beta OS=Mus musculus OX=10090 GN=Prkcsh PE=1 SV=1	1	16	16	16	26.9	26.9	58.792	521	521	0	192.98	23397000000	1299800000	226				192	8721;9435;10121;10399;16859;16860;19291;21729;22174;25619;25620;28722;30170;36959;37732;37873	True;True;True;True;True;True;True;True;True;True;True;True;True;True;True;True	9144;9881;10611;10898;17694;17695;20235;22807;23269;26870;26871;30098;31757;38886;39693;39839	132581;132582;132583;132584;132585;132586;132587;132588;132589;132590;132591;132592;132593;132594;132595;142925;152675;152676;152677;152678;152679;152680;152681;152682;152683;152684;152685;152686;152687;152688;152689;152690;152691;152692;152693;152694;156657;156658;156659;156660;156661;156662;156663;156664;156665;156666;156667;156668;156669;156670;156671;259614;259615;259616;259617;259618;259619;…	160346;160347;160348;160349;160350;160351;160352;160353;160354;160355;160356;160357;160358;160359;160360;172718;184139;184140;184141;184142;184143;184144;184145;184146;184147;184148;184149;184150;184151;184152;184153;184154;184155;184156;184157;184158;184159;184160;184161;184162;184163;189030;189031;189032;189033;189034;189035;189036;189037;189038;189039;189040;189041;189042;189043;189044;315891;…	160356;172718;184145;189044;315907;315915;368180;414011;421815;485079;485106;540410;568711;684392;698780;701344
sp|O08796|EF2K_MOUSE;tr|F6ZEU2|F6ZEU2_MOUSE	sp|O08796|EF2K_MOUSE	3;1	3;1	3;1	sp|O08796|EF2K_MOUSE Eukaryotic elongation factor 2 kinase OS=Mus musculus OX=10090 GN=Eef2k PE=1 SV=1	2	3	3	3	5.2	5.2	81.738	724	724;185	0	6.6268	81687000	2207700	5				193	26409;28137;37185	True;True;True	27704;29491;39118	411847;411848;436273;569953;569954;569955	500756;500757;529689;688373;688374;688375	500756;529689;688375
sp|O08800|SPB8_MOUSE	sp|O08800|SPB8_MOUSE	1	1	1	sp|O08800|SPB8_MOUSE Serpin B8 OS=Mus musculus OX=10090 GN=Serpinb8 PE=1 SV=2	1	1	1	1	3.5	3.5	42.15	374	374	0.0069723	2.0103	51891000	3459400	8				194	13314	True	13954	202616;202617;202618;202619;202620;202621;202622;202623	246023;246024;246025;246026;246027;246028;246029;246030	246028
sp|O08807|PRDX4_MOUSE;tr|B1AZS9|B1AZS9_MOUSE	sp|O08807|PRDX4_MOUSE;tr|B1AZS9|B1AZS9_MOUSE	10;8	9;7	9;7	sp|O08807|PRDX4_MOUSE Peroxiredoxin-4 OS=Mus musculus OX=10090 GN=Prdx4 PE=1 SV=1;tr|B1AZS9|B1AZS9_MOUSE Peroxiredoxin-4 (Fragment) OS=Mus musculus OX=10090 GN=Prdx4 PE=1 SV=1	2	10	9	9	36.5	36.5	31.052	274	274;229	0	119.24	156040000000	9178700000	254				195	7165;14817;14819;19846;20286;28534;33568;33815;36030;45702	True;False;True;True;True;True;True;True;True;True	7530;15539;15541;20850;21314;29901;35372;35629;37909;48088	108912;108913;108914;108915;108916;108917;108918;108919;108920;108921;108922;108923;108924;108925;108926;108927;108928;108929;108930;108931;108932;108933;108934;108935;108936;108937;108938;108939;108940;108941;227861;227862;227863;227864;227865;227866;227867;227868;227869;227870;227871;227872;227873;227874;227875;227876;227877;227878;227879;227880;227881;227882;227883;227884;227885;227886;227887;…	131565;131566;131567;131568;131569;131570;131571;131572;131573;131574;131575;131576;131577;131578;131579;131580;131581;131582;131583;131584;131585;131586;131587;131588;131589;131590;131591;131592;131593;131594;131595;131596;277168;277169;277170;277171;277172;277173;277174;277175;277176;277177;277178;277179;277180;277181;277182;277183;277184;277185;277186;277187;277188;277189;277190;277191;277192;…	131594;277178;277346;380027;387951;536677;629779;634341;668923;853589
tr|E9PXV7|E9PXV7_MOUSE;sp|O08808|DIAP1_MOUSE;tr|E9PV41|E9PV41_MOUSE;tr|F6XC54|F6XC54_MOUSE;tr|D3Z074|D3Z074_MOUSE	tr|E9PXV7|E9PXV7_MOUSE;sp|O08808|DIAP1_MOUSE;tr|E9PV41|E9PV41_MOUSE;tr|F6XC54|F6XC54_MOUSE;tr|D3Z074|D3Z074_MOUSE	26;26;26;24;24	26;26;26;24;24	26;26;26;24;24	tr|E9PXV7|E9PXV7_MOUSE Protein diaphanous homolog 1 OS=Mus musculus OX=10090 GN=Diaph1 PE=1 SV=1;sp|O08808|DIAP1_MOUSE Protein diaphanous homolog 1 OS=Mus musculus OX=10090 GN=Diaph1 PE=1 SV=1;tr|E9PV41|E9PV41_MOUSE Protein diaphanous homolog 1 OS=Mus musc	5	26	26	26	21.4	21.4	139.33	1255	1255;1255;1264;1220;1220	0	52.304	2944400000	48270000	217				196	791;821;2611;6611;9000;9526;12583;15655;16736;17177;21885;22120;22525;24575;26408;26927;28062;28292;30007;30835;31843;36530;38566;40054;44227;44378	True;True;True;True;True;True;True;True;True;True;True;True;True;True;True;True;True;True;True;True;True;True;True;True;True;True	831;863;2741;6955;9430;9990;13190;16424;17566;18033;22969;23214;23639;25767;27703;28241;29412;29649;31561;32515;33562;38432;40579;42135;46521;46681	11746;12171;12172;12173;12174;12175;12176;12177;12178;40819;40820;40821;40822;101121;101122;101123;136195;136196;144352;144353;144354;144355;144356;144357;144358;144359;191354;191355;191356;191357;191358;191359;191360;191361;191362;240671;257815;257816;257817;257818;257819;257820;257821;257822;257823;257824;257825;257826;257827;257828;265794;265795;265796;265797;265798;265799;265800;342098;345351…	14086;14593;14594;14595;14596;14597;14598;14599;14600;14601;14602;49095;49096;49097;49098;49099;122300;122301;122302;122303;164803;164804;164805;174430;174431;174432;174433;174434;174435;174436;174437;232353;232354;232355;232356;232357;232358;232359;232360;232361;232362;232363;292818;313633;313634;313635;313636;313637;313638;313639;313640;313641;313642;313643;313644;313645;313646;323579;323580;32…	14086;14598;49095;122300;164805;174430;232361;292818;313642;323579;417163;420912;428510;465951;500746;509867;528125;532180;565463;581675;599529;677383;713431;740543;824921;827874
tr|G3UZ34|G3UZ34_MOUSE;sp|O08810|U5S1_MOUSE;tr|A2AH85|A2AH85_MOUSE;tr|G3UXK8|G3UXK8_MOUSE	tr|G3UZ34|G3UZ34_MOUSE;sp|O08810|U5S1_MOUSE;tr|A2AH85|A2AH85_MOUSE	23;23;23;4	21;21;21;2	21;21;21;2	tr|G3UZ34|G3UZ34_MOUSE 116 kDa U5 small nuclear ribonucleoprotein component OS=Mus musculus OX=10090 GN=Eftud2 PE=1 SV=1;sp|O08810|U5S1_MOUSE 116 kDa U5 small nuclear ribonucleoprotein component OS=Mus musculus OX=10090 GN=Eftud2 PE=1 SV=1;tr|A2AH85|A2AH85	4	23	21	21	30.1	30.1	108.34	962	962;971;972;85	0	89.36	5749700000	114990000	257				197	985;6610;11414;12448;14126;14127;14364;14718;15033;15215;17956;19132;19141;20885;24421;25072;28749;30619;37146;39838;44742;47355;47747	True;True;True;True;False;False;True;True;True;True;True;True;True;True;True;True;True;True;True;True;True;True;True	1032;6954;11961;13050;14806;14807;15055;15437;15762;15963;18851;20070;20080;21935;25605;26290;30125;32282;39077;41906;47057;49819;50239	14878;14879;14880;14881;14882;14883;14884;14885;14886;14887;14888;14889;14890;14891;14892;14893;14894;14895;14896;14897;14898;14899;14900;14901;101108;101109;101110;101111;101112;101113;101114;101115;101116;101117;101118;101119;101120;172263;172264;172265;172266;172267;172268;172269;172270;172271;172272;172273;172274;172275;172276;172277;172278;172279;172280;172281;172282;172283;172284;172285;172…	17832;17833;17834;17835;17836;17837;17838;17839;17840;17841;17842;17843;17844;17845;17846;17847;17848;17849;17850;17851;17852;17853;17854;17855;17856;17857;17858;17859;17860;122284;122285;122286;122287;122288;122289;122290;122291;122292;122293;122294;122295;122296;122297;122298;122299;208052;208053;208054;208055;208056;208057;208058;208059;208060;208061;208062;208063;208064;208065;208066;208067;2…	17832;122298;208068;229968;262357;262367;267136;275197;281322;284906;340448;364397;364590;398676;462705;474976;540721;577792;687573;736348;835377;885185;893485
sp|O08914|FAAH1_MOUSE	sp|O08914|FAAH1_MOUSE	12	12	12	sp|O08914|FAAH1_MOUSE Fatty-acid amide hydrolase 1 OS=Mus musculus OX=10090 GN=Faah PE=1 SV=1	1	12	12	12	22.3	22.3	63.221	579	579	0	230.52	16497000000	785570000	317				198	1261;2670;16501;16502;23684;23685;27218;28726;33604;34511;34643;43863	True;True;True;True;True;True;True;True;True;True;True;True	1330;2815;2816;17318;17319;17320;17321;24841;24842;28542;30102;35410;36353;36488;46137;46138	19588;42271;42272;42273;42274;42275;42276;42277;42278;42279;42280;42281;42282;42283;42284;42285;42286;42287;42288;42289;42290;42291;42292;42293;42294;42295;42296;42297;42298;42299;42300;42301;42302;42303;42304;42305;42306;42307;42308;42309;42310;42311;42312;42313;42314;42315;42316;42317;42318;42319;42320;42321;42322;42323;42324;42325;42326;253938;253939;253940;253941;253942;253943;253944;253945;2…	23724;50990;50991;50992;50993;50994;50995;50996;50997;50998;50999;51000;51001;51002;51003;51004;51005;51006;51007;51008;51009;51010;51011;51012;51013;51014;51015;51016;51017;51018;51019;51020;51021;51022;51023;51024;51025;51026;51027;51028;51029;51030;51031;51032;51033;51034;51035;51036;51037;51038;51039;51040;51041;51042;51043;51044;51045;51046;51047;51048;51049;51050;51051;51052;51053;51054;510…	23724;51044;308915;308932;449997;450003;514272;540453;630501;644644;646541;817026	66;67;68;69;70	337;342;465;474;530
sp|O08915|AIP_MOUSE;tr|D3YW40|D3YW40_MOUSE	sp|O08915|AIP_MOUSE	4;1	4;1	4;1	sp|O08915|AIP_MOUSE AH receptor-interacting protein OS=Mus musculus OX=10090 GN=Aip PE=1 SV=1	2	4	4	4	17.9	17.9	37.605	330	330;172	0	15.976	452650000	30177000	29				199	4119;41202;43348;44410	True;True;True;True	4333;43342;45600;46713	63285;63286;63287;63288;63289;63290;632146;632147;665561;665562;682667;682668;682669;682670;682671;682672;682673;682674;682675;682676;682677;682678;682679;682680;682681;682682;682683	76332;76333;76334;76335;76336;76337;76338;764913;764914;807670;807671;828293;828294;828295;828296;828297;828298;828299;828300;828301;828302;828303;828304;828305;828306;828307;828308;828309;828310;828311	76338;764913;807671;828311
tr|G3UYU4|G3UYU4_MOUSE;sp|O08917|FLOT1_MOUSE;tr|G3UZZ5|G3UZZ5_MOUSE;tr|G3UWW8|G3UWW8_MOUSE	tr|G3UYU4|G3UYU4_MOUSE;sp|O08917|FLOT1_MOUSE	7;7;2;2	7;7;2;2	7;7;2;2	tr|G3UYU4|G3UYU4_MOUSE Flotillin-1 OS=Mus musculus OX=10090 GN=Flot1 PE=1 SV=1;sp|O08917|FLOT1_MOUSE Flotillin-1 OS=Mus musculus OX=10090 GN=Flot1 PE=1 SV=1	4	7	7	7	22.4	22.4	42.238	380	380;428;192;196	0	21.453	477230000	19885000	40				200	3131;3183;20300;43009;45445;45813;45814	True;True;True;True;True;True;True	3304;3359;21330;45247;47823;48204;48205	48794;49447;49448;49449;49450;317915;317916;317917;317918;317919;661026;661027;661028;699538;699539;699540;699541;699542;699543;699544;699545;699546;699547;699548;699549;704887;704888;704889;704890;704891;704892;704893;704894;704895;704896;704897;704898;704899;704900;704901;704902	59002;59746;59747;59748;59749;388162;388163;388164;388165;388166;802212;802213;802214;802215;849129;849130;849131;849132;849133;849134;849135;849136;849137;849138;849139;849140;855650;855651;855652;855653;855654;855655;855656;855657;855658;855659;855660;855661;855662;855663;855664;855665	59002;59746;388166;802215;849140;855657;855665
sp|O08966|S22A1_MOUSE;tr|A0A3B2WB35|A0A3B2WB35_MOUSE;sp|O70577|S22A2_MOUSE	sp|O08966|S22A1_MOUSE	3;1;1	3;1;1	3;1;1	sp|O08966|S22A1_MOUSE Solute carrier family 22 member 1 OS=Mus musculus OX=10090 GN=Slc22a1 PE=1 SV=2	3	3	3	3	6.8	6.8	61.52	556	556;141;553	0	14.412	1724700000	95816000	53				201	9679;16135;38611	True;True;True	10158;16933;40624	146811;146812;146813;146814;146815;146816;146817;146818;247969;247970;247971;247972;247973;247974;247975;247976;247977;247978;247979;247980;247981;247982;247983;247984;247985;247986;247987;247988;247989;247990;247991;591499;591500;591501;591502;591503;591504;591505;591506;591507;591508;591509;591510	177325;177326;177327;177328;177329;177330;177331;177332;301589;301590;301591;301592;301593;301594;301595;301596;301597;301598;301599;301600;301601;301602;301603;301604;301605;301606;301607;301608;301609;301610;301611;301612;301613;301614;301615;301616;301617;301618;301619;301620;714142;714143;714144;714145;714146;714147;714148;714149;714150;714151;714152;714153;714154	177327;301614;714143
tr|A2AKJ9|A2AKJ9_MOUSE;tr|A2AKJ6|A2AKJ6_MOUSE;tr|H3BLG5|H3BLG5_MOUSE;tr|Q3TMX0|Q3TMX0_MOUSE;sp|O08992|SDCB1_MOUSE	tr|A2AKJ9|A2AKJ9_MOUSE;tr|A2AKJ6|A2AKJ6_MOUSE;tr|H3BLG5|H3BLG5_MOUSE;tr|Q3TMX0|Q3TMX0_MOUSE;sp|O08992|SDCB1_MOUSE	1;1;1;1;1	1;1;1;1;1	1;1;1;1;1	tr|A2AKJ9|A2AKJ9_MOUSE Syntenin-1 OS=Mus musculus OX=10090 GN=Sdcbp PE=1 SV=1;tr|A2AKJ6|A2AKJ6_MOUSE Syntenin-1 (Fragment) OS=Mus musculus OX=10090 GN=Sdcbp PE=1 SV=1;tr|H3BLG5|H3BLG5_MOUSE Syntenin-1 (Fragment) OS=Mus musculus OX=10090 GN=Sdcbp PE=1 SV=1;	5	1	1	1	11.6	11.6	21.508	199	199;209;249;298;299	0	73.01	230710000	57677000	32				202	37501	True	39450	574709;574710;574711;574712;574713;574714;574715;574716;574717;574718;574719;574720;574721;574722;574723;574724;574725;574726;574727;574728;574729;574730;574731;574732;574733	693987;693988;693989;693990;693991;693992;693993;693994;693995;693996;693997;693998;693999;694000;694001;694002;694003;694004;694005;694006;694007;694008;694009;694010;694011;694012;694013;694014;694015;694016;694017;694018	694006
sp|O08997|ATOX1_MOUSE	sp|O08997|ATOX1_MOUSE	3	3	3	sp|O08997|ATOX1_MOUSE Copper transport protein ATOX1 OS=Mus musculus OX=10090 GN=Atox1 PE=1 SV=1	1	3	3	3	32.4	32.4	7.3384	68	68	0	92.088	19111000000	4777800000	93				203	4162;24505;24506	True;True;True	4378;25694;25695	63886;63887;63888;63889;63890;63891;63892;63893;63894;63895;63896;63897;63898;63899;63900;63901;63902;381813;381814;381815;381816;381817;381818;381819;381820;381821;381822;381823;381824;381825;381826;381827;381828;381829;381830;381831;381832;381833;381834;381835;381836;381837;381838;381839;381840;381841;381842;381843;381844;381845;381846;381847;381848;381849;381850;381851;381852;381853;381854;381…	77030;77031;77032;77033;77034;77035;77036;77037;77038;77039;77040;77041;77042;77043;77044;77045;77046;77047;77048;77049;77050;464262;464263;464264;464265;464266;464267;464268;464269;464270;464271;464272;464273;464274;464275;464276;464277;464278;464279;464280;464281;464282;464283;464284;464285;464286;464287;464288;464289;464290;464291;464292;464293;464294;464295;464296;464297;464298;464299;464300;…	77035;464262;464304
tr|D3Z600|D3Z600_MOUSE;sp|O09012|PEX5_MOUSE	tr|D3Z600|D3Z600_MOUSE;sp|O09012|PEX5_MOUSE	22;22	22;22	22;22	tr|D3Z600|D3Z600_MOUSE Peroxisomal targeting signal 1 receptor OS=Mus musculus OX=10090 GN=Pex5 PE=1 SV=1;sp|O09012|PEX5_MOUSE Peroxisomal targeting signal 1 receptor OS=Mus musculus OX=10090 GN=Pex5 PE=1 SV=2	2	22	22	22	50.5	50.5	69.836	632	632;639	0	321.75	9374900000	302420000	379				204	2073;4451;5754;7591;13754;16582;17239;17240;17743;19274;23257;23804;24390;24391;26877;28753;29170;36495;40006;46532;48575;48576	True;True;True;True;True;True;True;True;True;True;True;True;True;True;True;True;True;True;True;True;True;True	2180;4675;6053;7978;14415;17405;18096;18097;18624;20217;24399;24970;25573;25574;28188;30129;30566;38395;42085;48959;51102;51103	32696;32697;32698;32699;32700;32701;32702;32703;32704;32705;32706;32707;32708;32709;32710;32711;32712;32713;32714;32715;32716;32717;32718;32719;32720;67912;67913;67914;67915;67916;67917;67918;67919;67920;67921;67922;67923;67924;67925;67926;67927;67928;67929;67930;67931;67932;88698;88699;88700;88701;88702;88703;88704;88705;88706;88707;88708;88709;88710;88711;88712;88713;88714;88715;88716;116511;11…	39477;39478;39479;39480;39481;39482;39483;39484;39485;39486;39487;39488;39489;39490;39491;39492;39493;39494;39495;39496;39497;39498;39499;39500;39501;39502;39503;39504;39505;81707;81708;81709;81710;81711;81712;81713;81714;81715;81716;81717;81718;81719;81720;81721;81722;81723;81724;81725;81726;81727;81728;107442;107443;107444;107445;107446;107447;107448;107449;107450;107451;107452;107453;107454;10…	39501;81714;107455;141006;254951;310388;325006;325008;335757;367910;442849;451739;462312;462324;508998;540739;548265;676737;739687;870257;908695;908721
sp|O09044|SNP23_MOUSE;tr|Q9D3L3|Q9D3L3_MOUSE;tr|B0R030|B0R030_MOUSE;tr|B0R029|B0R029_MOUSE;tr|E9Q8A1|E9Q8A1_MOUSE;sp|P60879|SNP25_MOUSE	sp|O09044|SNP23_MOUSE;tr|Q9D3L3|Q9D3L3_MOUSE;tr|B0R030|B0R030_MOUSE;tr|B0R029|B0R029_MOUSE;tr|E9Q8A1|E9Q8A1_MOUSE	11;11;8;6;6;1	11;11;8;6;6;1	11;11;8;6;6;1	sp|O09044|SNP23_MOUSE Synaptosomal-associated protein 23 OS=Mus musculus OX=10090 GN=Snap23 PE=1 SV=1;tr|Q9D3L3|Q9D3L3_MOUSE Synaptosomal-associated protein OS=Mus musculus OX=10090 GN=Snap23 PE=1 SV=1;tr|B0R030|B0R030_MOUSE Synaptosomal-associated protein	6	11	11	11	63.3	63.3	23.261	210	210;221;161;85;98;206	0	244.35	2336100000	194680000	110				205	1493;1494;3835;18161;19257;20548;20551;31825;35559;40962;40963	True;True;True;True;True;True;True;True;True;True;True	1577;1578;4037;19063;20200;21589;21592;33539;37425;43096;43097	23350;23351;23352;23353;23354;23355;23356;23357;23358;23359;23360;23361;23362;23363;23364;23365;23366;23367;23368;58856;282519;282520;300819;300820;300821;300822;300823;300824;300825;300826;300827;300828;300829;300830;300831;300832;300833;300834;300835;300836;300837;300838;300839;300840;300841;300842;321659;321660;321661;321662;321663;321664;321665;321666;321667;321668;321669;321670;321671;321672…	28214;28215;28216;28217;28218;28219;28220;28221;28222;28223;28224;28225;28226;28227;28228;28229;28230;28231;28232;70923;344416;344417;367537;367538;367539;367540;367541;367542;367543;367544;367545;367546;367547;367548;367549;367550;367551;367552;367553;367554;367555;367556;367557;367558;367559;367560;367561;367562;367563;392555;392556;392557;392558;392559;392560;392561;392562;392563;392564;392565…	28214;28220;70923;344417;367558;392560;392604;599162;661150;759957;759961
sp|O09061|PSB1_MOUSE;tr|A0A338P7C0|A0A338P7C0_MOUSE;tr|A0A338P7F1|A0A338P7F1_MOUSE	sp|O09061|PSB1_MOUSE;tr|A0A338P7C0|A0A338P7C0_MOUSE;tr|A0A338P7F1|A0A338P7F1_MOUSE	13;12;7	13;12;7	13;12;7	sp|O09061|PSB1_MOUSE Proteasome subunit beta type-1 OS=Mus musculus OX=10090 GN=Psmb1 PE=1 SV=1;tr|A0A338P7C0|A0A338P7C0_MOUSE Proteasome subunit beta type-1 OS=Mus musculus OX=10090 GN=Psmb1 PE=1 SV=1;tr|A0A338P7F1|A0A338P7F1_MOUSE Proteasome subunit beta	3	13	13	13	51.7	51.7	26.372	240	240;140;203	0	238.14	27349000000	2103800000	258				206	1218;2698;2699;6903;6904;7074;8167;11483;13583;27498;31868;35252;35253	True;True;True;True;True;True;True;True;True;True;True;True;True	1284;1285;2849;2850;7258;7259;7436;8573;12035;14239;28835;33589;37109;37110	18718;18719;18720;18721;18722;18723;18724;18725;18726;18727;18728;18729;18730;18731;18732;18733;18734;18735;18736;18737;18738;18739;18740;18741;18742;18743;18744;18745;18746;18747;18748;42686;42687;42688;42689;42690;42691;105319;105320;105321;105322;105323;105324;105325;105326;105327;105328;105329;105330;105331;105332;105333;105334;105335;105336;105337;105338;105339;105340;105341;105342;105343;10…	22639;22640;22641;22642;22643;22644;22645;22646;22647;22648;22649;22650;22651;22652;22653;22654;22655;22656;22657;22658;22659;22660;22661;22662;22663;22664;22665;22666;22667;22668;22669;51473;51474;51475;51476;51477;51478;51479;127304;127305;127306;127307;127308;127309;127310;127311;127312;127313;127314;127315;127316;127317;127318;127319;127320;127321;127322;127323;127324;127325;127326;127327;127…	22656;51475;51479;127304;127329;130404;150788;209919;251988;519257;599900;655952;655955	71;72	118;171
sp|O09106|HDAC1_MOUSE	sp|O09106|HDAC1_MOUSE	7	7	3	sp|O09106|HDAC1_MOUSE Histone deacetylase 1 OS=Mus musculus OX=10090 GN=Hdac1 PE=1 SV=1	1	7	7	3	22.4	13.1	55.074	482	482	0	63.547	4407200000	209870000	114				207	24841;30421;37086;37644;44959;47596;48891	True;True;True;True;True;True;True	26048;32050;39016;39601;47307;50077;51437	387151;387152;387153;387154;387155;387156;387157;387158;387159;387160;387161;387162;387163;387164;387165;387166;387167;387168;387169;387170;387171;387172;387173;473000;473001;473002;473003;473004;473005;473006;473007;473008;473009;568573;568574;568575;568576;568577;568578;568579;568580;568581;568582;568583;568584;568585;568586;568587;568588;568589;568590;568591;576950;576951;576952;576953;576954;…	470625;470626;470627;470628;470629;470630;470631;470632;470633;470634;470635;470636;470637;470638;470639;470640;470641;470642;470643;470644;470645;470646;470647;470648;470649;573854;573855;573856;573857;573858;573859;573860;573861;573862;573863;573864;686643;686644;686645;686646;686647;686648;686649;686650;686651;686652;686653;686654;686655;686656;686657;686658;686659;686660;686661;686662;686663;…	470634;573863;686662;696864;840512;890994;914852
sp|O09110|MP2K3_MOUSE;tr|A0A0R4J1Q6|A0A0R4J1Q6_MOUSE;tr|A2AGS2|A2AGS2_MOUSE;sp|P70236|MP2K6_MOUSE	sp|O09110|MP2K3_MOUSE	12;4;1;1	12;4;1;1	12;4;1;1	sp|O09110|MP2K3_MOUSE Dual specificity mitogen-activated protein kinase kinase 3 OS=Mus musculus OX=10090 GN=Map2k3 PE=1 SV=2	4	12	12	12	35.4	35.4	39.296	347	347;173;293;334	0	16.829	754290000	32795000	70				208	6940;12515;16676;16677;19730;19801;22579;25925;30381;31854;40177;40447	True;True;True;True;True;True;True;True;True;True;True;True	7296;13119;17500;17501;20725;20803;23695;27185;32003;33574;42266;42557	105794;105795;105796;105797;105798;105799;190526;190527;190528;256777;256778;256779;256780;256781;256782;256783;256784;256785;256786;256787;256788;256789;256790;256791;256792;256793;256794;256795;256796;256797;256798;309344;309345;310557;310558;310559;310560;352539;403910;403911;403912;403913;403914;403915;403916;403917;403918;403919;472296;472297;472298;472299;472300;472301;472302;472303;472304;…	127946;127947;127948;127949;127950;127951;127952;127953;231412;231413;231414;312393;312394;312395;312396;312397;312398;312399;312400;312401;312402;312403;312404;312405;312406;312407;312408;312409;312410;312411;312412;312413;312414;312415;377792;377793;379314;379315;379316;379317;429453;491115;491116;491117;491118;491119;491120;491121;491122;491123;491124;491125;573063;573064;573065;573066;573067;…	127949;231412;312397;312409;377793;379314;429453;491116;573071;599754;742756;747860
sp|O09111|NDUBB_MOUSE	sp|O09111|NDUBB_MOUSE	7	7	7	sp|O09111|NDUBB_MOUSE NADH dehydrogenase [ubiquinone] 1 beta subcomplex subunit 11, mitochondrial OS=Mus musculus OX=10090 GN=Ndufb11 PE=1 SV=2	1	7	7	7	39.1	39.1	17.444	151	151	0	117.56	9305900000	1163200000	127				209	4003;4004;9745;10651;34523;48460;48461	True;True;True;True;True;True;True	4215;4216;10225;11163;36365;50982;50983	61589;61590;61591;61592;61593;61594;61595;61596;61597;61598;61599;61600;61601;61602;61603;61604;61605;61606;61607;61608;61609;61610;147692;147693;147694;147695;147696;147697;147698;147699;160464;160465;160466;160467;160468;160469;160470;160471;160472;160473;160474;160475;160476;160477;160478;160479;160480;160481;160482;532814;532815;532816;532817;532818;532819;532820;532821;532822;532823;532824;5…	74358;74359;74360;74361;74362;74363;74364;74365;74366;74367;74368;74369;74370;74371;74372;74373;74374;74375;74376;74377;74378;74379;74380;74381;74382;74383;74384;178477;178478;178479;178480;178481;178482;178483;178484;193602;193603;193604;193605;193606;193607;193608;193609;193610;193611;193612;193613;193614;193615;193616;193617;193618;193619;193620;193621;193622;193623;193624;193625;193626;644790…	74373;74382;178480;193614;644795;907007;907020
sp|O09131|GSTO1_MOUSE;tr|D3Z1Q9|D3Z1Q9_MOUSE;sp|Q8K2Q2|GSTO2_MOUSE	sp|O09131|GSTO1_MOUSE	17;2;2	17;2;2	17;2;2	sp|O09131|GSTO1_MOUSE Glutathione S-transferase omega-1 OS=Mus musculus OX=10090 GN=Gsto1 PE=1 SV=2	3	17	17	17	53.8	53.8	27.497	240	240;172;248	0	267.09	71927000000	4495400000	415				210	7437;7438;14550;15688;16755;21905;21959;23754;23808;24223;28756;28757;30434;30435;31447;37052;45233	True;True;True;True;True;True;True;True;True;True;True;True;True;True;True;True;True	7823;7824;15254;16457;17585;22989;23043;24917;24974;25396;30132;30133;32066;32067;33154;38982;47604	114219;114220;114221;114222;114223;114224;114225;114226;114227;114228;114229;114230;114231;114232;114233;114234;114235;114236;114237;114238;114239;114240;114241;114242;114243;223029;223030;223031;223032;223033;223034;223035;223036;223037;223038;223039;223040;223041;223042;223043;223044;223045;223046;223047;241122;241123;241124;241125;241126;241127;241128;241129;241130;241131;241132;241133;241134;…	138292;138293;138294;138295;138296;138297;138298;138299;138300;138301;138302;138303;138304;138305;138306;138307;138308;138309;138310;138311;138312;138313;138314;138315;138316;138317;138318;138319;138320;138321;271072;271073;271074;271075;271076;271077;271078;271079;271080;271081;271082;271083;271084;271085;271086;271087;271088;271089;271090;293341;293342;293343;293344;293345;293346;293347;293348;…	138310;138317;271081;293347;313918;417692;418300;450947;451762;458999;540803;540844;574191;574221;593130;685861;845957	73	171
sp|O09158|CP3AP_MOUSE;tr|D3Z2W7|D3Z2W7_MOUSE;tr|D6RJM4|D6RJM4_MOUSE;tr|D3YYZ0|D3YYZ0_MOUSE;tr|D3Z707|D3Z707_MOUSE;tr|A0A0G2JE14|A0A0G2JE14_MOUSE	sp|O09158|CP3AP_MOUSE;tr|D3Z2W7|D3Z2W7_MOUSE	20;10;6;5;2;1	20;10;6;5;2;1	20;10;6;5;2;1	sp|O09158|CP3AP_MOUSE Cytochrome P450 3A25 OS=Mus musculus OX=10090 GN=Cyp3a25 PE=1 SV=1;tr|D3Z2W7|D3Z2W7_MOUSE Cytochrome P450, family 3, subfamily a, polypeptide 59 OS=Mus musculus OX=10090 GN=Cyp3a59 PE=3 SV=1	6	20	20	20	31	31	58.121	503	503;503;149;503;137;149	0	73.513	8851200000	368800000	223				211	1778;1779;6645;6646;6894;9453;9724;11080;11438;11439;15236;16109;20366;21086;21208;22073;32225;34957;35181;41262	True;True;True;True;True;True;True;True;True;True;True;True;True;True;True;True;True;True;True;True	1874;1875;6990;6991;7248;9902;10203;11614;11987;11988;15984;16904;21397;22145;22271;23165;33967;36809;37036;43402	28203;28204;28205;28206;28207;28208;28209;28210;28211;28212;28213;28214;28215;28216;28217;28218;28219;28220;28221;28222;28223;28224;28225;28226;28227;28228;28229;28230;28231;28232;28233;28234;28235;28236;28237;28238;28239;101411;101412;101413;101414;101415;101416;101417;101418;101419;101420;101421;101422;101423;101424;105146;105147;105148;105149;105150;105151;105152;143151;143152;143153;143154;14…	34200;34201;34202;34203;34204;34205;34206;34207;34208;34209;34210;34211;34212;34213;34214;34215;34216;34217;34218;34219;34220;34221;34222;34223;34224;34225;34226;34227;34228;34229;34230;34231;34232;34233;34234;34235;34236;34237;34238;34239;34240;122624;122625;122626;122627;122628;122629;122630;122631;122632;122633;122634;122635;122636;122637;122638;122639;122640;127106;127107;127108;127109;127110…	34201;34217;122626;122632;127107;172990;177959;201312;208621;208629;285178;300974;389069;402010;404079;420200;606288;651441;654927;765753
sp|O09159|MA2B1_MOUSE	sp|O09159|MA2B1_MOUSE	14	14	14	sp|O09159|MA2B1_MOUSE Lysosomal alpha-mannosidase OS=Mus musculus OX=10090 GN=Man2b1 PE=1 SV=4	1	14	14	14	17.9	17.9	114.65	1013	1013	0	112.98	6025000000	143450000	174				212	3675;9777;12184;12622;15484;17095;17215;20937;26185;27368;38792;38793;41434;43069	True;True;True;True;True;True;True;True;True;True;True;True;True;True	3871;10257;12770;13229;16244;17948;18072;21991;27451;28697;40810;40811;43583;45307	56743;56744;56745;56746;56747;56748;56749;56750;56751;56752;56753;56754;56755;56756;56757;56758;56759;56760;56761;56762;56763;148043;148044;148045;148046;148047;185518;185519;185520;185521;185522;185523;185524;185525;185526;185527;185528;185529;185530;185531;185532;185533;185534;185535;185536;191856;191857;191858;191859;191860;191861;191862;191863;191864;191865;191866;191867;191868;191869;191870;…	68501;68502;68503;68504;68505;68506;68507;68508;68509;68510;68511;68512;68513;68514;68515;68516;68517;68518;68519;68520;68521;68522;68523;68524;68525;68526;178902;178903;178904;178905;178906;224963;224964;224965;224966;224967;224968;224969;224970;224971;224972;224973;224974;224975;224976;224977;224978;224979;224980;224981;224982;224983;224984;224985;232903;232904;232905;232906;232907;232908;23290…	68517;178903;224967;232916;289617;321681;324487;399791;494822;516527;717425;717427;769488;803384
sp|O09164|SODE_MOUSE	sp|O09164|SODE_MOUSE	6	6	6	sp|O09164|SODE_MOUSE Extracellular superoxide dismutase [Cu-Zn] OS=Mus musculus OX=10090 GN=Sod3 PE=1 SV=1	1	6	6	6	28.3	28.3	27.392	251	251	0	20.791	616190000	61619000	68				213	17470;18098;39715;43755;44406;45391	True;True;True;True;True;True	18342;19000;41770;46026;46709;47769	270886;270887;270888;270889;270890;270891;281674;281675;281676;281677;281678;281679;281680;281681;281682;281683;281684;281685;281686;281687;281688;281689;608137;608138;608139;608140;608141;608142;608143;608144;608145;608146;608147;608148;608149;608150;608151;608152;608153;608154;608155;608156;671928;671929;671930;671931;671932;671933;671934;671935;671936;671937;671938;671939;671940;671941;671942;…	330058;330059;330060;330061;330062;330063;330064;330065;330066;343386;343387;343388;343389;343390;343391;343392;343393;343394;343395;343396;343397;343398;343399;343400;343401;343402;733670;733671;733672;733673;733674;733675;733676;733677;733678;733679;733680;733681;733682;733683;733684;733685;733686;733687;733688;733689;733690;815332;815333;815334;815335;815336;815337;815338;815339;815340;815341;…	330066;343395;733689;815344;828229;848330
tr|Q9CQM8|Q9CQM8_MOUSE;sp|O09167|RL21_MOUSE	tr|Q9CQM8|Q9CQM8_MOUSE;sp|O09167|RL21_MOUSE	11;11	11;11	11;11	tr|Q9CQM8|Q9CQM8_MOUSE 60S ribosomal protein L21 OS=Mus musculus OX=10090 GN=Rpl21 PE=1 SV=1;sp|O09167|RL21_MOUSE 60S ribosomal protein L21 OS=Mus musculus OX=10090 GN=Rpl21 PE=1 SV=3	2	11	11	11	45	45	18.579	160	160;160	0	171.52	64401000000	10734000000	218				214	9717;16120;16121;16922;20939;21443;21602;41571;46463;48201;48202	True;True;True;True;True;True;True;True;True;True;True	10196;16917;16918;17762;17763;21993;22511;22675;43740;43741;48887;50709;50710;50711	147262;147263;247702;247703;247704;247705;247706;247707;247708;247709;247710;247711;247712;247713;247714;247715;247716;247717;261059;261060;261061;261062;261063;261064;261065;261066;261067;261068;261069;261070;261071;261072;261073;261074;261075;261076;261077;261078;261079;261080;261081;261082;261083;261084;261085;261086;261087;261088;261089;261090;261091;261092;261093;261094;261095;327628;327629;…	177894;177895;301290;301291;301292;301293;301294;301295;301296;301297;301298;301299;301300;301301;301302;301303;301304;301305;317668;317669;317670;317671;317672;317673;317674;317675;317676;317677;317678;317679;317680;317681;317682;317683;317684;317685;317686;317687;317688;317689;317690;317691;317692;317693;317694;317695;317696;317697;317698;317699;317700;317701;317702;317703;317704;317705;317706;…	177895;301295;301301;317686;399818;408606;411217;771922;869123;901514;901541	74	159
sp|O09172|GSH0_MOUSE;tr|H3BJA3|H3BJA3_MOUSE;tr|A0A0G2JDI4|A0A0G2JDI4_MOUSE;tr|F6VNW5|F6VNW5_MOUSE	sp|O09172|GSH0_MOUSE;tr|H3BJA3|H3BJA3_MOUSE;tr|A0A0G2JDI4|A0A0G2JDI4_MOUSE;tr|F6VNW5|F6VNW5_MOUSE	8;6;4;4	8;6;4;4	8;6;4;4	sp|O09172|GSH0_MOUSE Glutamate--cysteine ligase regulatory subunit OS=Mus musculus OX=10090 GN=Gclm PE=1 SV=1;tr|H3BJA3|H3BJA3_MOUSE Glutamate--cysteine ligase regulatory subunit (Fragment) OS=Mus musculus OX=10090 GN=Gclm PE=1 SV=1;tr|A0A0G2JDI4|A0A0G2JDI	4	8	8	8	32.8	32.8	30.534	274	274;199;98;153	0	220.42	23540000000	2140000000	159				215	157;3559;19726;19727;20641;24168;33445;41289	True;True;True;True;True;True;True;True	165;3750;20721;20722;21682;25339;35249;43434	2261;2262;2263;2264;2265;2266;2267;2268;2269;2270;2271;2272;2273;2274;55078;55079;55080;55081;55082;55083;55084;55085;55086;55087;55088;55089;55090;55091;55092;55093;55094;55095;55096;55097;55098;55099;55100;55101;55102;55103;55104;55105;55106;55107;55108;55109;55110;55111;55112;55113;55114;55115;55116;55117;55118;55119;55120;55121;55122;55123;55124;55125;55126;55127;309274;309275;309276;309277;3…	2666;2667;2668;2669;2670;2671;2672;2673;2674;2675;2676;2677;2678;2679;66425;66426;66427;66428;66429;66430;66431;66432;66433;66434;66435;66436;66437;66438;66439;66440;66441;66442;66443;66444;66445;66446;66447;66448;66449;66450;66451;66452;66453;66454;66455;66456;66457;66458;66459;66460;66461;66462;66463;66464;66465;66466;66467;66468;66469;66470;66471;66472;66473;66474;66475;66476;66477;377718;3777…	2674;66461;377727;377745;394333;457576;627612;766499
tr|Q05BJ1|Q05BJ1_MOUSE;sp|O09173|HGD_MOUSE	tr|Q05BJ1|Q05BJ1_MOUSE;sp|O09173|HGD_MOUSE	13;13	13;13	13;13	tr|Q05BJ1|Q05BJ1_MOUSE Hgd protein OS=Mus musculus OX=10090 GN=Hgd PE=1 SV=1;sp|O09173|HGD_MOUSE Homogentisate 1,2-dioxygenase OS=Mus musculus OX=10090 GN=Hgd PE=1 SV=2	2	13	13	13	45.5	45.5	45.503	404	404;445	0	323.31	125910000000	6295300000	625				216	4843;4844;12894;16534;19411;25820;33346;36281;38200;40492;45190;46778;48271	True;True;True;True;True;True;True;True;True;True;True;True;True	5084;5085;13513;17354;20365;27077;35145;38172;40179;42603;47558;49213;50789	73664;73665;73666;73667;73668;73669;73670;73671;73672;73673;73674;73675;73676;73677;73678;73679;73680;73681;73682;73683;73684;73685;73686;73687;73688;73689;73690;73691;73692;73693;73694;73695;73696;73697;73698;73699;73700;73701;73702;73703;73704;73705;73706;73707;73708;73709;73710;73711;73712;73713;73714;73715;73716;73717;73718;73719;73720;73721;73722;73723;73724;73725;195696;195697;195698;195699…	88568;88569;88570;88571;88572;88573;88574;88575;88576;88577;88578;88579;88580;88581;88582;88583;88584;88585;88586;88587;88588;88589;88590;88591;88592;88593;88594;88595;88596;88597;88598;88599;88600;88601;88602;88603;88604;88605;88606;88607;88608;88609;88610;88611;88612;88613;88614;88615;88616;88617;88618;88619;88620;88621;88622;88623;88624;88625;88626;88627;88628;88629;88630;88631;88632;88633;886…	88629;88660;237528;309431;370570;489141;625982;673353;707087;748752;845208;874113;902900	75	242
sp|O09174|AMACR_MOUSE	sp|O09174|AMACR_MOUSE	23	23	23	sp|O09174|AMACR_MOUSE Alpha-methylacyl-CoA racemase OS=Mus musculus OX=10090 GN=Amacr PE=1 SV=4	1	23	23	23	60.6	60.6	41.704	381	381	0	323.31	54509000000	2725400000	414				217	639;3362;3363;10856;10857;10858;11007;14851;14852;15562;21304;24716;27090;27565;35153;37806;37807;38802;39926;41660;41878;42850;45113	True;True;True;True;True;True;True;True;True;True;True;True;True;True;True;True;True;True;True;True;True;True;True	672;3544;3545;11377;11378;11379;11534;15573;15574;15575;16327;16328;22368;25919;28409;28903;37008;39767;39768;40821;41998;41999;43834;44063;45084;47479	9722;9723;9724;9725;9726;9727;9728;9729;9730;9731;9732;9733;9734;9735;9736;9737;9738;9739;9740;9741;9742;9743;9744;52338;52339;52340;52341;52342;52343;52344;52345;52346;52347;52348;52349;52350;52351;52352;52353;52354;52355;52356;52357;52358;52359;52360;52361;52362;52363;52364;52365;52366;52367;52368;52369;52370;163328;163329;163330;163331;163332;163333;163334;163335;163336;163337;163338;163339;16…	11659;11660;11661;11662;11663;11664;11665;11666;11667;11668;11669;11670;11671;11672;11673;11674;11675;11676;11677;11678;11679;11680;11681;11682;11683;11684;11685;11686;63307;63308;63309;63310;63311;63312;63313;63314;63315;63316;63317;63318;63319;63320;63321;63322;63323;63324;63325;63326;63327;63328;63329;63330;63331;63332;63333;63334;63335;63336;63337;63338;63339;63340;63341;63342;63343;63344;633…	11683;63308;63315;197168;197185;197189;199608;277796;277816;291021;405635;468219;512390;520223;654503;699985;700011;717529;737725;773889;777866;798420;843615	76;77;78;79	183;230;258;266
sp|O35071|KIF1C_MOUSE;tr|E9Q9B0|E9Q9B0_MOUSE;tr|Q3V3Y9|Q3V3Y9_MOUSE	sp|O35071|KIF1C_MOUSE;tr|E9Q9B0|E9Q9B0_MOUSE;tr|Q3V3Y9|Q3V3Y9_MOUSE	5;5;4	4;4;3	3;3;2	sp|O35071|KIF1C_MOUSE Kinesin-like protein KIF1C OS=Mus musculus OX=10090 GN=Kif1c PE=1 SV=2;tr|E9Q9B0|E9Q9B0_MOUSE Kinesin-like protein KIF1C OS=Mus musculus OX=10090 GN=Kif1c PE=1 SV=1;tr|Q3V3Y9|Q3V3Y9_MOUSE Kinesin-like protein OS=Mus musculus OX=10090	3	5	4	3	5	3.8	122.43	1100	1100;1112;425	0	8.3987	186520000	3108700	24				218	6705;13403;37412;40020;42291	False;True;True;True;True	7055;14049;39358;42099;44494	102462;102463;102464;102465;102466;102467;102468;102469;102470;102471;102472;102473;102474;102475;102476;102477;102478;102479;102480;102481;204128;204129;573421;573422;573423;573424;573425;573426;573427;573428;573429;573430;613132;613133;613134;613135;648845;648846;648847;648848;648849;648850;648851;648852;648853	123930;123931;123932;123933;123934;123935;123936;123937;123938;123939;123940;123941;123942;123943;123944;123945;123946;123947;123948;123949;247885;247886;692413;692414;692415;692416;692417;692418;692419;692420;692421;692422;739996;739997;739998;739999;740000;786027;786028;786029;786030;786031;786032;786033;786034;786035	123940;247885;692421;739996;786028
sp|O35075|DSCR3_MOUSE;tr|A0A338P6T5|A0A338P6T5_MOUSE	sp|O35075|DSCR3_MOUSE	4;1	4;1	4;1	sp|O35075|DSCR3_MOUSE Down syndrome critical region protein 3 homolog OS=Mus musculus OX=10090 GN=Dscr3 PE=1 SV=1	2	4	4	4	17.2	17.2	32.97	297	297;135	0	31.641	1253600000	78348000	80				219	28145;31771;37516;40387	True;True;True;True	29499;33483;39467;42492	436331;436332;436333;436334;436335;436336;436337;436338;436339;436340;436341;436342;436343;436344;436345;436346;436347;493466;493467;493468;493469;493470;493471;493472;493473;493474;493475;493476;493477;493478;493479;493480;493481;493482;493483;493484;493485;493486;575085;575086;575087;575088;575089;575090;575091;575092;575093;575094;575095;575096;575097;575098;575099;575100;575101;575102;575103;…	529756;529757;529758;529759;529760;529761;529762;529763;529764;529765;529766;529767;529768;529769;529770;529771;529772;529773;598290;598291;598292;598293;598294;598295;598296;598297;598298;598299;598300;598301;598302;598303;598304;598305;598306;598307;598308;598309;598310;694420;694421;694422;694423;694424;694425;694426;694427;694428;694429;694430;694431;694432;694433;694434;694435;694436;694437;…	529766;598302;694436;746517
tr|E9PWG9|E9PWG9_MOUSE;sp|O35099|M3K5_MOUSE;tr|A0A1L1ST18|A0A1L1ST18_MOUSE;tr|D3YVC4|D3YVC4_MOUSE;sp|A2AQW0|M3K15_MOUSE	tr|E9PWG9|E9PWG9_MOUSE;sp|O35099|M3K5_MOUSE;tr|A0A1L1ST18|A0A1L1ST18_MOUSE	4;4;3;1;1	4;4;3;1;1	4;4;3;1;1	tr|E9PWG9|E9PWG9_MOUSE Mitogen-activated protein kinase kinase kinase 5 OS=Mus musculus OX=10090 GN=Map3k5 PE=1 SV=1;sp|O35099|M3K5_MOUSE Mitogen-activated protein kinase kinase kinase 5 OS=Mus musculus OX=10090 GN=Map3k5 PE=1 SV=3;tr|A0A1L1ST18|A0A1L1ST18	5	4	4	4	3.8	3.8	153.58	1372	1372;1380;171;144;1331	0.0089064	1.841	62763000	883980	8				220	5345;18369;28204;48027	True;True;True;True	5625;19275;29558;50531	82412;285399;285400;285401;285402;437093;740482;740483	99779;347921;347922;347923;347924;530600;898665;898666	99779;347922;530600;898666
sp|O35114|SCRB2_MOUSE	sp|O35114|SCRB2_MOUSE	9	9	9	sp|O35114|SCRB2_MOUSE Lysosome membrane protein 2 OS=Mus musculus OX=10090 GN=Scarb2 PE=1 SV=3	1	9	9	9	23	23	54.043	478	478	0	252.76	7159700000	311290000	200				221	9066;12560;15161;20688;21863;31044;32169;35284;39544	True;True;True;True;True;True;True;True;True	9496;13167;15901;15902;21729;22946;32736;33907;37141;41593	137362;137363;137364;137365;137366;137367;137368;137369;137370;137371;137372;137373;137374;137375;137376;137377;137378;137379;137380;137381;137382;137383;137384;191119;191120;191121;191122;191123;191124;191125;191126;191127;191128;233429;233430;233431;233432;233433;233434;233435;233436;233437;233438;233439;233440;233441;233442;233443;233444;233445;233446;233447;233448;233449;233450;233451;233452;…	166196;166197;166198;166199;166200;166201;166202;166203;166204;166205;166206;166207;166208;166209;166210;166211;166212;166213;166214;166215;166216;166217;166218;166219;166220;166221;166222;232099;232100;232101;232102;232103;232104;232105;232106;232107;232108;283917;283918;283919;283920;283921;283922;283923;283924;283925;283926;283927;283928;283929;283930;283931;283932;283933;283934;283935;283936;…	166211;232108;283953;394968;416574;585906;605386;656510;729853	80	356
sp|O35127|C10_MOUSE	sp|O35127|C10_MOUSE	4	4	4	sp|O35127|C10_MOUSE Protein C10 OS=Mus musculus OX=10090 GN=Grcc10 PE=1 SV=1	1	4	4	4	53.2	53.2	13.194	126	126	0	14.92	616980000	88140000	51				222	3331;29906;39796;46149	True;True;True;True	3511;31440;41861;48559	51896;464141;464142;464143;464144;464145;464146;464147;464148;464149;464150;464151;464152;464153;464154;464155;464156;464157;464158;464159;609440;609441;609442;609443;609444;609445;609446;609447;609448;609449;609450;609451;710668;710669;710670;710671;710672;710673;710674;710675;710676;710677;710678	62783;563235;563236;563237;563238;563239;563240;563241;563242;563243;563244;563245;563246;563247;563248;563249;563250;563251;563252;563253;563254;563255;563256;563257;563258;563259;563260;563261;735334;735335;735336;735337;735338;735339;735340;735341;735342;735343;735344;735345;862897;862898;862899;862900;862901;862902;862903;862904;862905;862906;862907;862908	62783;563242;735338;862906
sp|O35129|PHB2_MOUSE;tr|F6QPR1|F6QPR1_MOUSE;tr|F6Q8V7|F6Q8V7_MOUSE	sp|O35129|PHB2_MOUSE;tr|F6QPR1|F6QPR1_MOUSE	20;11;6	20;11;6	20;11;6	sp|O35129|PHB2_MOUSE Prohibitin-2 OS=Mus musculus OX=10090 GN=Phb2 PE=1 SV=1;tr|F6QPR1|F6QPR1_MOUSE Prohibitin-2 (Fragment) OS=Mus musculus OX=10090 GN=Phb2 PE=1 SV=1	3	20	20	20	70.9	70.9	33.296	299	299;157;104	0	323.31	182670000000	8303000000	602				223	1821;3073;3230;3231;5605;5984;10195;10940;12369;18537;19904;20781;20948;24562;25867;29839;29840;33854;44684;44758	True;True;True;True;True;True;True;True;True;True;True;True;True;True;True;True;True;True;True;True	1917;3245;3407;3408;5899;6288;6289;10687;11463;12971;19447;20911;21828;22003;25754;27126;31362;31363;35668;46998;47076;47077	28741;28742;28743;28744;28745;28746;28747;28748;48025;48026;48027;50110;50111;50112;50113;50114;50115;50116;50117;50118;50119;50120;50121;50122;50123;50124;50125;50126;50127;50128;50129;50130;50131;50132;50133;50134;50135;86566;86567;86568;86569;86570;86571;86572;86573;86574;86575;86576;86577;86578;86579;86580;86581;86582;86583;86584;86585;86586;86587;86588;86589;86590;86591;86592;86593;86594;865…	34821;34822;34823;34824;34825;34826;34827;34828;34829;34830;58064;58065;58066;60544;60545;60546;60547;60548;60549;60550;60551;60552;60553;60554;60555;60556;60557;60558;60559;60560;60561;60562;60563;60564;60565;60566;60567;60568;60569;104913;104914;104915;104916;104917;104918;104919;104920;104921;104922;104923;104924;104925;104926;104927;104928;104929;104930;104931;104932;104933;104934;104935;1049…	34827;58064;60553;60568;104950;111584;185347;198314;228500;351768;381082;396791;399920;465802;490053;561694;561717;634891;834159;835731	81;82	101;120
sp|O35130|NEP1_MOUSE	sp|O35130|NEP1_MOUSE	2	2	2	sp|O35130|NEP1_MOUSE Ribosomal RNA small subunit methyltransferase NEP1 OS=Mus musculus OX=10090 GN=Emg1 PE=1 SV=1	1	2	2	2	11.5	11.5	26.974	244	244	0.0090815	1.808	24001000	1600100	8				224	9388;45709	True;True	9828;48095	142111;703338;703339;703340;703341;703342;703343	171808;853721;853722;853723;853724;853725;853726;853727	171808;853727
tr|A0A0U1RPM9|A0A0U1RPM9_MOUSE;sp|O35134|RPA1_MOUSE	tr|A0A0U1RPM9|A0A0U1RPM9_MOUSE;sp|O35134|RPA1_MOUSE	1;1	1;1	1;1	tr|A0A0U1RPM9|A0A0U1RPM9_MOUSE DNA-directed RNA polymerase I subunit RPA1 (Fragment) OS=Mus musculus OX=10090 GN=Polr1a PE=1 SV=1;sp|O35134|RPA1_MOUSE DNA-directed RNA polymerase I subunit RPA1 OS=Mus musculus OX=10090 GN=Polr1a PE=1 SV=2	2	1	1	1	2.2	2.2	84.928	743	743;1717	0.00095306	3.6432	23135000	564280	4				225	9374	True	9814	141916;141917;141918	171581;171582;171583;171584	171581
tr|E9PV44|E9PV44_MOUSE;sp|O35143|ATIF1_MOUSE	tr|E9PV44|E9PV44_MOUSE;sp|O35143|ATIF1_MOUSE	3;3	3;3	3;3	tr|E9PV44|E9PV44_MOUSE ATPase inhibitory factor 1 OS=Mus musculus OX=10090 GN=Atpif1 PE=1 SV=1;sp|O35143|ATIF1_MOUSE ATPase inhibitor, mitochondrial OS=Mus musculus OX=10090 GN=ATP5IF1 PE=1 SV=2	2	3	3	3	24.3	24.3	8.7887	74	74;106	0.0077552	1.9381	332800000	83199000	7				226	689;8699;9831	True;True;True	723;9122;10312	10450;132347;132348;132349;132350;132351;132352;132353;132354;132355;132356;132357;132358;148800;148801;148802;148803	12559;160104;160105;160106;160107;160108;160109;160110;160111;160112;160113;160114;160115;179761;179762;179763;179764	12559;160114;179763
tr|A0A1B0GQV3|A0A1B0GQV3_MOUSE;tr|A0A1B0GT05|A0A1B0GT05_MOUSE;sp|O35153|BET1L_MOUSE	tr|A0A1B0GQV3|A0A1B0GQV3_MOUSE;tr|A0A1B0GT05|A0A1B0GT05_MOUSE;sp|O35153|BET1L_MOUSE	1;1;1	1;1;1	1;1;1	tr|A0A1B0GQV3|A0A1B0GQV3_MOUSE BET1-like protein OS=Mus musculus OX=10090 GN=Bet1l PE=4 SV=1;tr|A0A1B0GT05|A0A1B0GT05_MOUSE Predicted gene 45785 OS=Mus musculus OX=10090 GN=Gm45785 PE=4 SV=1;sp|O35153|BET1L_MOUSE BET1-like protein OS=Mus musculus OX=10090	3	1	1	1	23.9	23.9	9.7972	88	88;94;111	0	9.0972	21874000	4374900	2				227	47947	True	50447	739202;739203;739204	897170;897171;897172	897172
tr|A2A9I0|A2A9I0_MOUSE;sp|O35166|GOSR2_MOUSE	tr|A2A9I0|A2A9I0_MOUSE;sp|O35166|GOSR2_MOUSE	8;8	8;8	8;8	tr|A2A9I0|A2A9I0_MOUSE Golgi SNAP receptor complex member 2 OS=Mus musculus OX=10090 GN=Gosr2 PE=1 SV=1;sp|O35166|GOSR2_MOUSE Golgi SNAP receptor complex member 2 OS=Mus musculus OX=10090 GN=Gosr2 PE=1 SV=2	2	8	8	8	39.4	39.4	19.571	165	165;212	0	63.44	2389800000	298720000	103				228	19150;21721;23882;23883;29358;34843;34844;47351	True;True;True;True;True;True;True;True	20089;20090;22799;25048;25049;30785;36694;36695;49815	298649;298650;298651;298652;298653;298654;298655;298656;298657;298658;298659;298660;298661;298662;298663;298664;298665;298666;298667;298668;298669;298670;298671;298672;298673;298674;298675;298676;298677;298678;298679;298680;298681;339456;372345;372346;372347;372348;372349;372350;372351;372352;372353;372354;372355;372356;372357;372358;372359;372360;372361;372362;372363;372364;372365;372366;372367;…	364760;364761;364762;364763;364764;364765;364766;364767;364768;364769;364770;364771;364772;364773;364774;364775;364776;364777;364778;364779;364780;364781;364782;364783;364784;364785;364786;364787;364788;364789;364790;364791;364792;364793;364794;364795;364796;364797;364798;364799;413870;452694;452695;452696;452697;452698;452699;452700;452701;452702;452703;452704;452705;452706;452707;452708;452709;…	364777;413870;452697;452715;551388;649511;649525;885067	83	132
sp|O35215|DOPD_MOUSE;tr|G3UZN1|G3UZN1_MOUSE	sp|O35215|DOPD_MOUSE;tr|G3UZN1|G3UZN1_MOUSE	12;7	6;2	6;2	sp|O35215|DOPD_MOUSE D-dopachrome decarboxylase OS=Mus musculus OX=10090 GN=Ddt PE=1 SV=3;tr|G3UZN1|G3UZN1_MOUSE D-dopachrome decarboxylase OS=Mus musculus OX=10090 GN=Ddt PE=1 SV=1	2	12	6	6	25.4	25.4	13.077	118	118;73	0	164.58	148600000000	16511000000	256				229	11480;11481;12243;12244;16095;19784;21564;30139;32857;32858;40777;45728	False;False;False;False;True;True;True;True;True;True;False;False	12032;12033;12830;12831;16890;20783;22637;31721;34631;34632;34633;42900;48116;48117;48118	173432;173433;173434;173435;173436;173437;173438;173439;173440;173441;173442;173443;173444;173445;173446;173447;173448;173449;173450;173451;173452;173453;173454;173455;173456;173457;173458;173459;173460;173461;173462;173463;173464;173465;173466;173467;173468;173469;173470;173471;173472;173473;173474;173475;173476;173477;173478;173479;173480;173481;173482;173483;173484;173485;173486;173487;173488;…	209629;209630;209631;209632;209633;209634;209635;209636;209637;209638;209639;209640;209641;209642;209643;209644;209645;209646;209647;209648;209649;209650;209651;209652;209653;209654;209655;209656;209657;209658;209659;209660;209661;209662;209663;209664;209665;209666;209667;209668;209669;209670;209671;209672;209673;209674;209675;209676;209677;209678;209679;209680;209681;209682;209683;209684;209685;…	209744;209889;226159;226282;300804;378958;410715;568125;617679;617788;755635;854204	84;85	46;50
sp|O35218|CPSF2_MOUSE	sp|O35218|CPSF2_MOUSE	3	3	3	sp|O35218|CPSF2_MOUSE Cleavage and polyadenylation specificity factor subunit 2 OS=Mus musculus OX=10090 GN=Cpsf2 PE=1 SV=1	1	3	3	3	3.2	3.2	88.382	782	782	0.0051713	2.203	151800000	3530200	11				230	8918;12090;12861	True;True;True	9345;12672;13480	135085;135086;184265;195173;195174;195175;195176;195177;195178;195179	163528;163529;223477;236860;236861;236862;236863;236864;236865;236866;236867	163528;223477;236864
sp|O35226|PSMD4_MOUSE	sp|O35226|PSMD4_MOUSE	8	8	7	sp|O35226|PSMD4_MOUSE 26S proteasome non-ATPase regulatory subunit 4 OS=Mus musculus OX=10090 GN=Psmd4 PE=1 SV=1	1	8	8	7	24.5	21.3	40.703	376	376	0	323.31	11205000000	800340000	118				231	13;18787;18788;27913;31047;35007;39594;45135	True;True;True;True;True;True;True;True	14;19712;19713;29258;32739;36859;41643;47501	100;101;102;103;104;105;106;107;108;109;110;111;112;113;114;115;292718;292719;292720;292721;292722;292723;292724;292725;292726;292727;292728;292729;292730;292731;292732;292733;292734;292735;432729;432730;432731;432732;432733;432734;432735;432736;432737;432738;432739;432740;432741;432742;432743;432744;432745;432746;432747;432748;432749;432750;432751;432752;432753;432754;432755;432756;482989;482990…	107;108;109;110;111;112;113;114;115;116;117;118;119;120;121;122;357308;357309;357310;357311;357312;357313;357314;357315;357316;357317;357318;357319;357320;357321;357322;357323;357324;357325;357326;357327;525358;525359;525360;525361;525362;525363;525364;525365;525366;525367;525368;525369;525370;525371;525372;525373;525374;525375;525376;525377;525378;525379;525380;525381;525382;525383;525384;525385…	114;357317;357327;525383;585942;652078;730649;844199
sp|O35239|PTN9_MOUSE;tr|A0A1L1STP0|A0A1L1STP0_MOUSE	sp|O35239|PTN9_MOUSE	3;1	3;1	3;1	sp|O35239|PTN9_MOUSE Tyrosine-protein phosphatase non-receptor type 9 OS=Mus musculus OX=10090 GN=Ptpn9 PE=1 SV=2	2	3	3	3	7.1	7.1	67.969	593	593;144	0.0014025	3.2589	50540000	1531500	10				232	6359;8214;32162	True;True;True	6694;8625;33900	98012;98013;98014;98015;125266;499410;499411;499412	118659;118660;118661;118662;118663;151619;605322;605323;605324;605325	118662;151619;605322
tr|A2AAN0|A2AAN0_MOUSE;sp|O35250|EXOC7_MOUSE;tr|A2AAN3|A2AAN3_MOUSE	tr|A2AAN0|A2AAN0_MOUSE;sp|O35250|EXOC7_MOUSE;tr|A2AAN3|A2AAN3_MOUSE	8;8;4	8;8;4	8;8;4	tr|A2AAN0|A2AAN0_MOUSE Exocyst complex component 7 OS=Mus musculus OX=10090 GN=Exoc7 PE=1 SV=1;sp|O35250|EXOC7_MOUSE Exocyst complex component 7 OS=Mus musculus OX=10090 GN=Exoc7 PE=1 SV=2;tr|A2AAN3|A2AAN3_MOUSE Exocyst complex component 7 (Fragment) OS=Mu	3	8	8	8	16.1	16.1	78.505	684	684;697;288	0	40.923	293490000	8385500	45				233	3946;16697;31880;32088;33370;36888;44492;46392	True;True;True;True;True;True;True;True	4156;17521;33603;33823;35169;38809;46800;48813	60702;60703;60704;60705;60706;60707;60708;60709;60710;257026;257027;495057;495058;495059;495060;495061;495062;495063;495064;495065;498402;517035;517036;565815;565816;565817;683907;683908;683909;683910;683911;683912;683913;683914;683915;683916;683917;683918;683919;683920;683921;683922;714571;714572	73297;73298;73299;73300;73301;73302;73303;73304;73305;312659;312660;600131;600132;600133;600134;600135;600136;600137;600138;600139;600140;604142;626256;626257;683393;683394;683395;829801;829802;829803;829804;829805;829806;829807;829808;829809;829810;829811;829812;829813;829814;829815;829816;867543;867544	73302;312660;600135;604142;626256;683395;829809;867543
sp|O35286|DHX15_MOUSE;tr|Q497W9|Q497W9_MOUSE;tr|A0A0G2JG10|A0A0G2JG10_MOUSE;tr|A0A0G2JGQ5|A0A0G2JGQ5_MOUSE	sp|O35286|DHX15_MOUSE;tr|Q497W9|Q497W9_MOUSE;tr|A0A0G2JG10|A0A0G2JG10_MOUSE	22;21;18;7	22;21;18;7	21;20;17;7	sp|O35286|DHX15_MOUSE Pre-mRNA-splicing factor ATP-dependent RNA helicase DHX15 OS=Mus musculus OX=10090 GN=Dhx15 PE=1 SV=2;tr|Q497W9|Q497W9_MOUSE DEAH (Asp-Glu-Ala-His) box polypeptide 15 OS=Mus musculus OX=10090 GN=Dhx15 PE=1 SV=1;tr|A0A0G2JG10|A0A0G2JG1	4	22	22	21	33.2	32.1	91.006	795	795;703;608;186	0	60.342	5254000000	134720000	310				234	2542;3562;4352;7507;10446;11051;12940;17425;17453;18320;18946;19556;20183;21980;23597;27103;36199;38100;41079;44199;47721;48226	True;True;True;True;True;True;True;True;True;True;True;True;True;True;True;True;True;True;True;True;True;True	2669;3753;4570;7893;10947;11582;13563;18297;18325;19225;19875;20520;21204;23065;24752;28423;38079;40074;43218;43219;46492;50212;50742	39762;39763;39764;39765;39766;39767;39768;39769;39770;39771;39772;39773;39774;39775;39776;39777;39778;39779;39780;39781;55138;66600;66601;66602;115354;115355;115356;115357;115358;115359;115360;115361;115362;115363;115364;115365;115366;115367;115368;115369;115370;115371;115372;157531;157532;157533;157534;157535;157536;157537;157538;157539;166277;166278;166279;166280;196550;196551;196552;196553;196…	47883;47884;47885;47886;47887;47888;47889;47890;47891;47892;47893;47894;47895;47896;47897;47898;47899;47900;47901;47902;47903;47904;47905;47906;66488;80195;80196;80197;139591;139592;139593;139594;139595;139596;139597;139598;139599;139600;139601;139602;139603;139604;139605;139606;139607;139608;139609;139610;190086;190087;190088;190089;190090;190091;190092;190093;190094;190095;190096;190097;200766;…	47883;66488;80196;139600;190090;200766;238577;329177;329814;346794;360425;373593;385950;418697;448630;512637;671505;705407;762682;824460;892994;902111	86	273
sp|O35295|PURB_MOUSE;sp|Q8R4E6|PURG_MOUSE	sp|O35295|PURB_MOUSE	7;1	6;0	6;0	sp|O35295|PURB_MOUSE Transcriptional activator protein Pur-beta OS=Mus musculus OX=10090 GN=Purb PE=1 SV=3	2	7	6	6	37	37	33.901	324	324;350	0	98.048	1946900000	216320000	83				235	6623;14113;14116;14117;17795;30685;35321	True;True;True;True;True;True;False	6967;14793;14796;14797;18677;32351;37179	101221;101222;101223;101224;101225;101226;101227;101228;101229;101230;101231;101232;101233;101234;101235;101236;101237;101238;215564;215565;215566;215567;215568;215569;215570;215571;215572;215573;215574;215575;215576;215577;215578;215582;215583;215584;215585;215586;215587;215588;215589;215590;215591;215592;215593;215594;215595;215596;215597;215598;215599;215600;215601;215602;215603;215604;215605;…	122404;122405;122406;122407;122408;122409;122410;122411;122412;122413;122414;122415;122416;122417;122418;122419;122420;122421;122422;122423;122424;122425;122426;262109;262110;262111;262112;262113;262114;262115;262116;262117;262118;262119;262120;262121;262122;262123;262127;262128;262129;262130;262131;262132;262133;262134;262135;262136;262137;262138;262139;262140;262141;262142;262143;262144;262145;…	122404;262120;262138;262158;336580;578830;656946
sp|O35309|NMI_MOUSE;tr|B7ZD12|B7ZD12_MOUSE;tr|B7ZD13|B7ZD13_MOUSE	sp|O35309|NMI_MOUSE	10;1;1	10;1;1	10;1;1	sp|O35309|NMI_MOUSE N-myc-interactor OS=Mus musculus OX=10090 GN=Nmi PE=1 SV=1	3	10	10	10	38.5	38.5	35.235	314	314;66;75	0	28.432	1697400000	94300000	88				236	7869;19764;21894;31078;31905;36609;42694;45532;48432;48433	True;True;True;True;True;True;True;True;True;True	8262;20761;22978;32771;33628;38513;44922;47915;50954;50955	120032;120033;309921;309922;309923;309924;309925;309926;309927;309928;309929;309930;309931;309932;309933;309934;309935;309936;309937;309938;309939;309940;309941;309942;309943;309944;342245;342246;342247;342248;342249;342250;342251;342252;342253;342254;342255;342256;342257;483375;483376;483377;495452;495453;561538;561539;561540;561541;561542;561543;561544;561545;561546;655386;700719;700720;700721;…	145137;145138;378545;378546;378547;378548;378549;378550;378551;378552;378553;378554;378555;378556;378557;378558;378559;378560;378561;378562;378563;378564;378565;378566;378567;378568;417349;417350;417351;417352;417353;417354;417355;417356;417357;417358;417359;417360;417361;586416;586417;586418;600633;600634;678455;678456;678457;678458;678459;678460;678461;678462;678463;678464;794989;850558;850559;…	145137;378558;417359;586416;600633;678464;794989;850571;906679;906688
sp|O35326|SRSF5_MOUSE;tr|Q9D8S5|Q9D8S5_MOUSE	sp|O35326|SRSF5_MOUSE;tr|Q9D8S5|Q9D8S5_MOUSE	7;7	6;6	6;6	sp|O35326|SRSF5_MOUSE Serine/arginine-rich splicing factor 5 OS=Mus musculus OX=10090 GN=Srsf5 PE=1 SV=2;tr|Q9D8S5|Q9D8S5_MOUSE MCG7614, isoform CRA_c OS=Mus musculus OX=10090 GN=Srsf5 PE=1 SV=1	2	7	6	6	22.3	22.3	30.891	269	269;270	0	15.269	2001600000	250200000	48				237	4440;13911;25233;26431;33160;35352;45737	True;True;False;True;True;True;True	4664;14578;26462;27727;34951;37211;48127	67759;212154;212155;212156;212157;212158;212159;393287;393288;393289;393290;393291;393292;393293;393294;412276;412277;412278;412279;412280;412281;412282;412283;412284;412285;412286;412287;412288;412289;412290;412291;412292;412293;412294;514002;514003;514004;514005;514006;514007;514008;514009;514010;514011;514012;514013;514014;514015;543608;543609;703950;703951;703952;703953;703954	81532;257678;257679;257680;257681;257682;257683;478289;478290;478291;478292;478293;478294;478295;478296;501263;501264;501265;501266;501267;501268;501269;501270;501271;501272;501273;501274;501275;501276;501277;501278;501279;501280;501281;501282;501283;501284;501285;622725;622726;622727;622728;622729;622730;622731;622732;622733;622734;622735;622736;622737;622738;657452;657453;854597;854598;854599;8…	81532;257683;478294;501283;622735;657452;854599
sp|O35343|IMA3_MOUSE;tr|A0A0B4J1E7|A0A0B4J1E7_MOUSE;tr|D3YTN1|D3YTN1_MOUSE	sp|O35343|IMA3_MOUSE;tr|A0A0B4J1E7|A0A0B4J1E7_MOUSE;tr|D3YTN1|D3YTN1_MOUSE	6;6;4	4;4;3	4;4;3	sp|O35343|IMA3_MOUSE Importin subunit alpha-3 OS=Mus musculus OX=10090 GN=Kpna4 PE=1 SV=1;tr|A0A0B4J1E7|A0A0B4J1E7_MOUSE Importin subunit alpha-3 OS=Mus musculus OX=10090 GN=Kpna4 PE=1 SV=1;tr|D3YTN1|D3YTN1_MOUSE Importin subunit alpha-3 (Fragment) OS=Mus	3	6	4	4	4.8	4.8	57.922	521	521;623;111	0.0014078	3.3512	206700000	12919000	15				238	7303;18247;26123;30908;30909;34538	False;True;False;True;True;True	7679;19150;27388;32592;32593;36380	111652;111653;111654;111655;111656;111657;111658;111659;111660;111661;111662;111663;111664;111665;111666;111667;111668;111669;111670;111671;111672;111673;283595;283596;283597;283598;283599;283600;283601;283602;283603;283604;406328;406329;406330;406331;406332;406333;406334;406335;406336;406337;406338;406339;406340;480463;480464;533005;533006;533007	135004;135005;135006;135007;135008;135009;135010;135011;135012;135013;135014;135015;135016;135017;135018;135019;135020;135021;135022;135023;135024;135025;135026;135027;135028;135029;345734;345735;345736;345737;345738;345739;345740;345741;345742;345743;493857;493858;493859;493860;493861;493862;493863;493864;493865;493866;493867;493868;493869;493870;582822;582823;645006;645007;645008	135021;345737;493857;582822;582823;645006
sp|O35344|IMA4_MOUSE	sp|O35344|IMA4_MOUSE	8	8	6	sp|O35344|IMA4_MOUSE Importin subunit alpha-4 OS=Mus musculus OX=10090 GN=Kpna3 PE=1 SV=1	1	8	8	6	19.8	14.2	57.772	521	521	0	29.625	3633200000	213720000	106				239	808;6671;7303;17456;18281;26123;32579;37256	True;True;True;True;True;True;True;True	850;7018;7679;18328;19186;27388;34342;39193	11992;11993;11994;11995;101936;101937;101938;101939;101940;101941;101942;101943;101944;101945;101946;101947;101948;101949;101950;101951;101952;101953;101954;101955;101956;101957;111652;111653;111654;111655;111656;111657;111658;111659;111660;111661;111662;111663;111664;111665;111666;111667;111668;111669;111670;111671;111672;111673;270709;270710;270711;284015;284016;284017;284018;284019;284020;2840…	14377;14378;14379;14380;123298;123299;123300;123301;123302;123303;123304;123305;123306;123307;123308;123309;123310;123311;123312;123313;123314;123315;123316;123317;123318;123319;123320;135004;135005;135006;135007;135008;135009;135010;135011;135012;135013;135014;135015;135016;135017;135018;135019;135020;135021;135022;135023;135024;135025;135026;135027;135028;135029;329866;329867;329868;346219;3462…	14377;123305;135021;329866;346236;493857;612812;689491
sp|O35345|IMA7_MOUSE;tr|Q4FJZ2|Q4FJZ2_MOUSE	sp|O35345|IMA7_MOUSE;tr|Q4FJZ2|Q4FJZ2_MOUSE	4;3	4;3	2;1	sp|O35345|IMA7_MOUSE Importin subunit alpha-7 OS=Mus musculus OX=10090 GN=Kpna6 PE=1 SV=2;tr|Q4FJZ2|Q4FJZ2_MOUSE Importin subunit alpha OS=Mus musculus OX=10090 GN=Kpna6 PE=1 SV=1	2	4	4	2	10.6	6	59.964	536	536;533	0	53.486	2239800000	97383000	51				240	7305;20790;28332;29394	True;True;True;True	7681;21837;29690;30823	111686;111687;111688;111689;111690;111691;111692;325288;325289;325290;325291;325292;325293;325294;325295;325296;325297;325298;325299;325300;325301;325302;325303;325304;325305;325306;325307;325308;325309;325310;325311;325312;325313;438861;438862;438863;438864;438865;438866;438867;438868;438869;438870;438871;438872;438873;454916;454917;454918;454919;454920	135042;135043;135044;135045;135046;135047;135048;396893;396894;396895;396896;396897;396898;396899;396900;396901;396902;396903;396904;396905;396906;396907;396908;396909;396910;396911;396912;396913;396914;396915;396916;396917;396918;396919;396920;396921;532773;532774;532775;532776;532777;532778;532779;532780;532781;532782;532783;532784;532785;551817;551818;551819;551820;551821	135042;396912;532778;551820
sp|O35350|CAN1_MOUSE	sp|O35350|CAN1_MOUSE	19	19	19	sp|O35350|CAN1_MOUSE Calpain-1 catalytic subunit OS=Mus musculus OX=10090 GN=Capn1 PE=1 SV=1	1	19	19	19	28.9	28.9	82.105	713	713	0	27.923	2412700000	58845000	161				241	2962;3194;4788;5688;8823;9288;20167;21070;21993;23143;23833;24602;28356;32653;32732;32746;37351;44737;48019	True;True;True;True;True;True;True;True;True;True;True;True;True;True;True;True;True;True;True	3127;3371;5024;5986;9248;9727;21187;22129;23078;24283;24999;25798;29714;34421;34505;34519;39293;47052;50523	46559;49576;49577;49578;49579;72828;72829;72830;72831;72832;72833;72834;72835;72836;72837;72838;72839;72840;87828;87829;87830;87831;87832;87833;87834;87835;87836;133933;133934;133935;133936;133937;133938;133939;133940;133941;133942;133943;133944;133945;133946;133947;140767;140768;140769;140770;140771;140772;140773;140774;140775;140776;140777;140778;140779;140780;140781;315880;315881;315882;315883…	56311;59910;59911;59912;59913;59914;87539;87540;87541;87542;87543;87544;87545;87546;87547;87548;87549;87550;87551;106417;106418;106419;106420;106421;106422;106423;106424;106425;106426;162068;162069;162070;162071;162072;162073;162074;162075;162076;162077;162078;162079;162080;162081;162082;170289;170290;170291;170292;170293;170294;170295;170296;170297;170298;170299;170300;170301;170302;170303;38576…	56311;59911;87548;106423;162070;170295;385763;401727;418875;440748;452075;466453;533179;614520;615787;615909;691164;835328;898529
sp|O35382|EXOC4_MOUSE;tr|Q8C391|Q8C391_MOUSE;tr|Q9CXE1|Q9CXE1_MOUSE	sp|O35382|EXOC4_MOUSE;tr|Q8C391|Q8C391_MOUSE;tr|Q9CXE1|Q9CXE1_MOUSE	8;5;5	8;5;5	8;5;5	sp|O35382|EXOC4_MOUSE Exocyst complex component 4 OS=Mus musculus OX=10090 GN=Exoc4 PE=1 SV=2;tr|Q8C391|Q8C391_MOUSE Exocyst complex component 4 OS=Mus musculus OX=10090 GN=Exoc4 PE=1 SV=1;tr|Q9CXE1|Q9CXE1_MOUSE Exocyst complex component 4 OS=Mus musculus	3	8	8	8	9.5	9.5	110.54	975	975;506;522	0.00025432	4.9863	96395000	1752600	19				242	1951;7881;10053;17634;28746;35180;39408;41377	True;True;True;True;True;True;True;True	2051;8274;10541;18512;30122;37035;41451;43526	30842;30843;120160;120161;120162;120163;120164;120165;120166;151692;151693;273704;273705;445486;541413;541414;602644;602645;634569;634570	37279;37280;145274;145275;145276;145277;145278;145279;145280;183037;183038;333521;333522;540689;654923;654924;727115;727116;768050;768051	37280;145278;183037;333521;540689;654924;727116;768050
sp|O35386|PAHX_MOUSE	sp|O35386|PAHX_MOUSE	19	19	19	sp|O35386|PAHX_MOUSE Phytanoyl-CoA dioxygenase, peroxisomal OS=Mus musculus OX=10090 GN=Phyh PE=1 SV=1	1	19	19	19	43.5	43.5	38.607	338	338	0	122.18	24241000000	1346700000	310				243	6851;7874;10721;13257;13692;16004;16005;19933;21425;22909;22910;30601;31780;31803;33353;43914;43915;47603;47604	True;True;True;True;True;True;True;True;True;True;True;True;True;True;True;True;True;True;True	7204;8267;11237;13894;14352;16794;16795;20940;22493;24035;24036;32263;33492;33516;35152;46192;46193;50084;50085	104394;120063;120064;120065;120066;120067;120068;161391;161392;161393;161394;161395;161396;161397;161398;161399;161400;161401;161402;201730;201731;201732;201733;201734;201735;201736;201737;201738;201739;201740;201741;201742;201743;201744;201745;201746;201747;201748;201749;201750;201751;201752;208995;208996;208997;208998;208999;209000;209001;209002;209003;209004;209005;209006;209007;209008;209009;…	126207;145169;145170;145171;145172;145173;145174;194706;194707;194708;194709;194710;194711;194712;194713;194714;194715;194716;194717;194718;194719;194720;244959;244960;244961;244962;244963;244964;244965;244966;244967;244968;244969;244970;244971;244972;244973;244974;244975;244976;244977;244978;244979;244980;244981;253860;253861;253862;253863;253864;253865;253866;253867;253868;253869;253870;253871;…	126207;145172;194707;244978;253911;298725;298738;381557;408188;436177;436205;577616;598481;598789;626057;818076;818105;891102;891109
sp|O35387|HAX1_MOUSE;tr|A0A0G2JFF9|A0A0G2JFF9_MOUSE;tr|A0A0G2JDP0|A0A0G2JDP0_MOUSE;tr|A0A0G2JE46|A0A0G2JE46_MOUSE;tr|A0A0G2JEE6|A0A0G2JEE6_MOUSE;tr|A0A0G2JGG5|A0A0G2JGG5_MOUSE;tr|A0A0G2JGR0|A0A0G2JGR0_MOUSE	sp|O35387|HAX1_MOUSE;tr|A0A0G2JFF9|A0A0G2JFF9_MOUSE;tr|A0A0G2JDP0|A0A0G2JDP0_MOUSE;tr|A0A0G2JE46|A0A0G2JE46_MOUSE	7;6;6;4;3;2;1	7;6;6;4;3;2;1	7;6;6;4;3;2;1	sp|O35387|HAX1_MOUSE HCLS1-associated protein X-1 OS=Mus musculus OX=10090 GN=Hax1 PE=1 SV=1;tr|A0A0G2JFF9|A0A0G2JFF9_MOUSE HCLS1-associated protein X-1 OS=Mus musculus OX=10090 GN=Hax1 PE=1 SV=1;tr|A0A0G2JDP0|A0A0G2JDP0_MOUSE HCLS1-associated protein X-1	7	7	7	7	41.8	41.8	31.654	280	280;254;277;196;151;69;36	0	28.74	871690000	54481000	58				244	4886;5671;10211;11726;13890;20519;23519	True;True;True;True;True;True;True	5132;5967;10707;12294;14555;21559;24671	74472;74473;74474;74475;74476;74477;74478;74479;74480;74481;74482;74483;87511;154036;154037;177495;177496;177497;177498;177499;177500;177501;177502;177503;177504;177505;177506;177507;177508;177509;177510;177511;177512;177513;177514;177515;177516;177517;177518;211731;211732;211733;211734;211735;211736;211737;211738;321222;321223;367694;367695;367696	89553;89554;89555;89556;89557;89558;89559;89560;89561;89562;89563;89564;89565;89566;106014;185829;185830;214709;214710;214711;214712;214713;214714;214715;214716;214717;214718;214719;214720;214721;214722;214723;214724;214725;214726;214727;214728;214729;214730;214731;214732;214733;257170;257171;257172;257173;257174;257175;257176;257177;257178;257179;257180;257181;257182;392039;392040;447412;447413;…	89559;106014;185829;214726;257176;392039;447414
sp|O35405|PLD3_MOUSE	sp|O35405|PLD3_MOUSE	6	6	6	sp|O35405|PLD3_MOUSE Phospholipase D3 OS=Mus musculus OX=10090 GN=Pld3 PE=1 SV=1	1	6	6	6	18	18	54.388	488	488	0	19.091	897290000	59819000	56				245	2269;17966;18312;24352;35318;38821	True;True;True;True;True;True	2384;18861;19217;25531;37176;40840	35825;35826;35827;35828;35829;35830;35831;35832;35833;35834;35835;35836;35837;35838;35839;35840;35841;35842;279463;279464;279465;279466;279467;279468;279469;279470;279471;279472;279473;279474;284405;284406;379642;543159;543160;594676;594677;594678;594679;594680;594681;594682;594683;594684;594685;594686;594687;594688;594689;594690;594691;594692;594693;594694;594695;594696;594697;594698;594699	43211;43212;43213;43214;43215;43216;43217;43218;43219;43220;43221;43222;43223;43224;43225;43226;43227;43228;340626;340627;340628;340629;340630;340631;340632;340633;340634;340635;340636;340637;340638;340639;346671;346672;461629;656936;656937;717986;717987;717988;717989;717990;717991;717992;717993;717994;717995;717996;717997;717998;717999;718000;718001;718002;718003;718004;718005;718006;718007;7180…	43215;340631;346671;461629;656937;718009
sp|O35423|SPYA_MOUSE	sp|O35423|SPYA_MOUSE	17	17	17	sp|O35423|SPYA_MOUSE Serine--pyruvate aminotransferase, mitochondrial OS=Mus musculus OX=10090 GN=Agxt PE=1 SV=3	1	17	17	17	37.4	37.4	45.912	414	414	0	323.31	126740000000	5760900000	415				246	100;6312;7473;9484;11512;11513;17176;18589;18590;22610;25868;26829;32971;33589;41020;44272;44646	True;True;True;True;True;True;True;True;True;True;True;True;True;True;True;True;True	104;6647;7859;9938;9939;9940;12066;12067;18032;19503;19504;23727;27127;28137;34751;35395;43159;46570;46959	1409;1410;1411;1412;1413;1414;1415;1416;97574;97575;97576;114772;143662;143663;143664;143665;143666;143667;143668;143669;143670;143671;143672;143673;143674;143675;143676;143677;143678;143679;143680;143681;143682;143683;143684;143685;143686;143687;143688;143689;143690;143691;143692;143693;143694;143695;143696;143697;143698;143699;143700;143701;143702;143703;174101;174102;174103;174104;174105;17410…	1659;1660;1661;1662;1663;1664;1665;1666;118149;118150;118151;138931;173638;173639;173640;173641;173642;173643;173644;173645;173646;173647;173648;173649;173650;173651;173652;173653;173654;173655;173656;173657;173658;173659;173660;173661;173662;173663;173664;173665;173666;173667;173668;173669;173670;173671;173672;173673;173674;173675;173676;173677;173678;173679;173680;173681;173682;173683;173684;17…	1662;118150;138931;173661;210581;210602;323559;352720;352741;429970;490089;508163;619325;630223;761532;825735;833456	87;88	75;79
sp|O35435|PYRD_MOUSE;tr|E9Q1V3|E9Q1V3_MOUSE;tr|F6TCT7|F6TCT7_MOUSE;tr|D3YZY5|D3YZY5_MOUSE;tr|F6ZQJ5|F6ZQJ5_MOUSE	sp|O35435|PYRD_MOUSE;tr|E9Q1V3|E9Q1V3_MOUSE;tr|F6TCT7|F6TCT7_MOUSE	10;8;5;4;3	10;8;5;4;3	10;8;5;4;3	sp|O35435|PYRD_MOUSE Dihydroorotate dehydrogenase (quinone), mitochondrial OS=Mus musculus OX=10090 GN=Dhodh PE=1 SV=2;tr|E9Q1V3|E9Q1V3_MOUSE Dihydroorotate dehydrogenase (quinone), mitochondrial OS=Mus musculus OX=10090 GN=Dhodh PE=1 SV=1;tr|F6TCT7|F6TCT7	5	10	10	10	39	39	42.699	395	395;277;167;103;96	0	21.626	5318300000	253250000	87				247	8894;9012;12668;16841;17889;19267;24455;42118;43536;44167	True;True;True;True;True;True;True;True;True;True	9320;9442;13278;17673;18780;20210;25642;44311;45796;46458	134778;134779;136485;136486;136487;136488;136489;136490;136491;136492;136493;136494;136495;136496;192642;259291;259292;259293;259294;259295;259296;259297;259298;259299;259300;259301;259302;259303;259304;259305;259306;259307;278131;278132;278133;278134;301011;301012;301013;301014;301015;301016;301017;301018;301019;301020;301021;301022;301023;301024;301025;301026;381104;646112;668442;678662;678663;…	163033;163034;165218;165219;165220;165221;165222;165223;165224;165225;165226;165227;165228;165229;233841;315450;315451;315452;315453;315454;315455;315456;315457;315458;315459;315460;315461;315462;315463;315464;315465;315466;315467;339044;339045;339046;339047;367773;367774;367775;367776;367777;367778;367779;367780;367781;367782;367783;367784;367785;367786;367787;367788;367789;367790;367791;367792;…	163034;165227;233841;315467;339047;367780;463411;782511;811070;823423
tr|E9Q0T0|E9Q0T0_MOUSE;tr|G5E8W7|G5E8W7_MOUSE;sp|O35448|PPT2_MOUSE;tr|E9PVM9|E9PVM9_MOUSE;tr|F6SPQ1|F6SPQ1_MOUSE	tr|E9Q0T0|E9Q0T0_MOUSE;tr|G5E8W7|G5E8W7_MOUSE;sp|O35448|PPT2_MOUSE;tr|E9PVM9|E9PVM9_MOUSE;tr|F6SPQ1|F6SPQ1_MOUSE	4;4;4;2;2	4;4;4;2;2	4;4;4;2;2	tr|E9Q0T0|E9Q0T0_MOUSE Lysosomal thioesterase PPT2 (Fragment) OS=Mus musculus OX=10090 GN=Ppt2 PE=1 SV=1;tr|G5E8W7|G5E8W7_MOUSE Lysosomal thioesterase PPT2 (Fragment) OS=Mus musculus OX=10090 GN=Ppt2 PE=1 SV=1;sp|O35448|PPT2_MOUSE Lysosomal thioesterase PP	5	4	4	4	31	31	23.143	203	203;236;302;102;247	0	115.71	2104100000	300590000	67				248	2288;7619;10122;46810	True;True;True;True	2403;8006;10612;49245	36056;36057;36058;36059;36060;36061;36062;36063;36064;36065;36066;36067;36068;36069;36070;36071;36072;36073;36074;36075;36076;116943;116944;116945;152695;152696;152697;152698;152699;152700;152701;152702;152703;152704;152705;152706;152707;152708;152709;152710;152711;152712;152713;152714;152715;152716;152717;152718;720535;720536;720537;720538;720539;720540;720541;720542;720543;720544;720545;720546;…	43469;43470;43471;43472;43473;43474;43475;43476;43477;43478;43479;43480;43481;43482;43483;43484;43485;43486;43487;43488;43489;43490;141454;141455;141456;184164;184165;184166;184167;184168;184169;184170;184171;184172;184173;184174;184175;184176;184177;184178;184179;184180;184181;184182;184183;184184;184185;184186;184187;184188;874726;874727;874728;874729;874730;874731;874732;874733;874734;874735;8…	43490;141455;184184;874730
sp|O35459|ECH1_MOUSE;tr|F7B227|F7B227_MOUSE	sp|O35459|ECH1_MOUSE;tr|F7B227|F7B227_MOUSE	15;10	15;10	15;10	sp|O35459|ECH1_MOUSE Delta(3,5)-Delta(2,4)-dienoyl-CoA isomerase, mitochondrial OS=Mus musculus OX=10090 GN=Ech1 PE=1 SV=1;tr|F7B227|F7B227_MOUSE Delta(3,5)-Delta(2,4)-dienoyl-CoA isomerase, mitochondrial (Fragment) OS=Mus musculus OX=10090 GN=Ech1 PE=1 SV	2	15	15	15	46.5	46.5	36.118	327	327;177	0	323.31	39764000000	1988200000	387				249	2870;4540;5231;10462;10463;17632;17633;19710;22217;29983;35087;37664;40513;43529;44037	True;True;True;True;True;True;True;True;True;True;True;True;True;True;True	3033;4773;5502;10964;10965;10966;18510;18511;20704;23320;31531;31532;31533;36941;39622;42625;45789;46319	45288;45289;45290;45291;45292;45293;45294;45295;45296;45297;45298;45299;45300;45301;45302;45303;45304;45305;45306;45307;45308;45309;45310;45311;45312;69500;69501;69502;69503;69504;69505;69506;69507;69508;80552;80553;80554;80555;80556;80557;80558;80559;80560;157791;157792;157793;157794;157795;157796;157797;157798;157799;157800;157801;157802;157803;157804;157805;157806;157807;157808;157809;157810;1…	54677;54678;54679;54680;54681;54682;54683;54684;54685;54686;54687;54688;54689;54690;54691;54692;54693;54694;54695;54696;54697;54698;54699;54700;54701;83597;83598;83599;83600;83601;83602;83603;83604;83605;83606;83607;97632;97633;97634;97635;97636;97637;97638;97639;97640;97641;97642;190380;190381;190382;190383;190384;190385;190386;190387;190388;190389;190390;190391;190392;190393;190394;190395;19039…	54697;83598;97642;190405;190435;333480;333500;377504;422632;564782;653482;697257;749294;810904;820318	89;90;91	199;231;232
sp|O35465|FKBP8_MOUSE;tr|F6WP10|F6WP10_MOUSE;tr|D3Z597|D3Z597_MOUSE	sp|O35465|FKBP8_MOUSE	6;1;1	6;1;1	6;1;1	sp|O35465|FKBP8_MOUSE Peptidyl-prolyl cis-trans isomerase FKBP8 OS=Mus musculus OX=10090 GN=Fkbp8 PE=1 SV=2	3	6	6	6	21.1	21.1	43.528	402	402;36;56	0	225	7490200000	394220000	91				250	512;3594;15571;39284;39937;44317	True;True;True;True;True;True	535;3785;16337;41323;42010;42011;46616	7829;7830;7831;7832;7833;7834;7835;7836;7837;7838;7839;7840;7841;7842;7843;7844;7845;7846;7847;7848;7849;7850;7851;7852;7853;55534;55535;55536;55537;239352;600963;600964;600965;600966;600967;600968;600969;600970;600971;600972;600973;600974;611594;611595;611596;611597;611598;611599;611600;611601;611602;611603;611604;611605;611606;611607;611608;611609;611610;611611;611612;611613;611614;611615;61161…	9333;9334;9335;9336;9337;9338;9339;9340;9341;9342;9343;9344;9345;9346;9347;9348;9349;9350;9351;9352;9353;9354;9355;9356;9357;66931;66932;66933;66934;291196;725181;725182;725183;725184;725185;725186;725187;725188;725189;725190;725191;725192;737988;737989;737990;737991;737992;737993;737994;737995;737996;737997;737998;737999;738000;738001;738002;738003;738004;738005;738006;738007;738008;738009;73801…	9344;66934;291196;725192;737999;826508	92	201
sp|O35488|S27A2_MOUSE;tr|A2ANX6|A2ANX6_MOUSE	sp|O35488|S27A2_MOUSE;tr|A2ANX6|A2ANX6_MOUSE	41;32	41;32	41;32	sp|O35488|S27A2_MOUSE Very long-chain acyl-CoA synthetase OS=Mus musculus OX=10090 GN=Slc27a2 PE=1 SV=2;tr|A2ANX6|A2ANX6_MOUSE Very long-chain acyl-CoA synthetase OS=Mus musculus OX=10090 GN=Slc27a2 PE=1 SV=2	2	41	41	41	50.5	50.5	70.422	620	620;484	0	323.31	187780000000	6475100000	1127				251	1012;1013;2161;2181;4629;4744;4745;6784;9567;9701;11540;13636;18592;19060;19061;19944;20570;21165;21444;21445;21961;21962;22621;22798;22799;22949;24255;24256;35254;36960;40520;41700;42071;42072;43118;44577;44578;45850;45851;47349;47410	True;True;True;True;True;True;True;True;True;True;True;True;True;True;True;True;True;True;True;True;True;True;True;True;True;True;True;True;True;True;True;True;True;True;True;True;True;True;True;True;True	1060;1061;2272;2292;4864;4979;4980;7136;7137;10033;10180;12096;14296;19506;19994;19995;20951;21611;22227;22512;22513;22514;23045;23046;23739;23918;23919;23920;24076;25428;25429;37111;38887;42632;42633;43876;44262;44263;45360;46889;46890;48242;48243;48244;48245;49813;49875	15420;15421;15422;15423;15424;15425;15426;15427;33880;33881;33882;33883;33884;33885;33886;33887;33888;33889;33890;33891;33892;33893;33894;33895;34194;34195;34196;34197;34198;34199;34200;34201;34202;34203;34204;34205;34206;34207;34208;34209;34210;34211;34212;34213;70640;70641;70642;70643;70644;70645;70646;70647;70648;70649;70650;70651;70652;70653;70654;70655;70656;70657;70658;70659;70660;70661;706…	18513;18514;18515;18516;18517;18518;18519;18520;18521;40951;40952;40953;40954;40955;40956;40957;40958;40959;40960;40961;40962;40963;40964;40965;40966;41296;41297;41298;41299;41300;41301;41302;41303;41304;41305;41306;41307;41308;41309;41310;41311;41312;41313;41314;41315;41316;41317;85021;85022;85023;85024;85025;85026;85027;85028;85029;85030;85031;85032;85033;85034;85035;85036;85037;85038;85039;850…	18513;18520;40957;41308;85028;86734;86769;125236;175204;177637;211121;253015;352767;362804;362818;381902;392892;403376;408609;408620;418344;418394;430198;434269;434291;436674;459711;459780;655962;684431;749451;774598;781848;781877;804369;832221;832297;856439;856443;885039;885965	93;94;95;96	468;579;595;605
sp|O35490|BHMT1_MOUSE	sp|O35490|BHMT1_MOUSE	27	27	23	sp|O35490|BHMT1_MOUSE Betaine--homocysteine S-methyltransferase 1 OS=Mus musculus OX=10090 GN=Bhmt PE=1 SV=1	1	27	27	23	53.6	46.7	45.02	407	407	0	323.31	1087100000000	45297000000	1840				252	1338;1362;1363;1364;1526;1527;7582;7583;7635;10968;13348;13971;16906;16907;17929;18397;18398;21301;26322;26406;26407;33095;33560;34432;34433;43022;44997	True;True;True;True;True;True;True;True;True;True;True;True;True;True;True;True;True;True;True;True;True;True;True;True;True;True;True	1411;1435;1436;1437;1438;1615;1616;7968;7969;8022;11491;13989;13990;14640;17742;17743;17744;17745;18823;18824;19303;19304;22365;27611;27701;27702;34883;35364;36270;36271;36272;45260;47351	20598;20599;20600;20601;20602;20603;20604;20605;20606;20607;20608;20609;20610;20611;20612;20613;20614;20615;20616;20617;20618;20619;20620;20621;20622;20623;20624;20625;20626;20627;20628;20629;20630;20631;20632;20633;20634;20635;20636;20637;20638;20639;20640;20641;20642;20643;20644;20645;20646;20647;20648;20946;20947;20948;20949;20950;20951;20952;20953;20954;20955;20956;20957;20958;20959;20960;209…	24923;24924;24925;24926;24927;24928;24929;24930;24931;24932;24933;24934;24935;24936;24937;24938;24939;24940;24941;24942;24943;24944;24945;24946;24947;24948;24949;24950;24951;24952;24953;24954;24955;24956;24957;24958;24959;24960;24961;24962;24963;24964;24965;24966;24967;24968;24969;24970;24971;24972;24973;24974;24975;24976;24977;24978;24979;24980;24981;24982;24983;24984;24985;24986;24987;24988;249…	24981;25357;25467;25509;29415;29444;140777;140793;141696;198745;246731;258920;317082;317271;339991;348543;348546;405548;499269;500711;500733;621506;629591;643614;643658;802423;841250	97;98;99;100	71;149;337;367
sp|O35551|RABE1_MOUSE;tr|J3QJV7|J3QJV7_MOUSE;tr|Q3U983|Q3U983_MOUSE	sp|O35551|RABE1_MOUSE;tr|J3QJV7|J3QJV7_MOUSE	9;8;1	9;8;1	9;8;1	sp|O35551|RABE1_MOUSE Rab GTPase-binding effector protein 1 OS=Mus musculus OX=10090 GN=Rabep1 PE=1 SV=2;tr|J3QJV7|J3QJV7_MOUSE Rab GTPase-binding effector protein 1 OS=Mus musculus OX=10090 GN=Rabep1 PE=1 SV=1	3	9	9	9	12.9	12.9	99.523	862	862;778;243	0	30.513	140980000	2660000	27				253	3029;3182;7000;27247;28584;34123;38863;39582;48458	True;True;True;True;True;True;True;True;True	3199;3358;7359;28571;29957;35943;40883;41631;50980	47360;47361;47362;47363;47364;49439;49440;49441;49442;49443;49444;49445;49446;106790;106791;423606;443088;443089;528048;595168;605489;747267;747268;747269;747270;747271;747272	57292;57293;57294;57295;57296;59738;59739;59740;59741;59742;59743;59744;59745;129126;129127;514599;537918;537919;639195;718524;730509;906980;906981;906982;906983;906984;906985;906986	57296;59741;129127;514599;537918;639195;718524;730509;906983
sp|O35593|PSDE_MOUSE	sp|O35593|PSDE_MOUSE	10	10	10	sp|O35593|PSDE_MOUSE 26S proteasome non-ATPase regulatory subunit 14 OS=Mus musculus OX=10090 GN=Psmd14 PE=1 SV=2	1	10	10	10	40.6	40.6	34.577	310	310	0	139.69	11722000000	781480000	193				254	3878;3916;9474;14710;17731;25107;29880;34722;43990;46130	True;True;True;True;True;True;True;True;True;True	4084;4124;9926;15429;18612;26326;31412;36569;46270;48539	59532;59533;59534;59535;59536;59537;59538;59539;59540;59541;59542;59543;59544;59545;59546;59547;59548;59549;59550;59551;59552;59553;60242;60243;60244;60245;60246;60247;60248;60249;60250;60251;60252;60253;60254;60255;60256;60257;60258;60259;60260;60261;60262;60263;60264;60265;60266;60267;60268;60269;60270;60271;60272;60273;60274;60275;60276;60277;60278;60279;60280;60281;143470;143471;143472;143473…	71854;71855;71856;71857;71858;71859;71860;71861;71862;71863;71864;71865;71866;71867;71868;71869;71870;71871;71872;71873;71874;71875;71876;72742;72743;72744;72745;72746;72747;72748;72749;72750;72751;72752;72753;72754;72755;72756;72757;72758;72759;72760;72761;72762;72763;72764;72765;72766;72767;72768;72769;72770;72771;72772;72773;72774;72775;72776;72777;72778;72779;72780;72781;72782;72783;72784;727…	71854;72760;173387;275103;335429;475673;562870;647678;819403;862568
sp|O35598|ADA10_MOUSE;tr|E9PYF2|E9PYF2_MOUSE;tr|D3Z1E6|D3Z1E6_MOUSE	sp|O35598|ADA10_MOUSE;tr|E9PYF2|E9PYF2_MOUSE	3;2;1	3;2;1	3;2;1	sp|O35598|ADA10_MOUSE Disintegrin and metalloproteinase domain-containing protein 10 OS=Mus musculus OX=10090 GN=Adam10 PE=1 SV=2;tr|E9PYF2|E9PYF2_MOUSE Disintegrin and metalloproteinase domain-containing protein 10 OS=Mus musculus OX=10090 GN=Adam10 PE=1	3	3	3	3	4.3	4.3	83.967	749	749;513;144	0.0081081	1.8857	31088000	777200	3				255	7599;9575;28276	True;True;True	7986;10042;29633	116661;145102;438206	141140;175304;531979	141140;175304;531979
sp|O35604|NPC1_MOUSE	sp|O35604|NPC1_MOUSE	4	4	4	sp|O35604|NPC1_MOUSE NPC intracellular cholesterol transporter 1 OS=Mus musculus OX=10090 GN=Npc1 PE=1 SV=2	1	4	4	4	3.8	3.8	142.88	1277	1277	0.00025361	4.9321	1130100000	34245000	46				256	12167;26959;38481;41963	True;True;True;True	12753;28274;40485;44152	185248;185249;185250;185251;185252;185253;185254;185255;185256;185257;185258;185259;185260;185261;185262;419887;589492;589493;589494;589495;589496;589497;589498;589499;589500;589501;589502;589503;589504;589505;589506;589507;589508;589509;589510;589511;589512;589513;589514;643773	224663;224664;224665;224666;224667;224668;224669;224670;224671;224672;224673;224674;224675;224676;224677;224678;224679;224680;510331;711808;711809;711810;711811;711812;711813;711814;711815;711816;711817;711818;711819;711820;711821;711822;711823;711824;711825;711826;711827;711828;711829;711830;711831;711832;711833;779642	224665;510331;711822;779642
tr|E9Q855|E9Q855_MOUSE;sp|O35609|SCAM3_MOUSE;tr|Q3UXS0|Q3UXS0_MOUSE	tr|E9Q855|E9Q855_MOUSE;sp|O35609|SCAM3_MOUSE;tr|Q3UXS0|Q3UXS0_MOUSE	6;6;6	6;6;6	6;6;6	tr|E9Q855|E9Q855_MOUSE Secretory carrier-associated membrane protein OS=Mus musculus OX=10090 GN=Scamp3 PE=1 SV=1;sp|O35609|SCAM3_MOUSE Secretory carrier-associated membrane protein 3 OS=Mus musculus OX=10090 GN=Scamp3 PE=1 SV=3;tr|Q3UXS0|Q3UXS0_MOUSE Secr	3	6	6	6	21.9	21.9	34.515	315	315;349;350	0	153.11	2832200000	202300000	108				257	3168;9273;9946;32699;39905;39906	True;True;True;True;True;True	3344;9711;10431;34471;41977;41978	49257;49258;49259;49260;49261;49262;49263;49264;49265;49266;49267;49268;49269;49270;49271;140447;140448;140449;140450;140451;140452;140453;140454;140455;140456;140457;140458;140459;140460;140461;140462;140463;140464;150356;150357;150358;150359;150360;150361;150362;150363;150364;150365;150366;150367;150368;150369;150370;150371;150372;507793;507794;507795;507796;507797;507798;507799;507800;507801;5…	59542;59543;59544;59545;59546;59547;59548;59549;59550;59551;59552;59553;59554;59555;59556;59557;59558;169916;169917;169918;169919;169920;169921;169922;169923;169924;169925;169926;169927;169928;169929;169930;169931;169932;169933;181560;181561;181562;181563;181564;181565;181566;181567;181568;181569;181570;181571;181572;181573;181574;181575;181576;615311;615312;615313;615314;615315;615316;615317;615…	59553;169927;181572;615326;737304;737323
sp|O35623|BET1_MOUSE	sp|O35623|BET1_MOUSE	2	2	2	sp|O35623|BET1_MOUSE BET1 homolog OS=Mus musculus OX=10090 GN=Bet1 PE=1 SV=1	1	2	2	2	24.6	24.6	13.274	118	118	0	118.43	1171000000	390330000	37				258	25420;38225	True;True	26664;40206	396327;396328;396329;396330;396331;396332;396333;396334;396335;396336;396337;396338;396339;396340;396341;585824;585825;585826;585827;585828;585829;585830;585831;585832;585833;585834;585835;585836;585837;585838;585839;585840;585841;585842;585843	481872;481873;481874;481875;481876;481877;481878;481879;481880;481881;481882;481883;481884;481885;481886;707535;707536;707537;707538;707539;707540;707541;707542;707543;707544;707545;707546;707547;707548;707549;707550;707551;707552;707553;707554;707555;707556	481881;707544
sp|O35638|STAG2_MOUSE;tr|A2AFF6|A2AFF6_MOUSE;tr|D6REF2|D6REF2_MOUSE;tr|F8WHU7|F8WHU7_MOUSE;sp|Q9D3E6|STAG1_MOUSE;tr|D6RHQ7|D6RHQ7_MOUSE	sp|O35638|STAG2_MOUSE;tr|A2AFF6|A2AFF6_MOUSE	6;6;2;2;2;1	6;6;2;2;2;1	6;6;2;2;2;1	sp|O35638|STAG2_MOUSE Cohesin subunit SA-2 OS=Mus musculus OX=10090 GN=Stag2 PE=1 SV=3;tr|A2AFF6|A2AFF6_MOUSE Cohesin subunit SA-2 OS=Mus musculus OX=10090 GN=Stag2 PE=1 SV=1	6	6	6	6	6.3	6.3	141.28	1231	1231;1268;424;1221;1258;306	0	9.4011	259470000	4184900	32				259	9269;11094;20472;23898;30616;38826	True;True;True;True;True;True	9707;11629;21508;25064;32279;40845	140410;166975;320473;320474;320475;320476;320477;320478;320479;320480;320481;320482;320483;320484;320485;320486;320487;320488;320489;320490;320491;320492;320493;320494;320495;320496;372540;476229;476230;476231;594732	169875;201614;391153;391154;391155;391156;391157;391158;391159;391160;391161;391162;391163;391164;391165;391166;391167;391168;391169;391170;391171;391172;391173;391174;391175;391176;391177;391178;452924;577786;577787;577788;718042	169875;201614;391177;452924;577786;718042
sp|O35639|ANXA3_MOUSE;tr|Q3TET3|Q3TET3_MOUSE;tr|A0A0G2JDV9|A0A0G2JDV9_MOUSE;tr|A0A0G2JGL7|A0A0G2JGL7_MOUSE	sp|O35639|ANXA3_MOUSE;tr|Q3TET3|Q3TET3_MOUSE	10;6;3;3	10;6;3;3	10;6;3;3	sp|O35639|ANXA3_MOUSE Annexin A3 OS=Mus musculus OX=10090 GN=Anxa3 PE=1 SV=4;tr|Q3TET3|Q3TET3_MOUSE Annexin OS=Mus musculus OX=10090 GN=Anxa3 PE=1 SV=1	4	10	10	10	37.2	37.2	36.384	323	323;180;78;84	0	24.217	1273800000	60656000	77				260	2289;4562;7215;7216;8638;13434;15967;17709;37940;41218	True;True;True;True;True;True;True;True;True;True	2404;4796;7584;7585;9060;14082;16753;18590;39907;43358	36077;36078;36079;36080;36081;36082;69747;109840;109841;109842;109843;109844;131659;204698;204699;204700;204701;204702;204703;204704;204705;204706;204707;204708;204709;204710;204711;204712;204713;204714;204715;204716;204717;204718;204719;245090;245091;245092;245093;245094;245095;245096;245097;245098;245099;245100;245101;245102;245103;245104;245105;245106;245107;245108;245109;245110;245111;274961;…	43491;43492;43493;43494;43495;43496;83869;132764;132765;132766;132767;132768;132769;159282;248649;248650;248651;248652;248653;248654;248655;248656;248657;248658;248659;248660;248661;248662;248663;248664;248665;248666;248667;248668;248669;248670;248671;297985;297986;297987;297988;297989;297990;297991;297992;297993;297994;297995;297996;297997;297998;297999;298000;298001;298002;298003;298004;298005;…	43495;83869;132764;132768;159282;248663;297998;335140;702613;765148
tr|Q5SVG5|Q5SVG5_MOUSE;tr|Q5SVG4|Q5SVG4_MOUSE;sp|O35643|AP1B1_MOUSE	tr|Q5SVG5|Q5SVG5_MOUSE;tr|Q5SVG4|Q5SVG4_MOUSE;sp|O35643|AP1B1_MOUSE	38;38;38	23;23;23	23;23;23	tr|Q5SVG5|Q5SVG5_MOUSE AP complex subunit beta OS=Mus musculus OX=10090 GN=Ap1b1 PE=1 SV=1;tr|Q5SVG4|Q5SVG4_MOUSE AP complex subunit beta OS=Mus musculus OX=10090 GN=Ap1b1 PE=1 SV=1;sp|O35643|AP1B1_MOUSE AP-1 complex subunit beta-1 OS=Mus musculus OX=10090	3	38	23	23	34	34	101.19	916	916;923;943	0	323.31	32810000000	713250000	431				261	278;2408;4231;5247;5683;10824;10825;12315;14788;20048;21461;21851;22169;22390;22391;22724;23402;23890;24806;26126;27240;27241;27592;28108;28689;29356;31342;31913;32260;32497;33174;34222;35902;35924;38850;45151;48242;48243	False;True;True;True;True;False;False;True;True;True;False;True;False;True;True;True;False;False;True;True;True;True;False;True;False;False;False;True;True;False;True;True;False;True;True;True;False;False	291;2526;4447;5518;5981;11345;11346;12906;15509;21063;22530;22932;23264;23499;23500;23843;24552;25056;26011;27391;28564;28565;28930;29460;30064;30783;33047;33636;33637;34003;34256;34257;34965;36051;37778;37801;40870;47517;50759;50760	4076;4077;4078;4079;4080;4081;4082;4083;4084;37772;37773;37774;37775;37776;37777;37778;64812;64813;64814;64815;64816;64817;64818;64819;64820;64821;64822;64823;64824;64825;80698;80699;80700;80701;80702;80703;80704;80705;80706;80707;80708;80709;80710;80711;80712;80713;80714;80715;80716;80717;80718;80719;80720;80721;80722;87751;87752;87753;87754;87755;87756;87757;87758;87759;87760;87761;87762;87763;…	4779;4780;4781;4782;4783;4784;4785;4786;4787;45556;45557;45558;45559;45560;45561;45562;78057;78058;78059;78060;78061;78062;78063;78064;78065;78066;78067;78068;78069;78070;78071;78072;97789;97790;97791;97792;97793;97794;97795;97796;97797;97798;97799;97800;97801;97802;97803;97804;97805;97806;97807;97808;97809;97810;97811;97812;97813;97814;97815;97816;106336;106337;106338;106339;106340;106341;106342…	4783;45562;78066;97805;106350;196634;196663;227624;276537;383742;408853;416218;421753;426005;426020;432382;445362;452809;469946;493895;514465;514492;520650;529176;539808;551374;591402;600895;606874;611295;623083;640769;666582;666940;718352;844471;902416;902443	101;102	811;865
sp|O35657|NEUR1_MOUSE	sp|O35657|NEUR1_MOUSE	3	3	3	sp|O35657|NEUR1_MOUSE Sialidase-1 OS=Mus musculus OX=10090 GN=Neu1 PE=1 SV=1	1	3	3	3	9	9	44.591	409	409	0.0014075	3.3382	305020000	14525000	20				262	16006;33738;48650	True;True;True	16796;35551;51180	245693;245694;245695;245696;245697;245698;245699;245700;245701;245702;245703;245704;245705;245706;245707;245708;522798;522799;522800;749838;749839;749840	298741;298742;298743;298744;298745;298746;298747;298748;298749;298750;298751;298752;298753;298754;298755;298756;633162;633163;633164;910062;910063;910064	298747;633162;910064
sp|O35660|GSTM6_MOUSE;tr|G5E8M7|G5E8M7_MOUSE;tr|D3YVP9|D3YVP9_MOUSE;tr|D3YVP8|D3YVP8_MOUSE;tr|A0A087WNU8|A0A087WNU8_MOUSE	sp|O35660|GSTM6_MOUSE;tr|G5E8M7|G5E8M7_MOUSE	14;14;6;5;3	11;11;4;3;2	11;11;4;3;2	sp|O35660|GSTM6_MOUSE Glutathione S-transferase Mu 6 OS=Mus musculus OX=10090 GN=Gstm6 PE=1 SV=4;tr|G5E8M7|G5E8M7_MOUSE Glutathione S-transferase Mu 6 OS=Mus musculus OX=10090 GN=Gstm6 PE=1 SV=1	5	14	11	11	43.1	43.1	25.621	218	218;232;154;123;52	0	48.36	11979000000	748700000	202				263	11932;12176;20478;21758;23593;25861;28954;33077;34376;36351;36352;45917;47222;47223	True;True;True;False;True;True;False;True;True;True;True;False;True;True	12506;12762;21515;22838;24748;27120;30334;34865;36213;38244;38245;48314;49681;49682	180572;180573;180574;180575;180576;180577;180578;180579;180580;180581;180582;180583;180584;180585;180586;180587;180588;180589;180590;180591;180592;180593;180594;180595;180596;180597;180598;180599;180600;180601;180602;180603;180604;180605;180606;180607;180608;180609;180610;180611;180612;180613;180614;180615;180616;180617;180618;180619;180620;185374;185375;185376;185377;185378;185379;185380;185381;…	218359;218360;218361;218362;218363;218364;218365;218366;218367;218368;218369;218370;218371;218372;218373;218374;218375;218376;218377;218378;218379;218380;218381;218382;218383;218384;218385;218386;218387;218388;218389;218390;218391;218392;218393;218394;218395;218396;218397;218398;218399;218400;218401;218402;218403;218404;218405;218406;218407;218408;218409;218410;218411;218412;218413;224804;224805;…	218403;224811;391302;414627;448554;489959;544470;621255;643085;674350;674364;857543;882946;882990
sp|O35678|MGLL_MOUSE;tr|E9Q3B9|E9Q3B9_MOUSE;tr|D3YYS6|D3YYS6_MOUSE;tr|Q3UFN1|Q3UFN1_MOUSE	sp|O35678|MGLL_MOUSE;tr|E9Q3B9|E9Q3B9_MOUSE;tr|D3YYS6|D3YYS6_MOUSE;tr|Q3UFN1|Q3UFN1_MOUSE	11;11;11;10	11;11;11;10	11;11;11;10	sp|O35678|MGLL_MOUSE Monoglyceride lipase OS=Mus musculus OX=10090 GN=Mgll PE=1 SV=1;tr|E9Q3B9|E9Q3B9_MOUSE Monoglyceride lipase OS=Mus musculus OX=10090 GN=Mgll PE=1 SV=1;tr|D3YYS6|D3YYS6_MOUSE Monoglyceride lipase OS=Mus musculus OX=10090 GN=Mgll PE=1 SV	4	11	11	11	45.2	45.2	33.387	303	303;319;331;258	0	119.25	21718000000	1206600000	318				264	6961;9228;13590;14757;18111;25942;28091;30560;30593;47294;48871	True;True;True;True;True;True;True;True;True;True;True	7318;9666;14247;15477;19013;27202;27203;29441;32219;32254;32255;49757;51416	106124;106125;106126;106127;106128;106129;106130;106131;106132;106133;106134;106135;106136;106137;106138;106139;106140;106141;106142;106143;106144;106145;106146;106147;106148;139765;139766;139767;139768;139769;139770;139771;139772;139773;139774;139775;139776;139777;139778;139779;139780;139781;139782;139783;139784;139785;139786;139787;139788;139789;139790;139791;207588;207589;207590;207591;207592;…	128318;128319;128320;128321;128322;128323;128324;128325;128326;128327;128328;128329;128330;128331;128332;128333;128334;128335;128336;128337;128338;128339;128340;128341;128342;128343;128344;128345;128346;128347;128348;128349;128350;169012;169013;169014;169015;169016;169017;169018;169019;169020;169021;169022;169023;169024;169025;169026;169027;169028;169029;169030;169031;169032;169033;169034;169035;…	128332;169022;252151;275886;343614;491312;528636;576962;577512;884093;914481	103;104	174;263
tr|A0A0N4SW94|A0A0N4SW94_MOUSE;sp|O35682|MYADM_MOUSE	tr|A0A0N4SW94|A0A0N4SW94_MOUSE;sp|O35682|MYADM_MOUSE	1;1	1;1	1;1	tr|A0A0N4SW94|A0A0N4SW94_MOUSE Myeloid-associated differentiation marker (Fragment) OS=Mus musculus OX=10090 GN=Myadm PE=1 SV=1;sp|O35682|MYADM_MOUSE Myeloid-associated differentiation marker OS=Mus musculus OX=10090 GN=Myadm PE=1 SV=2	2	1	1	1	21	21	8.6402	81	81;320	0	5.689	132070000	44022000	16				265	42197	True	44392	647303;647304;647305;647306;647307;647308;647309;647310;647311;647312;647313;647314;647315;647316;647317;647318	783984;783985;783986;783987;783988;783989;783990;783991;783992;783993;783994;783995;783996;783997;783998;783999	783996
sp|O35683|NDUA1_MOUSE	sp|O35683|NDUA1_MOUSE	1	1	1	sp|O35683|NDUA1_MOUSE NADH dehydrogenase [ubiquinone] 1 alpha subcomplex subunit 1 OS=Mus musculus OX=10090 GN=Ndufa1 PE=1 SV=1	1	1	1	1	14.3	14.3	8.1384	70	70	0	9.2788	2092900000	1046500000	48				266	45456	True	47834;47835	699660;699661;699662;699663;699664;699665;699666;699667;699668;699669;699670;699671;699672;699673;699674;699675;699676;699677;699678;699679;699680;699681;699682;699683;699684;699685;699686;699687;699688;699689;699690;699691;699692;699693;699694	849285;849286;849287;849288;849289;849290;849291;849292;849293;849294;849295;849296;849297;849298;849299;849300;849301;849302;849303;849304;849305;849306;849307;849308;849309;849310;849311;849312;849313;849314;849315;849316;849317;849318;849319;849320;849321;849322;849323;849324;849325;849326;849327;849328;849329;849330;849331;849332	849312	105	48
sp|O35685|NUDC_MOUSE	sp|O35685|NUDC_MOUSE	18	18	18	sp|O35685|NUDC_MOUSE Nuclear migration protein nudC OS=Mus musculus OX=10090 GN=Nudc PE=1 SV=1	1	18	18	18	57.8	57.8	38.358	332	332	0	30.547	3349400000	159490000	181				267	863;4454;7061;9342;9343;12307;14639;19705;21376;25217;25363;27469;28641;31150;35600;38361;46270;47044	True;True;True;True;True;True;True;True;True;True;True;True;True;True;True;True;True;True	906;4680;7423;9781;9782;12898;15355;20699;22444;26444;26603;28805;30015;32845;37467;40353;48691;49495	12756;12757;12758;12759;12760;12761;12762;12763;12764;12765;12766;67983;67984;67985;67986;67987;67988;67989;107715;107716;107717;107718;107719;141481;141482;141483;141484;141485;187533;187534;187535;187536;187537;187538;187539;225144;225145;225146;309011;309012;309013;309014;309015;309016;309017;333774;333775;333776;333777;333778;333779;333780;333781;333782;333783;333784;333785;333786;333787;3337…	15241;15242;15243;15244;15245;15246;15247;15248;15249;15250;15251;15252;15253;15254;81781;81782;81783;81784;81785;81786;81787;81788;130203;130204;130205;130206;130207;171098;171099;171100;171101;171102;227553;227554;227555;227556;227557;227558;227559;273669;273670;273671;377437;377438;377439;377440;377441;377442;377443;407061;407062;407063;407064;407065;407066;407067;407068;407069;407070;407071;4…	15241;81788;130207;171098;171100;227554;273670;377440;407072;477976;480586;518822;539111;587667;661765;709914;865295;879248
sp|O35691|PININ_MOUSE;tr|Q3TUQ5|Q3TUQ5_MOUSE;tr|A0A1W2P6S1|A0A1W2P6S1_MOUSE	sp|O35691|PININ_MOUSE;tr|Q3TUQ5|Q3TUQ5_MOUSE	9;9;2	9;9;2	9;9;2	sp|O35691|PININ_MOUSE Pinin OS=Mus musculus OX=10090 GN=Pnn PE=1 SV=4;tr|Q3TUQ5|Q3TUQ5_MOUSE Pinin OS=Mus musculus OX=10090 GN=Pnn PE=1 SV=1	3	9	9	9	11.7	11.7	82.435	725	725;726;59	0	12.203	832980000	25242000	92				268	2374;5835;18332;24017;24018;25443;28023;30043;41017	True;True;True;True;True;True;True;True;True	2491;6135;19237;25186;25187;26687;29373;31605;43156	37204;37205;37206;37207;37208;37209;37210;37211;37212;37213;37214;37215;89994;89995;89996;89997;89998;89999;90000;90001;90002;90003;90004;90005;90006;90007;90008;90009;90010;90011;90012;90013;90014;90015;90016;90017;90018;284632;284633;284634;284635;284636;284637;284638;284639;284640;284641;284642;284643;284644;284645;284646;284647;284648;284649;284650;284651;284652;284653;284654;374162;374163;37…	44928;44929;44930;44931;44932;44933;44934;44935;44936;44937;44938;44939;109021;109022;109023;109024;109025;109026;109027;109028;109029;109030;109031;109032;109033;109034;109035;109036;109037;109038;109039;109040;109041;109042;109043;109044;109045;346946;346947;346948;346949;346950;346951;346952;346953;346954;346955;346956;346957;346958;346959;346960;346961;346962;346963;346964;346965;346966;34696…	44931;109034;346955;454857;454860;482347;527446;566259;761359
sp|O35704|SPTC1_MOUSE	sp|O35704|SPTC1_MOUSE	4	4	4	sp|O35704|SPTC1_MOUSE Serine palmitoyltransferase 1 OS=Mus musculus OX=10090 GN=Sptlc1 PE=1 SV=2	1	4	4	4	8.2	8.2	52.534	473	473	0	14.53	46424000	2321200	7				269	14383;17272;37154;46289	True;True;True;True	15074;18134;39085;48710	220081;220082;267471;267472;267473;569424;712922	267531;267532;325808;325809;325810;687714;865599	267531;325810;687714;865599
tr|G3X957|G3X957_MOUSE;sp|O35711|LIPB2_MOUSE;tr|A0A140LIN3|A0A140LIN3_MOUSE	tr|G3X957|G3X957_MOUSE;sp|O35711|LIPB2_MOUSE	7;7;2	5;5;2	5;5;2	tr|G3X957|G3X957_MOUSE Liprin-beta-2 OS=Mus musculus OX=10090 GN=Ppfibp2 PE=1 SV=1;sp|O35711|LIPB2_MOUSE Liprin-beta-2 OS=Mus musculus OX=10090 GN=Ppfibp2 PE=1 SV=3	3	7	5	5	8.3	8.3	98.652	882	882;882;203	0	60.024	498170000	10599000	36				270	8670;15048;23220;26404;29914;39476;46802	True;True;True;True;True;False;False	9093;15777;24360;27699;31450;41521;49237	132024;132025;132026;231481;231482;231483;231484;231485;231486;363175;363176;363177;363178;363179;363180;363181;363182;363183;363184;363185;363186;363187;363188;411577;411578;411579;411580;411581;411582;411583;411584;411585;464268;464269;603730;603731;603732;603733;603734;603735;603736;603737;603738;603739;603740;720422;720423;720424;720425;720426;720427;720428;720429;720430;720431;720432;720433;…	159718;159719;159720;159721;281491;281492;281493;281494;281495;281496;442178;442179;442180;442181;442182;442183;442184;442185;442186;442187;442188;442189;442190;442191;500382;500383;500384;500385;500386;500387;500388;500389;500390;500391;563380;563381;728455;728456;728457;728458;728459;728460;728461;728462;728463;728464;728465;728466;728467;728468;874593;874594;874595;874596;874597;874598;874599;…	159720;281491;442187;500389;563380;728455;874606
sp|O35728|CP4AE_MOUSE	sp|O35728|CP4AE_MOUSE	11	6	6	sp|O35728|CP4AE_MOUSE Cytochrome P450 4A14 OS=Mus musculus OX=10090 GN=Cyp4a14 PE=1 SV=1	1	11	6	6	13.4	13.4	58.719	507	507	0	14.416	338870000	12103000	15				271	3913;9330;11358;11359;14572;22562;29953;33440;38834;43030;48261	True;False;False;True;True;True;False;False;True;False;True	4121;9769;11905;11906;15282;23678;31495;35242;40853;45268;50778	60224;60225;60226;60227;60228;60229;141322;141323;141324;141325;141326;141327;141328;141329;141330;141331;141332;141333;141334;141335;141336;141337;141338;141339;141340;141341;141342;141343;141344;141345;171578;171579;171580;171581;171582;171583;171584;171585;171586;171587;171588;223591;352314;464972;464973;464974;464975;518038;518039;518040;518041;518042;518043;594835;661316;661317;661318;661319…	72722;72723;72724;72725;72726;72727;72728;72729;170923;170924;170925;170926;170927;170928;170929;170930;170931;170932;170933;170934;170935;170936;170937;170938;170939;170940;170941;170942;170943;170944;170945;170946;170947;170948;170949;170950;170951;170952;170953;207213;207214;207215;207216;207217;207218;207219;207220;207221;207222;207223;207224;207225;271768;429197;564173;564174;564175;564176;6…	72729;170924;207218;207225;271768;429197;564176;627425;718168;802552;902703
sp|O35737|HNRH1_MOUSE;tr|Q8C2Q7|Q8C2Q7_MOUSE	sp|O35737|HNRH1_MOUSE;tr|Q8C2Q7|Q8C2Q7_MOUSE	9;9	7;7	4;4	sp|O35737|HNRH1_MOUSE Heterogeneous nuclear ribonucleoprotein H OS=Mus musculus OX=10090 GN=Hnrnph1 PE=1 SV=3;tr|Q8C2Q7|Q8C2Q7_MOUSE Heterogeneous nuclear ribonucleoprotein H OS=Mus musculus OX=10090 GN=Hnrnph1 PE=1 SV=1	2	9	7	4	26.3	14.7	49.199	449	449;472	0	78.784	10198000000	566550000	119				272	3664;8246;17550;30011;38493;39290;43894;45808;48752	False;True;True;True;True;True;False;True;True	3859;8658;18425;31564;40503;41329;46170;48199;51290	56642;56643;56644;56645;56646;56647;56648;56649;56650;56651;56652;56653;56654;56655;56656;56657;56658;56659;56660;56661;56662;56663;56664;56665;56666;56667;56668;125772;125773;125774;125775;125776;125777;125778;125779;125780;125781;125782;125783;125784;125785;272287;272288;272289;272290;272291;272292;272293;272294;272295;272296;272297;272298;272299;272300;272301;272302;272303;272304;272305;272306…	68389;68390;68391;68392;68393;68394;68395;68396;68397;68398;68399;68400;68401;68402;68403;68404;68405;68406;68407;68408;68409;68410;68411;68412;68413;68414;68415;68416;68417;68418;152315;152316;152317;152318;152319;152320;152321;152322;152323;152324;152325;152326;152327;152328;152329;331737;331738;331739;331740;331741;331742;331743;331744;331745;331746;331747;331748;331749;331750;331751;331752;33…	68402;152315;331757;565525;712227;725278;817560;855554;912183
sp|O35744|CHIL3_MOUSE;sp|Q91Z98|CHIL4_MOUSE;tr|F6RU51|F6RU51_MOUSE	sp|O35744|CHIL3_MOUSE	15;5;1	15;5;1	15;5;1	sp|O35744|CHIL3_MOUSE Chitinase-like protein 3 OS=Mus musculus OX=10090 GN=Chil3 PE=1 SV=2	3	15	15	15	45.5	45.5	44.458	398	398;402;58	0	226	3269000000	163450000	55				273	940;5171;7141;7142;11636;16803;25234;25915;33728;34975;36439;37398;37399;40592;41230	True;True;True;True;True;True;True;True;True;True;True;True;True;True;True	987;5438;7506;7507;12200;12201;17634;26463;27175;35541;36827;38336;39343;39344;42708;43370	14122;14123;79655;108640;108641;176311;176312;258679;393295;393296;393297;393298;403835;403836;403837;403838;403839;403840;403841;403842;403843;403844;403845;403846;403847;403848;522604;522605;538696;538697;538698;559311;559312;559313;559314;559315;559316;559317;573144;573145;621631;621632;621633;621634;632458;632459;632460;632461;632462;632463;632464;632465	16960;16961;96578;131249;131250;213281;213282;213283;213284;314681;478297;478298;478299;478300;491037;491038;491039;491040;491041;491042;491043;491044;491045;491046;491047;491048;491049;491050;632944;632945;651650;651651;651652;675830;675831;675832;675833;675834;675835;675836;675837;675838;675839;675840;692088;692089;751240;751241;751242;751243;765317;765318;765319;765320;765321;765322;765323;765…	16961;96578;131249;131250;213283;314681;478300;491045;632944;651652;675840;692088;692089;751242;765325	106	109
sp|O35841|API5_MOUSE	sp|O35841|API5_MOUSE	12	12	12	sp|O35841|API5_MOUSE Apoptosis inhibitor 5 OS=Mus musculus OX=10090 GN=Api5 PE=1 SV=2	1	12	12	12	27.4	27.4	56.784	504	504	0	237.07	4981500000	199260000	147				274	4637;9236;10486;15999;16000;20554;32697;33056;35608;39431;44388;48603	True;True;True;True;True;True;True;True;True;True;True;True	4872;9674;10990;16789;16790;21595;34469;34844;37475;41475;46691;51131	70824;70825;70826;70827;139841;139842;139843;139844;139845;139846;139847;139848;139849;139850;139851;139852;139853;139854;139855;139856;139857;139858;139859;139860;139861;139862;139863;139864;139865;158058;245601;245602;245603;245604;245605;245606;245607;245608;245609;245610;245611;245612;245613;245614;245615;245616;245617;245618;245619;245620;245621;245622;245623;245624;245625;245626;245627;3217…	85265;85266;85267;85268;169186;169187;169188;169189;169190;169191;169192;169193;169194;169195;169196;169197;169198;169199;169200;169201;169202;169203;169204;169205;169206;169207;169208;169209;169210;190686;298645;298646;298647;298648;298649;298650;298651;298652;298653;298654;298655;298656;298657;298658;298659;298660;298661;298662;298663;298664;298665;298666;298667;298668;298669;298670;298671;3926…	85265;169210;190686;298666;298669;392643;615287;620973;661860;727571;828043;909213
sp|O35857|TIM44_MOUSE	sp|O35857|TIM44_MOUSE	25	25	25	sp|O35857|TIM44_MOUSE Mitochondrial import inner membrane translocase subunit TIM44 OS=Mus musculus OX=10090 GN=Timm44 PE=1 SV=2	1	25	25	25	49.8	49.8	51.091	452	452	0	241.32	11862000000	423640000	370				275	1757;2145;2466;6266;6387;8860;8861;10102;13834;13975;13976;19052;19152;21472;21473;21914;21970;25505;29773;32287;37522;40332;43425;45776;47298	True;True;True;True;True;True;True;True;True;True;True;True;True;True;True;True;True;True;True;True;True;True;True;True;True	1852;2256;2589;6596;6723;9286;9287;10592;14498;14644;14645;19985;20092;20093;22543;22544;22998;23054;26753;31285;34032;39473;42436;45681;48166;49761	27960;27961;33643;33644;33645;33646;33647;33648;33649;33650;33651;33652;33653;38628;38629;38630;38631;38632;38633;38634;38635;38636;38637;38638;38639;38640;38641;38642;38643;38644;38645;38646;38647;38648;38649;38650;38651;38652;38653;38654;38655;38656;38657;38658;38659;38660;38661;38662;38663;96945;96946;96947;96948;96949;96950;96951;96952;96953;96954;98295;98296;98297;98298;98299;98300;98301;983…	33909;33910;40669;40670;40671;40672;40673;40674;40675;40676;40677;40678;40679;46539;46540;46541;46542;46543;46544;46545;46546;46547;46548;46549;46550;46551;46552;46553;46554;46555;46556;46557;46558;46559;46560;46561;46562;46563;46564;46565;46566;46567;46568;46569;46570;46571;46572;46573;46574;46575;46576;46577;46578;46579;46580;117438;117439;117440;117441;117442;117443;117444;117445;117446;117447…	33909;40671;46555;117446;118990;162657;162670;183858;256158;259283;259296;362602;364835;409140;409157;417763;418543;483463;560442;607428;694486;745692;808936;855259;884181
sp|O35864|CSN5_MOUSE;tr|A0A087WQA8|A0A087WQA8_MOUSE;tr|A0A087WQ60|A0A087WQ60_MOUSE;tr|A0A087WRH6|A0A087WRH6_MOUSE	sp|O35864|CSN5_MOUSE	16;6;4;3	16;6;4;3	16;6;4;3	sp|O35864|CSN5_MOUSE COP9 signalosome complex subunit 5 OS=Mus musculus OX=10090 GN=Cops5 PE=1 SV=3	4	16	16	16	55.1	55.1	37.548	334	334;210;147;48	0	52.894	3397800000	199870000	155				276	15726;15727;16545;20197;22461;23957;25618;34467;35001;37243;42193;42194;42605;43114;44980;45076	True;True;True;True;True;True;True;True;True;True;True;True;True;True;True;True	16500;16501;17365;21218;23572;25123;26869;36308;36853;39180;44388;44389;44826;45356;47330;47437	241674;241675;241676;241677;241678;241679;241680;241681;241682;241683;241684;241685;241686;241687;241688;241689;241690;241691;241692;241693;254616;316315;316316;316317;316318;316319;316320;316321;316322;316323;316324;316325;316326;316327;316328;316329;316330;316331;316332;316333;316334;316335;316336;316337;316338;316339;350644;373385;373386;373387;373388;373389;373390;398995;398996;398997;398998;…	294008;294009;294010;294011;294012;294013;294014;294015;294016;294017;294018;294019;294020;294021;294022;294023;294024;294025;294026;294027;309689;386257;386258;386259;386260;386261;386262;386263;386264;386265;386266;386267;386268;386269;386270;386271;386272;386273;386274;386275;386276;386277;386278;386279;386280;386281;386282;386283;386284;427232;453929;453930;453931;453932;453933;453934;485046;…	294011;294025;309689;386280;427232;453934;485046;644065;651945;689384;783961;783973;792787;804338;840936;842884
sp|O35887|CALU_MOUSE;tr|G3UWR0|G3UWR0_MOUSE;tr|G3V004|G3V004_MOUSE;tr|G3UY49|G3UY49_MOUSE;tr|G3UWV3|G3UWV3_MOUSE;tr|G3UXA8|G3UXA8_MOUSE;tr|G3UXA3|G3UXA3_MOUSE	sp|O35887|CALU_MOUSE;tr|G3UWR0|G3UWR0_MOUSE;tr|G3V004|G3V004_MOUSE	17;12;9;8;8;7;3	17;12;9;8;8;7;3	5;5;0;5;2;0;0	sp|O35887|CALU_MOUSE Calumenin OS=Mus musculus OX=10090 GN=Calu PE=1 SV=1;tr|G3UWR0|G3UWR0_MOUSE Calumenin OS=Mus musculus OX=10090 GN=Calu PE=1 SV=1;tr|G3V004|G3V004_MOUSE Calumenin OS=Mus musculus OX=10090 GN=Calu PE=1 SV=1	7	17	17	5	60	14	37.063	315	315;227;163;141;154;168;74	0	106.49	6139200000	383700000	199				277	5501;6539;7087;7789;7817;9799;14277;17992;20797;28056;29037;29038;30646;36340;36989;36990;46731	True;True;True;True;True;True;True;True;True;True;True;True;True;True;True;True;True	5787;6880;7449;8178;8208;10280;14964;18889;21844;29406;30418;30419;32310;38233;38917;38918;49165	85009;85010;85011;85012;85013;85014;85015;85016;85017;85018;85019;85020;85021;85022;100132;100133;108012;108013;108014;108015;108016;108017;108018;108019;108020;108021;108022;108023;108024;108025;108026;108027;108028;108029;108030;108031;108032;108033;108034;108035;108036;108037;108038;108039;108040;108041;108042;108043;108044;108045;108046;108047;108048;108049;108050;108051;108052;118988;118989;…	103045;103046;103047;103048;103049;103050;103051;103052;103053;103054;103055;103056;103057;103058;103059;121158;121159;130552;130553;130554;130555;130556;130557;130558;130559;130560;130561;130562;130563;130564;130565;130566;130567;130568;130569;130570;130571;130572;130573;130574;130575;130576;130577;130578;130579;130580;130581;130582;130583;130584;130585;130586;130587;130588;130589;130590;130591;…	103050;121158;130581;143846;144498;179219;265114;341084;397178;528076;545921;545948;578058;674166;684803;684808;873361
sp|O35900|LSM2_MOUSE;tr|O35901|O35901_MOUSE	sp|O35900|LSM2_MOUSE;tr|O35901|O35901_MOUSE	2;1	2;1	2;1	sp|O35900|LSM2_MOUSE U6 snRNA-associated Sm-like protein LSm2 OS=Mus musculus OX=10090 GN=Lsm2 PE=1 SV=1;tr|O35901|O35901_MOUSE U6 snRNA-associated Sm-like protein LSm2 OS=Mus musculus OX=10090 GN=Lsm2 PE=1 SV=1	2	2	2	2	28.4	28.4	10.834	95	95;131	0	11.235	533590000	88932000	31				278	29836;48821	True;True	31357;51366	462817;462818;462819;462820;462821;462822;462823;462824;462825;462826;462827;462828;462829;462830;462831;462832;462833;462834;462835;462836;462837;462838;462839;462840;462841;752571;752572;752573	561561;561562;561563;561564;561565;561566;561567;561568;561569;561570;561571;561572;561573;561574;561575;561576;561577;561578;561579;561580;561581;561582;561583;561584;561585;561586;913378;913379;913380;913381;913382	561571;913382
sp|O35943|FRDA_MOUSE	sp|O35943|FRDA_MOUSE	6	6	6	sp|O35943|FRDA_MOUSE Frataxin, mitochondrial OS=Mus musculus OX=10090 GN=Fxn PE=1 SV=1	1	6	6	6	28	28	22.924	207	207	0	43.79	3360500000	240040000	66				279	2337;23610;24475;32666;33824;33825	True;True;True;True;True;True	2453;24765;25664;34434;35638;35639	36667;36668;36669;36670;36671;36672;36673;36674;368954;368955;368956;368957;368958;368959;368960;368961;368962;368963;368964;368965;368966;368967;368968;368969;368970;368971;368972;368973;368974;368975;368976;368977;381460;381461;381462;381463;381464;381465;381466;381467;381468;381469;381470;381471;381472;507248;507249;507250;507251;507252;507253;507254;507255;507256;507257;507258;507259;507260;5…	44145;44146;44147;44148;44149;44150;44151;44152;448803;448804;448805;448806;448807;448808;448809;448810;448811;448812;448813;448814;448815;448816;448817;448818;448819;448820;448821;448822;448823;448824;448825;448826;448827;448828;463853;463854;463855;463856;463857;463858;463859;463860;463861;463862;463863;463864;463865;463866;614681;614682;614683;614684;614685;614686;614687;614688;614689;614690;6…	44148;448824;463859;614683;634494;634495
sp|O35945|AL1A7_MOUSE	sp|O35945|AL1A7_MOUSE	33	24	24	sp|O35945|AL1A7_MOUSE Aldehyde dehydrogenase, cytosolic 1 OS=Mus musculus OX=10090 GN=Aldh1a7 PE=1 SV=1	1	33	24	24	45.7	45.7	54.587	501	501	0	323.31	86435000000	3457400000	533				280	2411;2804;6512;7386;7387;7811;9002;13901;17847;18354;18705;18706;19260;19261;22921;22922;23057;23058;24317;24318;25833;32791;33156;35085;36299;38343;39136;42307;43391;45580;45845;47825;47826	True;True;True;True;True;False;False;False;False;True;True;True;True;True;True;True;False;False;True;True;True;True;False;True;False;True;True;True;True;True;False;True;True	2529;2964;6852;7766;7767;8201;8202;9432;14567;14568;18734;18735;19259;19625;19626;20203;20204;24048;24049;24191;24192;24193;25495;25496;27091;27092;34565;34947;36939;38191;40331;41168;44510;45645;47964;48237;50323;50324	37783;37784;37785;37786;37787;37788;37789;37790;37791;37792;37793;37794;37795;37796;37797;37798;37799;37800;37801;37802;37803;37804;37805;37806;37807;44306;44307;44308;44309;44310;44311;44312;44313;44314;44315;44316;44317;44318;44319;44320;44321;44322;44323;44324;44325;44326;44327;44328;44329;44330;99815;99816;113235;113236;113237;113238;113239;113240;113241;113242;113243;113244;113245;113246;113…	45567;45568;45569;45570;45571;45572;45573;45574;45575;45576;45577;45578;45579;45580;45581;45582;45583;45584;45585;45586;45587;45588;45589;45590;45591;45592;45593;45594;45595;53466;53467;53468;53469;53470;53471;53472;53473;53474;53475;53476;53477;53478;53479;53480;53481;53482;53483;53484;53485;53486;53487;53488;53489;53490;53491;53492;53493;53494;53495;53496;120779;120780;120781;137148;137149;1371…	45580;53486;120780;137155;137184;144372;164882;257411;337882;347520;355383;355424;367586;367604;436364;436374;439015;439062;460887;460903;489382;616863;622637;653397;673677;709608;723058;786376;808374;851500;856337;894939;894948	107;108;109;110	96;109;394;409
sp|O35955|PSB10_MOUSE	sp|O35955|PSB10_MOUSE	5	5	5	sp|O35955|PSB10_MOUSE Proteasome subunit beta type-10 OS=Mus musculus OX=10090 GN=Psmb10 PE=1 SV=1	1	5	5	5	31.9	31.9	29.063	273	273	0	86.002	1248100000	104010000	49				281	2450;11113;26724;29332;48385	True;True;True;True;True	2573;11651;28030;30755;50906	38431;38432;38433;38434;38435;38436;38437;38438;38439;38440;167319;167320;167321;167322;167323;167324;167325;167326;167327;416462;416463;416464;416465;416466;416467;416468;416469;416470;416471;416472;416473;416474;416475;416476;416477;416478;454158;454159;454160;454161;454162;454163;454164;454165;454166;454167;454168;454169;746081;746082	46317;46318;46319;46320;46321;46322;46323;46324;46325;46326;46327;46328;202057;202058;202059;202060;202061;202062;202063;202064;202065;202066;506163;506164;506165;506166;506167;506168;506169;506170;506171;506172;506173;506174;506175;506176;506177;506178;506179;550987;550988;550989;550990;550991;550992;550993;550994;550995;550996;550997;550998;905437;905438	46328;202062;506177;550998;905437
sp|O35969|GAMT_MOUSE	sp|O35969|GAMT_MOUSE	8	8	8	sp|O35969|GAMT_MOUSE Guanidinoacetate N-methyltransferase OS=Mus musculus OX=10090 GN=Gamt PE=1 SV=1	1	8	8	8	60.2	60.2	26.336	236	236	0	140.73	21162000000	2116200000	249				282	297;15124;26943;26944;37778;44446;46627;48886	True;True;True;True;True;True;True;True	313;15858;28257;28258;39739;46750;49060;51432	4521;4522;4523;4524;4525;4526;4527;4528;4529;4530;4531;4532;4533;4534;4535;4536;4537;4538;4539;4540;4541;4542;4543;4544;4545;4546;4547;4548;4549;4550;4551;4552;4553;4554;4555;4556;4557;4558;4559;4560;4561;4562;4563;4564;232835;232836;232837;232838;232839;232840;232841;232842;232843;232844;232845;232846;232847;232848;232849;232850;232851;419674;419675;419676;419677;419678;419679;419680;419681;4196…	5370;5371;5372;5373;5374;5375;5376;5377;5378;5379;5380;5381;5382;5383;5384;5385;5386;5387;5388;5389;5390;5391;5392;5393;5394;5395;5396;5397;5398;5399;5400;5401;5402;5403;5404;5405;5406;5407;5408;5409;5410;5411;5412;5413;5414;5415;283183;283184;283185;283186;283187;283188;283189;283190;283191;283192;283193;283194;283195;283196;283197;283198;283199;283200;283201;283202;283203;283204;283205;283206;5…	5411;283191;510084;510117;699521;828905;871750;914744
sp|O35972|RM23_MOUSE;tr|A0A1B0GSZ9|A0A1B0GSZ9_MOUSE;tr|A0A1B0GQZ1|A0A1B0GQZ1_MOUSE	sp|O35972|RM23_MOUSE;tr|A0A1B0GSZ9|A0A1B0GSZ9_MOUSE;tr|A0A1B0GQZ1|A0A1B0GQZ1_MOUSE	4;3;2	4;3;2	4;3;2	sp|O35972|RM23_MOUSE 39S ribosomal protein L23, mitochondrial OS=Mus musculus OX=10090 GN=Mrpl23 PE=1 SV=1;tr|A0A1B0GSZ9|A0A1B0GSZ9_MOUSE 39S ribosomal protein L23, mitochondrial OS=Mus musculus OX=10090 GN=Mrpl23 PE=1 SV=1;tr|A0A1B0GQZ1|A0A1B0GQZ1_MOUSE 3	3	4	4	4	44.5	44.5	17.121	146	146;172;101	0	92.128	2551200000	283470000	69				283	32563;32722;38589;41563	True;True;True;True	34325;34495;40602;43732	505480;505481;505482;505483;505484;505485;505486;505487;505488;505489;505490;505491;505492;505493;505494;505495;505496;505497;505498;505499;505500;505501;505502;505503;505504;508023;508024;508025;508026;508027;508028;508029;508030;508031;508032;508033;508034;508035;508036;508037;508038;508039;591225;591226;591227;637513;637514;637515;637516;637517;637518;637519;637520;637521;637522;637523;637524;…	612525;612526;612527;612528;612529;612530;612531;612532;612533;612534;612535;612536;612537;612538;612539;612540;612541;612542;612543;612544;612545;612546;612547;612548;612549;612550;615576;615577;615578;615579;615580;615581;615582;615583;615584;615585;615586;615587;615588;615589;615590;615591;615592;615593;713804;713805;713806;771841;771842;771843;771844;771845;771846;771847;771848;771849;771850;…	612528;615593;713804;771854
sp|O35980|NTH_MOUSE	sp|O35980|NTH_MOUSE	3	3	3	sp|O35980|NTH_MOUSE Endonuclease III-like protein 1 OS=Mus musculus OX=10090 GN=Nthl1 PE=2 SV=2	1	3	3	3	15.3	15.3	33.636	300	300	0.00025195	4.7883	65350000	4084300	8				284	3779;25254;47387	True;True;True	3980;26485;49851	58275;393453;393454;393455;393456;393457;729791;729792	70307;478463;478464;478465;478466;478467;885681;885682	70307;478464;885681
sp|O35988|SDC4_MOUSE	sp|O35988|SDC4_MOUSE	2	2	2	sp|O35988|SDC4_MOUSE Syndecan-4 OS=Mus musculus OX=10090 GN=Sdc4 PE=1 SV=1	1	2	2	2	12.1	12.1	21.482	198	198	0.0075646	1.96	16512000	1834700	4				285	8913;10266	True;True	9340;10764	135041;154932;154933;154934;154935	163471;187054;187055;187056;187057	163471;187057
sp|O54692|ZW10_MOUSE;tr|A0A1L1SST9|A0A1L1SST9_MOUSE	sp|O54692|ZW10_MOUSE	8;1	8;1	8;1	sp|O54692|ZW10_MOUSE Centromere/kinetochore protein zw10 homolog OS=Mus musculus OX=10090 GN=Zw10 PE=1 SV=3	2	8	8	8	13.5	13.5	88.062	779	779;187	0	18.001	555230000	13220000	64				286	2131;2641;3377;6712;28433;31668;34116;36976	True;True;True;True;True;True;True;True	2242;2781;3560;7063;29796;33378;35936;38903	33486;41762;41763;41764;41765;41766;41767;41768;41769;41770;41771;41772;41773;41774;41775;41776;41777;41778;52532;102577;102578;102579;102580;102581;440508;440509;440510;440511;440512;440513;440514;440515;440516;440517;440518;440519;440520;440521;440522;440523;440524;440525;440526;492075;492076;492077;492078;492079;492080;492081;492082;492083;492084;528009;528010;566852;566853;566854;566855;56685…	40475;50319;50320;50321;50322;50323;50324;50325;50326;50327;50328;50329;50330;50331;50332;50333;50334;50335;50336;63519;124078;124079;124080;124081;124082;534803;534804;534805;534806;534807;534808;534809;534810;534811;534812;534813;534814;534815;534816;534817;534818;534819;534820;534821;596592;596593;596594;596595;596596;596597;596598;596599;596600;596601;639153;639154;684569;684570;684571;684572…	40475;50335;63519;124079;534803;596595;639153;684570
sp|O54724|CAVN1_MOUSE	sp|O54724|CAVN1_MOUSE	6	6	6	sp|O54724|CAVN1_MOUSE Caveolae-associated protein 1 OS=Mus musculus OX=10090 GN=Cavin1 PE=1 SV=1	1	6	6	6	20.4	20.4	43.953	392	392	0	113.42	3459800000	192210000	61				287	3656;18860;20132;21939;36729;37138	True;True;True;True;True;True	3850;19786;21151;23023;38643;39069	56495;56496;56497;56498;56499;56500;56501;56502;56503;293748;293749;293750;293751;293752;293753;293754;293755;293756;293757;293758;293759;293760;293761;293762;315331;315332;342834;342835;342836;342837;342838;342839;563410;563411;563412;563413;563414;563415;563416;569179;569180;569181;569182;569183;569184;569185;569186;569187;569188;569189;569190;569191;569192;569193;569194;569195;569196;569197;56…	68197;68198;68199;68200;68201;68202;68203;68204;68205;68206;358576;358577;358578;358579;358580;358581;358582;358583;358584;358585;358586;358587;358588;358589;358590;385101;385102;418051;418052;418053;418054;418055;418056;680607;680608;680609;680610;680611;680612;680613;687442;687443;687444;687445;687446;687447;687448;687449;687450;687451;687452;687453;687454;687455;687456;687457;687458;687459;687…	68201;358580;385102;418052;680610;687452
sp|O54734|OST48_MOUSE	sp|O54734|OST48_MOUSE	16	16	16	sp|O54734|OST48_MOUSE Dolichyl-diphosphooligosaccharide--protein glycosyltransferase 48 kDa subunit OS=Mus musculus OX=10090 GN=Ddost PE=1 SV=2	1	16	16	16	52.4	52.4	49.027	441	441	0	323.31	66624000000	3028400000	452				288	6500;6764;13878;16205;24792;26696;32417;39103;39924;40105;41427;44021;47067;47084;48593;48624	True;True;True;True;True;True;True;True;True;True;True;True;True;True;True;True	6839;7116;14543;17010;17011;25997;28001;34171;41132;41996;42191;43576;46302;49518;49536;51121;51153	99683;99684;99685;99686;99687;99688;99689;99690;99691;99692;99693;99694;103362;103363;103364;103365;103366;103367;103368;103369;103370;103371;103372;103373;103374;103375;211512;211513;211514;211515;211516;249243;249244;249245;249246;249247;249248;249249;249250;249251;249252;249253;249254;249255;249256;249257;249258;249259;249260;249261;249262;249263;249264;249265;249266;249267;249268;249269;24927…	120636;120637;120638;120639;120640;120641;120642;120643;120644;120645;120646;120647;124993;124994;124995;124996;124997;124998;124999;125000;125001;125002;125003;125004;125005;125006;256910;256911;256912;256913;256914;256915;303213;303214;303215;303216;303217;303218;303219;303220;303221;303222;303223;303224;303225;303226;303227;303228;303229;303230;303231;303232;303233;303234;303235;303236;303237;…	120642;125000;256911;303241;469714;505743;609580;722446;737633;741650;769297;819968;879683;880007;909027;909601	111	187
sp|O54749|CP2J5_MOUSE;tr|G3UXT0|G3UXT0_MOUSE;tr|G3UZ89|G3UZ89_MOUSE;tr|F6R6R4|F6R6R4_MOUSE	sp|O54749|CP2J5_MOUSE	33;3;1;1	33;3;1;1	27;0;0;0	sp|O54749|CP2J5_MOUSE Cytochrome P450 2J5 OS=Mus musculus OX=10090 GN=Cyp2j5 PE=1 SV=1	4	33	33	27	59.9	54.1	57.783	501	501;502;71;156	0	323.31	66499000000	2293100000	710				289	4806;4807;7095;7793;9455;10062;10063;10137;10773;12390;12954;16015;16016;19958;19959;22914;23243;24343;24344;26727;29551;29571;31115;31116;32753;32754;34679;34680;34872;35619;36883;46551;47672	True;True;True;True;True;True;True;True;True;True;True;True;True;True;True;True;True;True;True;True;True;True;True;True;True;True;True;True;True;True;True;True;True	5046;5047;7457;8182;9905;9906;10550;10551;10552;10628;11293;12992;13577;16805;16806;16807;20965;20966;24040;24384;25521;25522;28033;31013;31014;31039;31040;32809;32810;34526;34527;36524;36525;36723;37486;38804;48979;50160	73074;73075;73076;73077;73078;73079;73080;73081;73082;73083;73084;73085;73086;73087;73088;73089;73090;73091;73092;73093;73094;73095;73096;108110;108111;108112;108113;108114;108115;108116;108117;108118;108119;108120;108121;108122;108123;108124;108125;108126;108127;108128;108129;108130;108131;108132;108133;119040;119041;119042;119043;143214;143215;143216;143217;143218;143219;143220;143221;143222;14…	87816;87817;87818;87819;87820;87821;87822;87823;87824;87825;87826;87827;87828;87829;87830;87831;87832;87833;87834;87835;87836;87837;87838;87839;87840;87841;130657;130658;130659;130660;130661;130662;130663;130664;130665;130666;130667;130668;130669;130670;130671;130672;130673;130674;130675;130676;130677;130678;130679;130680;130681;130682;130683;130684;130685;130686;130687;130688;143901;143902;14390…	87820;87828;130670;143902;173127;183100;183143;184426;195528;228838;238825;298812;298815;382174;382225;436265;442619;461449;461456;506316;555365;555948;586874;586886;616078;616088;646976;647019;649917;662060;683345;870604;892308
sp|O54750|CP2J6_MOUSE;tr|Q924D1|Q924D1_MOUSE;tr|Q3UNV2|Q3UNV2_MOUSE;tr|B1AWM5|B1AWM5_MOUSE;tr|B1AWM4|B1AWM4_MOUSE	sp|O54750|CP2J6_MOUSE	9;3;3;2;1	5;1;1;1;1	2;0;0;0;0	sp|O54750|CP2J6_MOUSE Cytochrome P450 2J6 OS=Mus musculus OX=10090 GN=Cyp2j6 PE=2 SV=2	5	9	5	2	11.6	4	57.791	501	501;502;504;433;374	0	22.572	193120000	6897100	17				290	4808;7095;10062;10063;10137;10772;11087;29570;31107	True;False;False;False;False;True;True;True;True	5048;7457;10550;10551;10552;10628;11292;11622;31038;32800	73097;73098;73099;73100;108110;108111;108112;108113;108114;108115;108116;108117;108118;108119;108120;108121;108122;108123;108124;108125;108126;108127;108128;108129;108130;108131;108132;108133;151746;151747;151748;151749;151750;151751;151752;151753;151754;151755;151756;151757;151758;151759;151760;151761;151762;151763;151764;151765;151766;151767;151768;151769;151770;151771;151772;151773;151774;1517…	87842;87843;87844;87845;130657;130658;130659;130660;130661;130662;130663;130664;130665;130666;130667;130668;130669;130670;130671;130672;130673;130674;130675;130676;130677;130678;130679;130680;130681;130682;130683;130684;130685;130686;130687;130688;183096;183097;183098;183099;183100;183101;183102;183103;183104;183105;183106;183107;183108;183109;183110;183111;183112;183113;183114;183115;183116;1831…	87842;130670;183100;183143;184426;195515;201432;555928;586803
sp|O54774|AP3D1_MOUSE	sp|O54774|AP3D1_MOUSE	15	15	15	sp|O54774|AP3D1_MOUSE AP-3 complex subunit delta-1 OS=Mus musculus OX=10090 GN=Ap3d1 PE=1 SV=1	1	15	15	15	16.7	16.7	135.08	1199	1199	0	106.2	2293100000	40948000	178				292	1990;2002;2003;5620;9762;16299;24108;25652;28799;31836;32729;43115;45946;48013;48324	True;True;True;True;True;True;True;True;True;True;True;True;True;True;True	2094;2107;2108;5915;10242;17108;25277;26904;30176;33553;34502;45357;48343;50516;50843	31515;31516;31517;31518;31750;31751;31752;31753;31754;31755;31756;86752;86753;86754;86755;86756;86757;86758;86759;86760;86761;86762;86763;86764;86765;86766;86767;86768;86769;86770;86771;86772;147875;147876;147877;147878;147879;147880;147881;147882;147883;147884;147885;147886;147887;147888;147889;147890;147891;147892;147893;250699;250700;250701;250702;250703;250704;250705;250706;375497;375498;3754…	38062;38063;38064;38065;38410;38411;38412;38413;38414;38415;38416;105143;105144;105145;105146;105147;105148;105149;105150;105151;105152;105153;105154;105155;105156;105157;105158;105159;105160;105161;105162;105163;105164;105165;178675;178676;178677;178678;178679;178680;178681;178682;178683;178684;178685;178686;178687;178688;178689;178690;178691;178692;178693;178694;178695;178696;304879;304880;3048…	38063;38410;38412;105153;178694;304879;456456;485653;541502;599359;615741;804339;857923;898376;904190
sp|O54782|MA2B2_MOUSE;tr|F6TMZ3|F6TMZ3_MOUSE;tr|F6Z025|F6Z025_MOUSE	sp|O54782|MA2B2_MOUSE	13;4;1	13;4;1	13;4;1	sp|O54782|MA2B2_MOUSE Epididymis-specific alpha-mannosidase OS=Mus musculus OX=10090 GN=Man2b2 PE=1 SV=2	3	13	13	13	18	18	115.61	1018	1018;494;104	0	54.019	1587400000	36078000	110				293	4294;5228;11785;14863;17232;28784;29565;31885;32783;33236;37365;38264;46567	True;True;True;True;True;True;True;True;True;True;True;True;True	4511;5499;12356;15588;18089;30160;31030;33608;34557;35030;39308;40246;48996	65765;80504;80505;80506;178692;178693;178694;178695;178696;228621;228622;228623;228624;228625;228626;228627;228628;228629;228630;266842;266843;266844;266845;446008;446009;446010;446011;446012;446013;446014;446015;446016;446017;458115;458116;495098;495099;495100;495101;495102;495103;495104;495105;508950;508951;508952;508953;508954;508955;508956;508957;508958;508959;508960;508961;515311;515312;5153…	79245;97580;97581;97582;216189;216190;216191;216192;216193;278067;278068;278069;278070;278071;278072;278073;278074;278075;278076;278077;278078;324961;324962;324963;324964;324965;324966;541304;541305;541306;541307;541308;541309;541310;541311;541312;541313;541314;541315;541316;555776;555777;600173;600174;600175;600176;600177;600178;600179;600180;600181;600182;600183;616718;616719;616720;616721;6167…	79245;97580;216190;278067;324964;541315;555777;600178;616725;624289;691396;708122;870828
tr|F6S062|F6S062_MOUSE;sp|O54804|CHKA_MOUSE	tr|F6S062|F6S062_MOUSE;sp|O54804|CHKA_MOUSE	5;5	5;5	5;5	tr|F6S062|F6S062_MOUSE Choline kinase alpha (Fragment) OS=Mus musculus OX=10090 GN=Chka PE=1 SV=1;sp|O54804|CHKA_MOUSE Choline kinase alpha OS=Mus musculus OX=10090 GN=Chka PE=1 SV=3	2	5	5	5	20	20	26.121	230	230;453	0	10.765	591750000	42268000	34				294	19477;23692;23943;24120;46808	True;True;True;True;True	20434;24849;25109;25289;49243	304444;304445;304446;304447;304448;304449;304450;304451;304452;304453;304454;304455;304456;304457;304458;304459;304460;304461;304462;370010;373234;375647;375648;375649;720515;720516;720517;720518;720519	371812;371813;371814;371815;371816;371817;371818;371819;371820;371821;371822;371823;371824;371825;371826;371827;371828;371829;371830;371831;371832;371833;371834;450045;453768;456623;456624;456625;874703;874704;874705;874706;874707;874708	371834;450045;453768;456623;874704
sp|O54824|IL16_MOUSE	sp|O54824|IL16_MOUSE	3	3	3	sp|O54824|IL16_MOUSE Pro-interleukin-16 OS=Mus musculus OX=10090 GN=Il16 PE=1 SV=3	1	3	3	3	2.8	2.8	141.43	1322	1322	0	5.7359	36009000	529550	3				295	11319;20372;28963	True;True;True	11866;21403;30343	170817;318850;448814	206262;389185;544763	206262;389185;544763
sp|O54825|BYST_MOUSE	sp|O54825|BYST_MOUSE	3	3	3	sp|O54825|BYST_MOUSE Bystin OS=Mus musculus OX=10090 GN=Bysl PE=1 SV=3	1	3	3	3	8.7	8.7	49.783	436	436	0.0035134	2.4461	183040000	7626800	25				296	7456;10481;29074	True;True;True	7842;10985;30462	114495;114496;114497;114498;114499;114500;114501;114502;114503;114504;114505;114506;114507;114508;114509;114510;114511;114512;114513;114514;114515;114516;158007;450432;450433	138620;138621;138622;138623;138624;138625;138626;138627;138628;138629;138630;138631;138632;138633;138634;138635;138636;138637;138638;138639;138640;138641;190624;546698;546699	138641;190624;546699
sp|O54833|CSK22_MOUSE;tr|A0A1D5RLE4|A0A1D5RLE4_MOUSE;tr|A0A1D5RM74|A0A1D5RM74_MOUSE;tr|A0A1D5RM55|A0A1D5RM55_MOUSE	sp|O54833|CSK22_MOUSE;tr|A0A1D5RLE4|A0A1D5RLE4_MOUSE;tr|A0A1D5RM74|A0A1D5RM74_MOUSE	11;9;8;4	11;9;8;4	11;9;8;4	sp|O54833|CSK22_MOUSE Casein kinase II subunit alpha OS=Mus musculus OX=10090 GN=Csnk2a2 PE=1 SV=1;tr|A0A1D5RLE4|A0A1D5RLE4_MOUSE Casein kinase II subunit alpha (Fragment) OS=Mus musculus OX=10090 GN=Csnk2a2 PE=1 SV=1;tr|A0A1D5RM74|A0A1D5RM74_MOUSE Casei	4	11	11	11	37.7	37.7	41.215	350	350;238;235;121	0	16.938	996130000	52428000	51				297	6936;13302;14712;17221;24971;24973;34206;41651;44505;44506;46619	True;True;True;True;True;True;True;True;True;True;True	7292;13942;15431;18078;26187;26189;36034;43825;46814;46815;49052	105760;105761;105762;202427;202428;202429;202430;226263;226264;266600;266601;266602;266603;266604;389454;389456;389457;389458;389459;389460;389461;389462;389463;529155;529156;638993;638994;638995;684094;684095;684096;684097;684098;684099;684100;684101;684102;684103;684104;684105;684106;684107;684108;684109;684110;684111;684112;684113;684114;684115;684116;684117;718010	127909;127910;127911;245802;245803;245804;245805;275106;275107;324615;324616;324617;324618;324619;473663;473665;473666;473667;473668;473669;473670;473671;473672;640526;640527;773689;773690;773691;830006;830007;830008;830009;830010;830011;830012;830013;830014;830015;830016;830017;830018;830019;830020;830021;830022;830023;830024;830025;830026;830027;830028;830029;830030;830031;871690	127909;245803;275107;324618;473663;473667;640527;773690;830028;830031;871690
tr|Q80YP4|Q80YP4_MOUSE;sp|O54865|GCYB1_MOUSE	tr|Q80YP4|Q80YP4_MOUSE;sp|O54865|GCYB1_MOUSE	5;5	5;5	5;5	tr|Q80YP4|Q80YP4_MOUSE Guanylate cyclase soluble subunit beta-1 OS=Mus musculus OX=10090 GN=Gucy1b1 PE=1 SV=1;sp|O54865|GCYB1_MOUSE Guanylate cyclase soluble subunit beta-1 OS=Mus musculus OX=10090 GN=Gucy1b1 PE=1 SV=1	2	5	5	5	9.2	9.2	68.994	609	609;620	0	18.829	298470000	7854400	43				298	1045;8198;20760;20761;44656	True;True;True;True;True	1093;8604;21805;21806;46969	15951;124974;124975;124976;124977;124978;324856;324857;324858;324859;324860;324861;324862;324863;324864;324865;324866;324867;324868;686995;686996;686997;686998;686999;687000;687001;687002;687003;687004;687005;687006;687007;687008;687009;687010;687011;687012;687013;687014;687015;687016	19201;151249;151250;151251;151252;151253;396401;396402;396403;396404;396405;396406;396407;396408;396409;396410;396411;396412;396413;833586;833587;833588;833589;833590;833591;833592;833593;833594;833595;833596;833597;833598;833599;833600;833601;833602;833603;833604;833605;833606;833607;833608;833609	19201;151252;396401;396408;833600
sp|O54879|HMGB3_MOUSE;tr|A2AP78|A2AP78_MOUSE	sp|O54879|HMGB3_MOUSE;tr|A2AP78|A2AP78_MOUSE	2;1	2;1	2;1	sp|O54879|HMGB3_MOUSE High mobility group protein B3 OS=Mus musculus OX=10090 GN=Hmgb3 PE=1 SV=3;tr|A2AP78|A2AP78_MOUSE High mobility group protein B3 (Fragment) OS=Mus musculus OX=10090 GN=Hmgb3 PE=1 SV=1	2	2	2	2	18	18	23.01	200	200;159	0	11.212	165900000	27650000	10				299	21830;24430	True;True	22910;25616	341113;341114;341115;341116;341117;341118;341119;341120;341121;341122;380734;380735	415935;415936;415937;415938;415939;415940;415941;415942;415943;415944;462942;462943	415938;462942
sp|O54890|ITB3_MOUSE	sp|O54890|ITB3_MOUSE	3	3	3	sp|O54890|ITB3_MOUSE Integrin beta-3 OS=Mus musculus OX=10090 GN=Itgb3 PE=1 SV=2	1	3	3	3	4.1	4.1	86.738	787	787	0.0059842	2.1323	23481000	617920	4				300	15750;17639;17640	True;True;True	16524;18517;18518	242038;242039;273812;273813	294453;294454;333686;333687	294453;333686;333687
tr|D3Z2E3|D3Z2E3_MOUSE;tr|F6R6F1|F6R6F1_MOUSE;tr|E9Q632|E9Q632_MOUSE;sp|O54916|REPS1_MOUSE;tr|A0A1L1SRE4|A0A1L1SRE4_MOUSE;tr|F6YT69|F6YT69_MOUSE;tr|D6RIN6|D6RIN6_MOUSE	tr|D3Z2E3|D3Z2E3_MOUSE;tr|F6R6F1|F6R6F1_MOUSE;tr|E9Q632|E9Q632_MOUSE;sp|O54916|REPS1_MOUSE	5;5;5;5;1;1;1	5;5;5;5;1;1;1	4;4;4;4;1;1;1	tr|D3Z2E3|D3Z2E3_MOUSE RalBP1-associated Eps domain-containing protein 1 OS=Mus musculus OX=10090 GN=Reps1 PE=1 SV=1;tr|F6R6F1|F6R6F1_MOUSE RalBP1-associated Eps domain-containing protein 1 (Fragment) OS=Mus musculus OX=10090 GN=Reps1 PE=1 SV=1;tr|E9Q632|E	7	5	5	4	8.8	7.4	76.826	705	705;755;768;795;94;210;220	0	7.8327	384120000	10670000	33				301	20294;26599;38785;40699;42309	True;True;True;True;True	21322;27902;40803;42820;44512	317812;317813;317814;317815;317816;317817;317818;317819;317820;317821;317822;317823;317824;317825;317826;414633;414634;414635;414636;414637;414638;414639;414640;414641;414642;414643;414644;414645;414646;414647;414648;414649;414650;594142;623410;623411;623412;623413;649135	388045;388046;388047;388048;388049;388050;388051;388052;388053;388054;388055;388056;388057;388058;388059;503978;503979;503980;503981;503982;503983;503984;503985;503986;503987;503988;503989;503990;503991;503992;503993;503994;503995;717328;753466;753467;753468;753469;786402	388045;503984;717328;753469;786402
sp|O54931|AKAP2_MOUSE;tr|A2API8|A2API8_MOUSE;tr|F7AA26|F7AA26_MOUSE	sp|O54931|AKAP2_MOUSE;tr|A2API8|A2API8_MOUSE;tr|F7AA26|F7AA26_MOUSE	2;2;2	2;2;2	2;2;2	sp|O54931|AKAP2_MOUSE A-kinase anchor protein 2 OS=Mus musculus OX=10090 GN=Akap2 PE=1 SV=3;tr|A2API8|A2API8_MOUSE A-kinase anchor protein 2 OS=Mus musculus OX=10090 GN=Akap2 PE=1 SV=1;tr|F7AA26|F7AA26_MOUSE Paralemmin A kinase anchor protein (Fragment) OS	3	2	2	2	3.7	3.7	98.577	893	893;921;1137	0	48.469	203920000	5511400	17				302	28692;39612	True;True	30067;41661	444744;444745;444746;444747;444748;444749;444750;605939;605940;605941;605942;605943;605944;605945;605946;605947;605948	539838;539839;539840;539841;539842;539843;539844;731005;731006;731007;731008;731009;731010;731011;731012;731013;731014;731015;731016	539842;731006
sp|O54941|SMCE1_MOUSE	sp|O54941|SMCE1_MOUSE	5	5	5	sp|O54941|SMCE1_MOUSE SWI/SNF-related matrix-associated actin-dependent regulator of chromatin subfamily E member 1 OS=Mus musculus OX=10090 GN=Smarce1 PE=1 SV=1	1	5	5	5	14.4	14.4	46.638	411	411	0	9.4077	542210000	27110000	50				303	12040;17733;18864;25178;36065	True;True;True;True;True	12621;18614;19790;26401;37944	183395;183396;183397;183398;275251;275252;275253;275254;275255;275256;275257;275258;275259;275260;275261;275262;275263;275264;275265;275266;275267;293809;293810;392170;392171;392172;392173;392174;392175;392176;392177;392178;392179;392180;392181;392182;392183;392184;392185;392186;392187;392188;392189;553872;553873;553874;553875;553876;553877;553878;553879;553880	222286;222287;222288;222289;335465;335466;335467;335468;335469;335470;335471;335472;335473;335474;335475;335476;335477;335478;335479;335480;335481;335482;358646;358647;476816;476817;476818;476819;476820;476821;476822;476823;476824;476825;476826;476827;476828;476829;476830;476831;476832;476833;476834;476835;669473;669474;669475;669476;669477;669478;669479;669480;669481	222289;335482;358646;476835;669481
tr|A0A0G2JER9|A0A0G2JER9_MOUSE;sp|O54946|DNJB6_MOUSE;tr|G3X8S5|G3X8S5_MOUSE;tr|A0A0G2JEI3|A0A0G2JEI3_MOUSE;sp|Q9QYI8|DNJB7_MOUSE;tr|A0A0G2JGN9|A0A0G2JGN9_MOUSE	tr|A0A0G2JER9|A0A0G2JER9_MOUSE;sp|O54946|DNJB6_MOUSE;tr|G3X8S5|G3X8S5_MOUSE;tr|A0A0G2JEI3|A0A0G2JEI3_MOUSE;sp|Q9QYI8|DNJB7_MOUSE	4;4;3;2;2;1	3;3;3;2;2;1	3;3;3;2;2;1	tr|A0A0G2JER9|A0A0G2JER9_MOUSE DnaJ homolog subfamily B member 6 OS=Mus musculus OX=10090 GN=Dnajb6 PE=1 SV=1;sp|O54946|DNJB6_MOUSE DnaJ homolog subfamily B member 6 OS=Mus musculus OX=10090 GN=Dnajb6 PE=1 SV=4;tr|G3X8S5|G3X8S5_MOUSE DnaJ homolog subfamily	6	4	3	3	21	21	26.998	243	243;365;261;62;312;22	0	8.2986	230820000	23082000	22				304	8193;43224;43366;46707	True;True;False;True	8599;45469;45619;49141	124913;124914;124915;124916;124917;124918;124919;664103;664104;664105;664106;664107;664108;664109;664110;664111;664112;664113;664114;664115;665868;665869;665870;665871;665872;665873;665874;665875;665876;665877;665878;719123;719124	151183;151184;151185;151186;151187;151188;151189;805939;805940;805941;805942;805943;805944;805945;805946;805947;805948;805949;805950;805951;808003;808004;808005;808006;808007;808008;808009;808010;808011;808012;808013;872988;872989	151187;805942;808009;872988
sp|O54950|AAKG1_MOUSE;tr|A0A2R8VHU2|A0A2R8VHU2_MOUSE;tr|A0A2R8W6Y3|A0A2R8W6Y3_MOUSE;tr|D3YUS1|D3YUS1_MOUSE;tr|Q8BIQ9|Q8BIQ9_MOUSE;sp|Q91WG5|AAKG2_MOUSE	sp|O54950|AAKG1_MOUSE;tr|A0A2R8VHU2|A0A2R8VHU2_MOUSE	9;5;2;1;1;1	9;5;2;1;1;1	9;5;2;1;1;1	sp|O54950|AAKG1_MOUSE 5-AMP-activated protein kinase subunit gamma-1 OS=Mus musculus OX=10090 GN=Prkag1 PE=1 SV=2;tr|A0A2R8VHU2|A0A2R8VHU2_MOUSE 5-AMP-activated protein kinase subunit gamma-1 (Fragment) OS=Mus musculus OX=10090 GN=Prkag1 PE=1 SV=1	6	9	9	9	32.7	32.7	37.52	330	330;215;139;244;443;566	0	16.025	1368400000	65160000	92				305	949;11301;24166;28301;28655;28671;37475;38170;42257	True;True;True;True;True;True;True;True;True	996;11848;25337;29659;30029;30045;39424;40148;44459	14213;14214;14215;14216;14217;14218;14219;14220;14221;14222;14223;14224;14225;14226;14227;170573;170574;170575;170576;170577;170578;170579;170580;170581;376460;376461;376462;376463;376464;376465;376466;376467;376468;376469;376470;376471;438506;438507;438508;438509;444316;444501;444502;444503;444504;444505;444506;444507;444508;444509;444510;444511;444512;444513;444514;444515;444516;444517;444518;4…	17064;17065;17066;17067;17068;17069;17070;17071;17072;17073;17074;17075;17076;17077;17078;17079;205976;205977;205978;205979;205980;205981;205982;205983;205984;457533;457534;457535;457536;457537;457538;457539;457540;457541;457542;457543;457544;532344;532345;532346;532347;539358;539564;539565;539566;539567;539568;539569;539570;539571;539572;539573;539574;539575;539576;539577;539578;539579;539580;53…	17069;205981;457538;532347;539358;539570;693623;706670;785387
sp|O54962|BAF_MOUSE	sp|O54962|BAF_MOUSE	4	4	4	sp|O54962|BAF_MOUSE Barrier-to-autointegration factor OS=Mus musculus OX=10090 GN=Banf1 PE=1 SV=1	1	4	4	4	55.1	55.1	10.102	89	89	0	38.215	1963600000	327270000	47				306	4409;4948;17443;21171	True;True;True;True	4632;5197;18315;22233	67371;67372;67373;67374;67375;67376;67377;67378;67379;67380;67381;67382;67383;67384;67385;67386;67387;67388;67389;67390;67391;75771;75772;75773;75774;75775;75776;75777;75778;75779;75780;75781;75782;75783;75784;75785;75786;75787;75788;75789;270476;270477;270478;270479;270480;270481;330688	81105;81106;81107;81108;81109;81110;81111;81112;81113;81114;81115;81116;81117;81118;81119;81120;81121;81122;81123;81124;81125;91349;91350;91351;91352;91353;91354;91355;91356;91357;91358;91359;91360;91361;91362;91363;91364;91365;91366;91367;91368;91369;91370;91371;329587;329588;329589;329590;329591;329592;403499	81112;91365;329592;403499
sp|O54984|ASNA_MOUSE;tr|A0A1B0GRE1|A0A1B0GRE1_MOUSE	sp|O54984|ASNA_MOUSE	8;1	8;1	8;1	sp|O54984|ASNA_MOUSE ATPase Asna1 OS=Mus musculus OX=10090 GN=Asna1 PE=1 SV=2	2	8	8	8	31.9	31.9	38.822	348	348;131	0	64.555	2021300000	134750000	84				307	15178;15598;23830;25144;25941;45128;47955;47956	True;True;True;True;True;True;True;True	15920;16365;24996;26367;27201;47494;50455;50456	233623;233624;233625;233626;233627;233628;233629;233630;239858;239859;239860;371721;371722;371723;371724;371725;371726;371727;371728;371729;391779;391780;391781;391782;391783;391784;391785;391786;391787;391788;391789;404075;404076;404077;404078;404079;404080;404081;404082;404083;404084;404085;404086;404087;695230;695231;695232;695233;695234;695235;695236;695237;695238;695239;695240;695241;695242;…	284147;284148;284149;284150;284151;284152;284153;284154;291825;291826;291827;291828;451994;451995;451996;451997;451998;451999;452000;452001;452002;476396;476397;476398;476399;476400;476401;476402;476403;476404;476405;476406;476407;491286;491287;491288;491289;491290;491291;491292;491293;491294;491295;491296;491297;491298;491299;491300;844024;844025;844026;844027;844028;844029;844030;844031;844032;…	284149;291826;451999;476400;491286;844033;897292;897308
sp|O54988|SLK_MOUSE	sp|O54988|SLK_MOUSE	8	8	8	sp|O54988|SLK_MOUSE STE20-like serine/threonine-protein kinase OS=Mus musculus OX=10090 GN=Slk PE=1 SV=2	1	8	8	8	7.8	7.8	141.46	1233	1233	0	12.685	653530000	11077000	53				308	1313;13310;19378;20807;22082;34946;35244;39020	True;True;True;True;True;True;True;True	1386;13950;20331;21856;23175;36798;37100;41045	20273;20274;20275;20276;20277;20278;20279;20280;20281;20282;20283;20284;20285;20286;202595;202596;202597;202598;202599;202600;202601;202602;202603;302845;302846;302847;302848;325695;344876;344877;344878;344879;344880;538382;538383;538384;538385;538386;538387;538388;542078;542079;542080;597245;597246;597247;597248;597249;597250;597251;597252;597253;597254	24570;24571;24572;24573;24574;24575;24576;24577;24578;24579;24580;24581;24582;24583;24584;245998;245999;246000;246001;246002;246003;246004;246005;246006;369908;369909;369910;369911;397516;420356;420357;420358;420359;420360;651294;651295;651296;651297;651298;651299;651300;655664;655665;655666;655667;720881;720882;720883;720884;720885;720886;720887;720888;720889;720890	24584;246002;369910;397516;420360;651297;655667;720883
tr|A0A1B0GT26|A0A1B0GT26_MOUSE;sp|O55003|BNIP3_MOUSE	tr|A0A1B0GT26|A0A1B0GT26_MOUSE;sp|O55003|BNIP3_MOUSE	2;2	2;2	2;2	tr|A0A1B0GT26|A0A1B0GT26_MOUSE BCL2/adenovirus E1B 19 kDa protein-interacting protein 3 OS=Mus musculus OX=10090 GN=Bnip3 PE=1 SV=1;sp|O55003|BNIP3_MOUSE BCL2/adenovirus E1B 19 kDa protein-interacting protein 3 OS=Mus musculus OX=10090 GN=Bnip3 PE=1 SV=1	2	2	2	2	13.3	13.3	19.38	173	173;187	0.0016051	2.9978	102570000	9324900	17				309	19321;32351	True;True	20266;34100	301816;301817;301818;301819;301820;301821;301822;301823;301824;301825;301826;301827;301828;301829;301830;502143;502144	368738;368739;368740;368741;368742;368743;368744;368745;368746;368747;368748;368749;368750;368751;368752;608499;608500	368747;608500
sp|O55013|TPPC3_MOUSE	sp|O55013|TPPC3_MOUSE	5	5	5	sp|O55013|TPPC3_MOUSE Trafficking protein particle complex subunit 3 OS=Mus musculus OX=10090 GN=Trappc3 PE=1 SV=1	1	5	5	5	30.6	30.6	20.302	180	180	0	6.0865	917450000	101940000	37				310	13146;13458;24977;29606;35472	True;True;True;True;True	13779;14108;26193;31084;37335	199989;199990;199991;199992;199993;199994;205114;205115;205116;389496;389497;389498;389499;389500;389501;389502;389503;389504;389505;389506;389507;389508;389509;389510;389511;389512;389513;389514;389515;389516;389517;389518;458788;458789;458790;545305;545306	242802;242803;242804;242805;242806;242807;249187;249188;249189;473706;473707;473708;473709;473710;473711;473712;473713;473714;473715;473716;473717;473718;473719;473720;473721;473722;473723;473724;473725;473726;473727;473728;473729;473730;473731;556583;556584;556585;659486;659487	242804;249187;473727;556584;659487
sp|O55022|PGRC1_MOUSE	sp|O55022|PGRC1_MOUSE	13	13	13	sp|O55022|PGRC1_MOUSE Membrane-associated progesterone receptor component 1 OS=Mus musculus OX=10090 GN=Pgrmc1 PE=1 SV=4	1	13	13	13	60.5	60.5	21.694	195	195	0	323.31	165690000000	20712000000	527				311	4937;4938;7453;8113;11230;13277;13674;19363;20793;21427;25825;35143;35227	True;True;True;True;True;True;True;True;True;True;True;True;True	5184;5185;7839;8517;11775;13916;14334;20312;20313;21840;22495;27082;36998;37083	75461;75462;75463;75464;75465;75466;75467;75468;75469;75470;75471;75472;75473;75474;75475;75476;75477;75478;75479;75480;75481;75482;75483;75484;75485;75486;75487;75488;75489;75490;75491;75492;75493;75494;75495;75496;75497;75498;75499;75500;75501;75502;75503;75504;75505;75506;75507;75508;75509;75510;75511;75512;114428;114429;114430;114431;114432;114433;114434;114435;114436;114437;114438;114439;114…	90935;90936;90937;90938;90939;90940;90941;90942;90943;90944;90945;90946;90947;90948;90949;90950;90951;90952;90953;90954;90955;90956;90957;90958;90959;90960;90961;90962;90963;90964;90965;90966;90967;90968;90969;90970;90971;90972;90973;90974;90975;90976;90977;90978;90979;90980;90981;90982;90983;90984;90985;90986;90987;90988;90989;90990;90991;90992;90993;90994;90995;90996;90997;90998;90999;91000;910…	90970;90987;138557;149471;204733;245327;253591;369567;397115;408269;489185;654342;655429	114	91
tr|D3Z7R0|D3Z7R0_MOUSE;tr|A0A0U1RQ97|A0A0U1RQ97_MOUSE;tr|A0A0U1RNL7|A0A0U1RNL7_MOUSE;tr|A0A0U1RPT4|A0A0U1RPT4_MOUSE;sp|O55028|BCKD_MOUSE	tr|D3Z7R0|D3Z7R0_MOUSE;tr|A0A0U1RQ97|A0A0U1RQ97_MOUSE;tr|A0A0U1RNL7|A0A0U1RNL7_MOUSE;tr|A0A0U1RPT4|A0A0U1RPT4_MOUSE;sp|O55028|BCKD_MOUSE	4;4;4;4;4	4;4;4;4;4	4;4;4;4;4	tr|D3Z7R0|D3Z7R0_MOUSE [3-methyl-2-oxobutanoate dehydrogenase [lipoamide]] kinase, mitochondrial (Fragment) OS=Mus musculus OX=10090 GN=Bckdk PE=1 SV=1;tr|A0A0U1RQ97|A0A0U1RQ97_MOUSE [3-methyl-2-oxobutanoate dehydrogenase [lipoamide]] kinase, mitochondrial	5	4	4	4	24.3	24.3	24.351	214	214;216;335;365;412	0.0002524	4.8152	290930000	22379000	22				312	7059;28148;42555;48115	True;True;True;True	7421;29502;44771;50622	107689;107690;107691;107692;107693;107694;436351;653190;653191;653192;741759;741760;741761;741762;741763;741764;741765;741766;741767;741768;741769;741770;741771	130174;130175;130176;130177;130178;130179;529777;791959;791960;791961;900136;900137;900138;900139;900140;900141;900142;900143;900144;900145;900146;900147;900148;900149	130174;529777;791959;900142
sp|O55029|COPB2_MOUSE	sp|O55029|COPB2_MOUSE	34	34	34	sp|O55029|COPB2_MOUSE Coatomer subunit beta OS=Mus musculus OX=10090 GN=Copb2 PE=1 SV=2	1	34	34	34	39.9	39.9	102.45	905	905	0	323.31	38702000000	806290000	583				313	121;2634;6263;7373;10289;11352;15819;17977;20849;20854;20855;22304;22530;23987;24686;26663;26697;28718;31964;32665;33884;34387;34388;37026;37041;39606;39607;40670;41542;42684;42873;43524;43918;46353	True;True;True;True;True;True;True;True;True;True;True;True;True;True;True;True;True;True;True;True;True;True;True;True;True;True;True;True;True;True;True;True;True;True	128;2771;6593;7752;10787;11899;16596;18872;21899;21904;21905;23412;23645;25155;25156;25888;27968;28002;30093;33690;34433;35700;36224;36225;38954;38970;41655;41656;42789;43709;44910;45108;45784;46196;48774	1750;1751;1752;1753;1754;1755;1756;1757;1758;1759;1760;1761;1762;1763;1764;1765;1766;1767;1768;1769;1770;1771;1772;1773;1774;41470;41471;41472;41473;41474;41475;41476;41477;41478;41479;41480;41481;41482;41483;41484;41485;41486;41487;41488;41489;41490;41491;41492;96900;96901;96902;96903;96904;96905;96906;96907;96908;96909;96910;96911;96912;96913;96914;96915;96916;96917;96918;112897;112898;112899;1…	2050;2051;2052;2053;2054;2055;2056;2057;2058;2059;2060;2061;2062;2063;2064;2065;2066;2067;2068;2069;2070;2071;2072;2073;2074;2075;2076;2077;2078;49855;49856;49857;49858;49859;49860;49861;49862;49863;49864;49865;49866;49867;49868;49869;49870;49871;49872;49873;49874;49875;49876;49877;49878;49879;117388;117389;117390;117391;117392;117393;117394;117395;117396;117397;117398;117399;117400;117401;117402…	2072;49865;117398;136501;187401;207158;295468;340804;398022;398272;398281;424186;428638;454442;467861;505185;505771;540311;601712;614673;635537;643198;643229;685405;685671;730909;730922;752886;771508;794811;799091;810843;818145;866892	115	271
sp|O55042|SYUA_MOUSE	sp|O55042|SYUA_MOUSE	6	6	6	sp|O55042|SYUA_MOUSE Alpha-synuclein OS=Mus musculus OX=10090 GN=Snca PE=1 SV=2	1	6	6	6	38.6	38.6	14.485	140	140	0	27.114	288520000	48087000	24				314	8290;9919;40995;40997;42343;42344	True;True;True;True;True;True	8706;10404;43133;43135;44548;44549	126510;126511;126512;126513;126514;150079;150080;150081;628854;628855;628856;628857;628874;649706;649707;649708;649709;649710;649711;649712;649713;649714;649715;649716;649717	153215;153216;153217;153218;153219;181233;181234;181235;760756;760757;760758;760759;760777;787150;787151;787152;787153;787154;787155;787156;787157;787158;787159;787160;787161	153218;181233;760757;760777;787151;787160
tr|A0A0R4J018|A0A0R4J018_MOUSE;sp|O55060|TPMT_MOUSE;tr|D3Z380|D3Z380_MOUSE;tr|D3YWK6|D3YWK6_MOUSE;tr|D3Z217|D3Z217_MOUSE;tr|D6RIK3|D6RIK3_MOUSE	tr|A0A0R4J018|A0A0R4J018_MOUSE;sp|O55060|TPMT_MOUSE;tr|D3Z380|D3Z380_MOUSE;tr|D3YWK6|D3YWK6_MOUSE;tr|D3Z217|D3Z217_MOUSE;tr|D6RIK3|D6RIK3_MOUSE	20;20;18;16;15;10	20;20;18;16;15;10	15;15;13;11;10;5	tr|A0A0R4J018|A0A0R4J018_MOUSE Thiopurine S-methyltransferase OS=Mus musculus OX=10090 GN=Tpmt PE=1 SV=1;sp|O55060|TPMT_MOUSE Thiopurine S-methyltransferase OS=Mus musculus OX=10090 GN=Tpmt PE=1 SV=1;tr|D3Z380|D3Z380_MOUSE Thiopurine S-methyltransferase OS	6	20	20	15	70.4	56.2	27.571	240	240;240;205;188;182;188	0	323.31	20924000000	1395000000	380				315	2779;4261;7911;8022;13475;13476;13477;14355;16652;16653;17009;17010;17078;21610;28897;32183;37848;46631;47160;47161	True;True;True;True;True;True;True;True;True;True;True;True;True;True;True;True;True;True;True;True	2938;4477;8305;8423;14125;14126;14127;15045;17475;17476;17858;17859;17930;22685;30276;33923;39814;49064;49615;49616	43902;65235;65236;65237;65238;65239;65240;65241;65242;65243;65244;65245;65246;65247;65248;65249;65250;65251;65252;65253;65254;65255;65256;65257;65258;65259;120607;120608;120609;120610;120611;120612;120613;120614;120615;120616;120617;120618;120619;120620;120621;120622;120623;120624;120625;120626;120627;120628;120629;120630;122239;122240;122241;122242;122243;122244;122245;122246;122247;122248;12224…	52976;78536;78537;78538;78539;78540;78541;78542;78543;78544;78545;78546;78547;78548;78549;78550;78551;78552;78553;78554;78555;78556;78557;78558;78559;78560;78561;145799;145800;145801;145802;145803;145804;145805;145806;145807;145808;145809;145810;145811;145812;145813;145814;145815;145816;145817;145818;145819;145820;145821;145822;145823;145824;145825;145826;145827;147807;147808;147809;147810;147811…	52976;78557;145809;147819;249400;249434;249477;266930;311854;311862;320044;320058;321157;411440;543460;605684;700834;871879;881684;881712
tr|H3BJY1|H3BJY1_MOUSE;tr|H3BKF4|H3BKF4_MOUSE;tr|H3BIZ8|H3BIZ8_MOUSE;tr|B0QZP8|B0QZP8_MOUSE;sp|O55101|SNG2_MOUSE;tr|H3BJ78|H3BJ78_MOUSE	tr|H3BJY1|H3BJY1_MOUSE;tr|H3BKF4|H3BKF4_MOUSE;tr|H3BIZ8|H3BIZ8_MOUSE;tr|B0QZP8|B0QZP8_MOUSE;sp|O55101|SNG2_MOUSE;tr|H3BJ78|H3BJ78_MOUSE	2;2;2;2;2;1	2;2;2;2;2;1	2;2;2;2;2;1	tr|H3BJY1|H3BJY1_MOUSE Synaptogyrin-2 OS=Mus musculus OX=10090 GN=Syngr2 PE=4 SV=1;tr|H3BKF4|H3BKF4_MOUSE Predicted gene 20708 OS=Mus musculus OX=10090 GN=Gm20708 PE=4 SV=1;tr|H3BIZ8|H3BIZ8_MOUSE Synaptogyrin 2, isoform CRA_b OS=Mus musculus OX=10090 GN=Sy	6	2	2	2	63	63	4.6893	46	46;155;177;194;224;147	0.0020311	2.8012	173500000	57832000	7				316	12230;29375	True;True	12817;30803	186258;186259;454713;454714;454715;454716;454717	225941;225942;551594;551595;551596;551597;551598	225941;551596
tr|D3YVM8|D3YVM8_MOUSE;sp|O55102|BL1S1_MOUSE;tr|D3Z4L7|D3Z4L7_MOUSE	tr|D3YVM8|D3YVM8_MOUSE;sp|O55102|BL1S1_MOUSE;tr|D3Z4L7|D3Z4L7_MOUSE	3;3;2	3;3;2	3;3;2	tr|D3YVM8|D3YVM8_MOUSE Biogenesis of lysosome-related organelles complex 1 subunit 1 OS=Mus musculus OX=10090 GN=Bloc1s1 PE=1 SV=1;sp|O55102|BL1S1_MOUSE Biogenesis of lysosome-related organelles complex 1 subunit 1 OS=Mus musculus OX=10090 GN=Bloc1s1 PE=1	3	3	3	3	32.2	32.2	13.9	121	121;125;94	0	13.666	373230000	46654000	28				317	34677;40806;41346	True;True;True	36522;42932;43495	534720;534721;534722;534723;534724;534725;534726;534727;534728;534729;534730;625751;625752;625753;625754;625755;625756;625757;625758;634247;634248;634249;634250;634251;634252;634253;634254	646948;646949;646950;646951;646952;646953;646954;646955;646956;646957;646958;756581;756582;756583;756584;756585;756586;756587;756588;756589;767653;767654;767655;767656;767657;767658;767659;767660	646951;756584;767658
sp|O55106|STRN_MOUSE;tr|F8WH41|F8WH41_MOUSE;tr|F6Z700|F6Z700_MOUSE	sp|O55106|STRN_MOUSE;tr|F8WH41|F8WH41_MOUSE	5;4;2	5;4;2	4;4;2	sp|O55106|STRN_MOUSE Striatin OS=Mus musculus OX=10090 GN=Strn PE=1 SV=2;tr|F8WH41|F8WH41_MOUSE Striatin OS=Mus musculus OX=10090 GN=Strn PE=1 SV=1	3	5	5	4	7.6	6.3	85.965	780	780;627;267	0.00024845	4.4648	264130000	6950800	11				318	16608;26930;29831;36892;39397	True;True;True;True;True	17431;28244;31352;38813;41440	255648;255649;419508;419509;419510;462763;565835;565836;565837;565838;565839;565840;565841;565842;565843;602499	311025;311026;509894;509895;509896;561503;683416;683417;683418;683419;683420;683421;683422;683423;683424;726956	311026;509896;561503;683420;726956
sp|O55111|DSG2_MOUSE;tr|Q8VCE3|Q8VCE3_MOUSE;tr|Q811I1|Q811I1_MOUSE	sp|O55111|DSG2_MOUSE	16;6;6	16;6;6	16;6;6	sp|O55111|DSG2_MOUSE Desmoglein-2 OS=Mus musculus OX=10090 GN=Dsg2 PE=1 SV=3	3	16	16	16	20.6	20.6	122.38	1122	1122;292;360	0	111.68	1111800000	20214000	82				319	377;4269;5086;10473;14573;19172;19491;20446;20506;20799;32621;37549;38082;39968;45907;46380	True;True;True;True;True;True;True;True;True;True;True;True;True;True;True;True	398;4485;5347;10977;15283;20114;20449;21482;21546;21846;34387;39501;40055;42042;48304;48801	5776;65313;65314;65315;65316;65317;65318;65319;78137;78138;78139;78140;157928;223592;223593;223594;299117;299118;299119;299120;299121;299122;299123;299124;299125;299126;299127;299128;299129;304725;320112;320113;320114;320115;320116;320117;321028;321029;321030;321031;321032;321033;321034;321035;321036;325474;325475;506564;506565;506566;506567;506568;506569;506570;575542;583815;583816;583817;583818…	6839;78618;78619;78620;78621;78622;78623;78624;94549;94550;94551;94552;190533;271769;271770;271771;365327;365328;365329;365330;365331;365332;365333;365334;365335;365336;365337;365338;365339;365340;372183;390720;390721;390722;390723;390724;390725;391777;391778;391779;391780;391781;391782;391783;391784;391785;397209;397210;613858;613859;613860;613861;613862;613863;613864;695132;705122;705123;705124…	6839;78624;94549;190533;271769;365340;372183;390723;391784;397210;613864;695132;705130;738731;857411;867405
sp|O55125|NIPS1_MOUSE;tr|Q5SVG6|Q5SVG6_MOUSE	sp|O55125|NIPS1_MOUSE	15;5	15;5	15;5	sp|O55125|NIPS1_MOUSE Protein NipSnap homolog 1 OS=Mus musculus OX=10090 GN=Nipsnap1 PE=1 SV=1	2	15	15	15	42.6	42.6	33.363	284	284;136	0	323.31	159700000000	11407000000	390				320	1333;4500;4501;6575;10888;16410;22493;25356;32132;32897;33407;35425;35895;37937;48476	True;True;True;True;True;True;True;True;True;True;True;True;True;True;True	1406;4732;4733;6916;11409;17221;23604;26595;26596;33869;34675;35208;37287;37771;39904;50999	20525;20526;20527;20528;20529;20530;20531;20532;20533;20534;20535;20536;20537;20538;20539;20540;20541;20542;20543;20544;20545;20546;20547;20548;20549;68857;68858;68859;68860;68861;100597;100598;100599;100600;100601;100602;100603;100604;100605;100606;100607;100608;100609;100610;100611;100612;100613;100614;100615;100616;100617;100618;100619;100620;100621;163687;163688;163689;163690;163691;163692;16…	24839;24840;24841;24842;24843;24844;24845;24846;24847;24848;24849;24850;24851;24852;24853;24854;24855;24856;24857;24858;24859;24860;24861;24862;24863;24864;24865;24866;24867;82835;82836;82837;82838;82839;82840;121689;121690;121691;121692;121693;121694;121695;121696;121697;121698;121699;121700;121701;121702;121703;121704;121705;121706;121707;121708;121709;121710;121711;121712;121713;121714;121715;…	24858;82835;82840;121705;197579;307156;427843;480357;604785;618407;626865;658635;666462;702570;907162	116	197
tr|A0A0R4J061|A0A0R4J061_MOUSE;sp|O55127|CP26A_MOUSE	tr|A0A0R4J061|A0A0R4J061_MOUSE;sp|O55127|CP26A_MOUSE	1;1	1;1	1;1	tr|A0A0R4J061|A0A0R4J061_MOUSE Cytochrome P450 26A1 OS=Mus musculus OX=10090 GN=Cyp26a1 PE=3 SV=1;sp|O55127|CP26A_MOUSE Cytochrome P450 26A1 OS=Mus musculus OX=10090 GN=Cyp26a1 PE=1 SV=1	2	1	1	1	3.2	3.2	56.123	497	497;497	0.0094553	1.7728	9461100	350410	3				321	31557	True	33265	490325;490326;490327	594611;594612;594613	594611
sp|O55131|SEPT7_MOUSE;tr|E9Q9F5|E9Q9F5_MOUSE;tr|E9Q1G8|E9Q1G8_MOUSE	sp|O55131|SEPT7_MOUSE;tr|E9Q9F5|E9Q9F5_MOUSE;tr|E9Q1G8|E9Q1G8_MOUSE	16;16;16	16;16;16	15;15;15	sp|O55131|SEPT7_MOUSE Septin-7 OS=Mus musculus OX=10090 GN=Sept7 PE=1 SV=1;tr|E9Q9F5|E9Q9F5_MOUSE Septin-7 OS=Mus musculus OX=10090 GN=Sept7 PE=1 SV=2;tr|E9Q1G8|E9Q1G8_MOUSE Septin-7 OS=Mus musculus OX=10090 GN=Sept7 PE=1 SV=2	3	16	16	15	37.4	35.3	50.549	436	436;437;437	0	212.79	10602000000	460960000	254				322	2837;6513;6514;7038;11328;20901;21839;22198;23032;25280;25281;31522;31523;38628;39338;45052	True;True;True;True;True;True;True;True;True;True;True;True;True;True;True;True	2997;6853;6854;7399;11875;21953;22920;23295;24165;26512;26513;33229;33230;40641;41381;47412	44843;99817;99818;99819;99820;99821;99822;99823;99824;107347;107348;107349;107350;107351;107352;107353;107354;107355;107356;107357;107358;107359;107360;107361;107362;107363;107364;107365;107366;107367;107368;107369;107370;107371;107372;107373;107374;107375;107376;107377;107378;107379;107380;107381;107382;107383;107384;107385;107386;107387;107388;171177;171178;171179;171180;171181;171182;171183;17…	54113;120782;120783;120784;120785;120786;120787;120788;120789;129802;129803;129804;129805;129806;129807;129808;129809;129810;129811;129812;129813;129814;129815;129816;129817;129818;129819;129820;129821;129822;129823;129824;129825;129826;129827;129828;129829;129830;129831;129832;129833;129834;129835;129836;129837;129838;129839;129840;129841;129842;129843;129844;129845;129846;206765;206766;206767;2…	54113;120783;120789;129821;206770;398970;416070;422196;438490;478782;478785;594091;594131;714386;726099;842424
sp|O55135|IF6_MOUSE;tr|A6PWZ2|A6PWZ2_MOUSE	sp|O55135|IF6_MOUSE;tr|A6PWZ2|A6PWZ2_MOUSE	4;2	4;2	4;2	sp|O55135|IF6_MOUSE Eukaryotic translation initiation factor 6 OS=Mus musculus OX=10090 GN=Eif6 PE=1 SV=2;tr|A6PWZ2|A6PWZ2_MOUSE Eukaryotic translation initiation factor 6 (Fragment) OS=Mus musculus OX=10090 GN=Eif6 PE=1 SV=1	2	4	4	4	26.9	26.9	26.511	245	245;58	0	237.1	5278100000	586460000	97				323	16884;26430;32304;42029	True;True;True;True	17719;27726;34050;44218	260133;260134;260135;260136;260137;260138;260139;260140;260141;260142;260143;260144;260145;260146;260147;260148;260149;260150;260151;260152;260153;260154;260155;260156;260157;260158;260159;260160;412250;412251;412252;412253;412254;412255;412256;412257;412258;412259;412260;412261;412262;412263;412264;412265;412266;412267;412268;412269;412270;412271;412272;412273;412274;412275;501437;501438;501439;…	316519;316520;316521;316522;316523;316524;316525;316526;316527;316528;316529;316530;316531;316532;316533;316534;316535;316536;316537;316538;316539;316540;316541;316542;316543;316544;316545;316546;501229;501230;501231;501232;501233;501234;501235;501236;501237;501238;501239;501240;501241;501242;501243;501244;501245;501246;501247;501248;501249;501250;501251;501252;501253;501254;501255;501256;501257;…	316543;501262;607700;781036
sp|O55137|ACOT1_MOUSE;tr|Q91YQ6|Q91YQ6_MOUSE;sp|Q32Q92|ACOT6_MOUSE;sp|Q6Q2Z6|ACOT5_MOUSE	sp|O55137|ACOT1_MOUSE	20;4;4;4	20;4;4;4	6;0;0;0	sp|O55137|ACOT1_MOUSE Acyl-coenzyme A thioesterase 1 OS=Mus musculus OX=10090 GN=Acot1 PE=1 SV=1	4	20	20	6	63.2	23.9	46.135	419	419;331;419;421	0	269.63	31499000000	1431800000	395				324	610;5059;7016;7045;13856;14091;14569;14734;15349;16787;29271;31838;32901;36749;36839;36840;37037;37450;41645;48446	True;True;True;True;True;True;True;True;True;True;True;True;True;True;True;True;True;True;True;True	643;5315;7376;7407;14520;14769;14770;15279;15453;16102;17617;30681;33557;34679;38663;38758;38759;38966;39398;43818;50968	9361;9362;9363;9364;9365;9366;9367;9368;9369;77472;77473;77474;77475;77476;77477;77478;77479;77480;77481;77482;77483;77484;77485;77486;77487;77488;77489;77490;77491;77492;77493;77494;77495;107013;107014;107015;107016;107017;107018;107019;107020;107021;107022;107023;107024;107025;107026;107027;107028;107029;107030;107031;107032;107033;107034;107035;107036;107037;107038;107039;107040;107041;107489;…	11267;11268;11269;11270;11271;11272;11273;11274;11275;11276;93537;93538;93539;93540;93541;93542;93543;93544;93545;93546;93547;93548;93549;93550;93551;93552;93553;93554;93555;93556;93557;93558;93559;93560;93561;93562;129399;129400;129401;129402;129403;129404;129405;129406;129407;129408;129409;129410;129411;129412;129413;129414;129415;129416;129417;129418;129419;129420;129421;129422;129423;129424;1…	11272;93559;129428;129967;256543;261673;271727;275491;287409;314457;549964;599447;618426;680924;682473;682512;685619;693126;773507;906866	117;118;119	78;84;241
sp|O55142|RL35A_MOUSE	sp|O55142|RL35A_MOUSE	10	10	10	sp|O55142|RL35A_MOUSE 60S ribosomal protein L35a OS=Mus musculus OX=10090 GN=Rpl35a PE=1 SV=2	1	10	10	10	31.8	31.8	12.554	110	110	0	22.225	25283000000	3611900000	158				325	1594;1595;4742;4743;18204;18205;18206;20185;44936;44937	True;True;True;True;True;True;True;True;True;True	1684;1685;4977;4978;19107;19108;19109;21206;47279;47280;47281	25263;25264;25265;25266;25267;25268;25269;25270;25271;25272;25273;25274;25275;25276;25277;25278;25279;25280;72079;72080;72081;72082;72083;72084;72085;72086;72087;72088;72089;72090;72091;72092;72093;72094;72095;72096;72097;72098;72099;72100;72101;72102;72103;72104;72105;72106;72107;72108;72109;72110;72111;72112;72113;72114;72115;72116;72117;72118;72119;72120;72121;72122;72123;72124;72125;72126;721…	30643;30644;30645;30646;30647;30648;30649;30650;30651;30652;30653;30654;30655;30656;30657;30658;30659;30660;86656;86657;86658;86659;86660;86661;86662;86663;86664;86665;86666;86667;86668;86669;86670;86671;86672;86673;86674;86675;86676;86677;86678;86679;86680;86681;86682;86683;86684;86685;86686;86687;86688;86689;86690;86691;86692;86693;86694;86695;86696;86697;86698;86699;86700;86701;86702;86703;867…	30645;30659;86663;86680;345201;345208;345256;385968;840021;840022
sp|O55143|AT2A2_MOUSE;sp|Q8R429|AT2A1_MOUSE;tr|B1ATS4|B1ATS4_MOUSE;tr|B1ATS5|B1ATS5_MOUSE;tr|E9Q559|E9Q559_MOUSE;sp|Q64518|AT2A3_MOUSE	sp|O55143|AT2A2_MOUSE	33;12;4;4;4;4	33;12;4;4;4;4	33;12;4;4;4;4	sp|O55143|AT2A2_MOUSE Sarcoplasmic/endoplasmic reticulum calcium ATPase 2 OS=Mus musculus OX=10090 GN=Atp2a2 PE=1 SV=2	6	33	33	33	33	33	114.86	1044	1044;994;981;1020;1026;1038	0	323.31	33751000000	718100000	683				326	1091;1808;1823;2643;5492;7847;7896;8046;10785;10843;17540;18273;18547;20117;20118;20303;20668;21258;22272;22527;23529;30663;31855;32723;35489;36864;40062;42341;42342;43188;43821;44091;46688	True;True;True;True;True;True;True;True;True;True;True;True;True;True;True;True;True;True;True;True;True;True;True;True;True;True;True;True;True;True;True;True;True	1140;1904;1919;2784;5778;8240;8289;8449;11306;11364;18415;19178;19458;21135;21136;21333;21709;22321;23379;23642;24681;32327;33575;33576;34496;37352;38784;42144;42145;44546;44547;45431;46092;46378;49122	16610;16611;16612;16613;16614;16615;16616;16617;16618;16619;16620;16621;16622;16623;16624;16625;16626;16627;16628;16629;16630;16631;16632;16633;16634;28605;28606;28775;28776;28777;28778;28779;28780;28781;28782;28783;28784;28785;28786;28787;28788;28789;28790;28791;28792;28793;28794;28795;28796;28797;28798;28799;28800;28801;28802;28803;28804;28805;28806;28807;28808;28809;28810;28811;28812;28813;288…	19919;19920;19921;19922;19923;19924;19925;19926;19927;19928;19929;19930;19931;19932;19933;19934;19935;19936;19937;19938;19939;19940;19941;19942;19943;19944;19945;34676;34677;34678;34860;34861;34862;34863;34864;34865;34866;34867;34868;34869;34870;34871;34872;34873;34874;34875;34876;34877;34878;34879;34880;34881;34882;34883;34884;34885;34886;34887;34888;34889;34890;34891;34892;34893;34894;34895;348…	19940;34677;34910;50404;102925;144882;145548;148360;195716;196970;331671;346172;351984;384888;384893;388254;394703;404861;423640;428592;447525;578363;599765;615595;659787;682947;740674;787113;787134;805368;816265;821681;872710	120;121	207;732
sp|O55201|SPT5H_MOUSE;tr|A0A140LJ34|A0A140LJ34_MOUSE	sp|O55201|SPT5H_MOUSE	15;5	15;5	15;5	sp|O55201|SPT5H_MOUSE Transcription elongation factor SPT5 OS=Mus musculus OX=10090 GN=Supt5h PE=1 SV=1	2	15	15	15	18.5	18.5	120.66	1082	1082;149	0	133.82	1299800000	24524000	108				327	6209;7037;11786;16541;17214;21353;24793;28212;33181;37947;41701;41728;41729;45463;46241	True;True;True;True;True;True;True;True;True;True;True;True;True;True;True	6535;7398;12357;17361;18071;22420;25998;29566;34972;39914;43877;43905;43906;47842;48660	95797;95798;107341;107342;107343;107344;107345;107346;178697;178698;178699;178700;254574;254575;254576;254577;254578;254579;254580;266505;266506;266507;333385;386382;386383;386384;386385;386386;386387;386388;386389;386390;386391;386392;386393;386394;386395;386396;386397;386398;437182;437183;437184;437185;437186;437187;437188;437189;437190;437191;514399;514400;514401;514402;514403;581741;581742;63…	115967;115968;129796;129797;129798;129799;129800;129801;216194;216195;216196;216197;309641;309642;309643;309644;309645;309646;309647;324479;324480;324481;406615;469719;469720;469721;469722;469723;469724;469725;469726;469727;469728;469729;469730;469731;469732;469733;469734;469735;469736;530697;530698;530699;530700;530701;530702;530703;530704;530705;530706;623194;623195;623196;623197;623198;702659;…	115967;129798;216194;309644;324479;406615;469726;530701;623198;702659;774601;775171;775192;849444;864732
sp|O55222|ILK_MOUSE;tr|D3YZA5|D3YZA5_MOUSE;tr|A0A1B0GRF6|A0A1B0GRF6_MOUSE;tr|A0A1B0GR42|A0A1B0GR42_MOUSE	sp|O55222|ILK_MOUSE;tr|D3YZA5|D3YZA5_MOUSE	14;8;3;1	14;8;3;1	14;8;3;1	sp|O55222|ILK_MOUSE Integrin-linked protein kinase OS=Mus musculus OX=10090 GN=Ilk PE=1 SV=2;tr|D3YZA5|D3YZA5_MOUSE Integrin-linked protein kinase (Fragment) OS=Mus musculus OX=10090 GN=Ilk PE=1 SV=2	4	14	14	14	31.9	31.9	51.373	452	452;295;233;95	0	74.329	5891300000	245470000	162				328	10660;11071;11248;13605;15137;15676;26439;29590;30585;34081;36613;39595;46960;47589	True;True;True;True;True;True;True;True;True;True;True;True;True;True	11172;11603;11794;14264;15874;16445;27735;31064;32246;35900;38517;41644;49411;50070	160568;160569;160570;160571;160572;160573;160574;160575;160576;160577;160578;160579;160580;160581;160582;160583;160584;160585;160586;160587;160588;166623;166624;166625;166626;169853;169854;169855;169856;169857;169858;169859;169860;169861;169862;169863;169864;169865;169866;169867;169868;169869;169870;169871;207842;207843;233083;233084;233085;233086;233087;233088;233089;233090;233091;233092;233093;…	193716;193717;193718;193719;193720;193721;193722;193723;193724;193725;193726;193727;193728;193729;193730;193731;193732;193733;193734;193735;193736;193737;201170;201171;201172;201173;205172;205173;205174;205175;205176;205177;205178;205179;205180;205181;205182;205183;205184;205185;205186;205187;205188;205189;205190;205191;252439;252440;283486;283487;283488;283489;283490;283491;283492;283493;283494;…	193725;201173;205176;252439;283489;293206;501471;556274;577442;638619;678522;730662;878006;890926
sp|O55229|CHKB_MOUSE;tr|F6RRT7|F6RRT7_MOUSE;tr|A0A2R8VJW3|A0A2R8VJW3_MOUSE;tr|F6SKI6|F6SKI6_MOUSE	sp|O55229|CHKB_MOUSE;tr|F6RRT7|F6RRT7_MOUSE	8;4;3;2	8;4;3;2	8;4;3;2	sp|O55229|CHKB_MOUSE Choline/ethanolamine kinase OS=Mus musculus OX=10090 GN=Chkb PE=1 SV=3;tr|F6RRT7|F6RRT7_MOUSE Choline/ethanolamine kinase (Fragment) OS=Mus musculus OX=10090 GN=Chkb PE=1 SV=1	4	8	8	8	24.4	24.4	45.126	394	394;176;180;164	0	16.211	649010000	29500000	43				329	76;10891;11725;12539;13772;37965;41822;46809	True;True;True;True;True;True;True;True	77;11412;12293;13145;14433;39934;44005;49244	961;962;963;964;965;966;163713;163714;163715;163716;163717;163718;163719;177494;190837;190838;190839;190840;190841;190842;210060;210061;210062;210063;582014;582015;641658;720520;720521;720522;720523;720524;720525;720526;720527;720528;720529;720530;720531;720532;720533;720534	1116;1117;1118;1119;1120;1121;197605;197606;197607;197608;197609;197610;197611;214708;231771;231772;231773;231774;231775;231776;255186;255187;255188;255189;703001;703002;777091;874709;874710;874711;874712;874713;874714;874715;874716;874717;874718;874719;874720;874721;874722;874723;874724;874725	1118;197605;214708;231772;255189;703001;777091;874723
sp|O55234|PSB5_MOUSE;tr|Q8BTY5|Q8BTY5_MOUSE	sp|O55234|PSB5_MOUSE;tr|Q8BTY5|Q8BTY5_MOUSE	16;10	16;10	16;10	sp|O55234|PSB5_MOUSE Proteasome subunit beta type-5 OS=Mus musculus OX=10090 GN=Psmb5 PE=1 SV=3;tr|Q8BTY5|Q8BTY5_MOUSE Proteasome subunit beta type-5 OS=Mus musculus OX=10090 GN=Psmb5 PE=1 SV=1	2	16	16	16	54.9	54.9	28.532	264	264;177	0	185.52	17493000000	1093300000	307				330	3615;3616;4638;4639;9973;12083;15353;16600;20271;25448;35060;35404;43240;43241;45672;45673	True;True;True;True;True;True;True;True;True;True;True;True;True;True;True;True	3806;3807;4873;4874;10459;12665;16106;17423;21298;26693;26694;36914;37264;45487;45488;48058;48059	55879;55880;55881;55882;55883;55884;55885;55886;55887;55888;55889;55890;55891;55892;55893;55894;55895;55896;55897;55898;55899;55900;55901;55902;55903;55904;55905;55906;55907;55908;55909;55910;55911;55912;55913;55914;55915;55916;55917;55918;55919;55920;55921;55922;55923;55924;55925;55926;55927;55928;55929;55930;70828;70829;70830;70831;70832;70833;70834;70835;70836;70837;70838;70839;70840;70841;708…	67343;67344;67345;67346;67347;67348;67349;67350;67351;67352;67353;67354;67355;67356;67357;67358;67359;67360;67361;67362;67363;67364;67365;67366;67367;67368;67369;67370;67371;67372;67373;67374;67375;67376;67377;67378;67379;67380;67381;67382;67383;67384;67385;67386;67387;67388;67389;67390;67391;67392;67393;67394;67395;67396;67397;67398;67399;85269;85270;85271;85272;85273;85274;85275;85276;85277;852…	67359;67386;85278;85309;181998;223293;287470;310902;387652;482474;653033;658218;806165;806175;853245;853267
sp|O55242|SGMR1_MOUSE	sp|O55242|SGMR1_MOUSE	4	4	4	sp|O55242|SGMR1_MOUSE Sigma non-opioid intracellular receptor 1 OS=Mus musculus OX=10090 GN=Sigmar1 PE=1 SV=1	1	4	4	4	32.3	32.3	25.25	223	223	0	60.596	4919800000	819970000	87				331	7806;34934;36955;48860	True;True;True;True	8195;36786;38881;38882;51405	119162;119163;119164;538196;538197;538198;538199;538200;538201;538202;538203;538204;538205;538206;538207;538208;538209;538210;538211;538212;538213;538214;538215;538216;538217;538218;538219;538220;538221;538222;538223;538224;538225;538226;538227;538228;538229;538230;538231;538232;538233;538234;538235;538236;538237;566675;566676;566677;566678;566679;566680;566681;566682;566683;566684;566685;566686;…	144044;144045;144046;651073;651074;651075;651076;651077;651078;651079;651080;651081;651082;651083;651084;651085;651086;651087;651088;651089;651090;651091;651092;651093;651094;651095;651096;651097;651098;651099;651100;651101;651102;651103;651104;651105;651106;651107;651108;651109;651110;651111;651112;651113;651114;651115;651116;651117;651118;651119;651120;651121;651122;684356;684357;684358;684359;…	144046;651104;684369;914295	122	170
sp|O70145|NCF2_MOUSE;tr|A0A087WPH0|A0A087WPH0_MOUSE	sp|O70145|NCF2_MOUSE;tr|A0A087WPH0|A0A087WPH0_MOUSE	5;3	5;3	5;3	sp|O70145|NCF2_MOUSE Neutrophil cytosol factor 2 OS=Mus musculus OX=10090 GN=Ncf2 PE=1 SV=1;tr|A0A087WPH0|A0A087WPH0_MOUSE Neutrophil cytosol factor 2 (Fragment) OS=Mus musculus OX=10090 GN=Ncf2 PE=1 SV=1	2	5	5	5	10.5	10.5	59.485	525	525;114	0.0011871	3.5636	120760000	3895300	6				332	15700;19264;21048;24091;27879	True;True;True;True;True	16470;20207;22106;25260;29224	241314;300960;328927;375306;375307;432396	293572;367689;401429;456234;456235;524992	293572;367689;401429;456235;524992
sp|O70152|DPM1_MOUSE;tr|A2BDX2|A2BDX2_MOUSE;tr|F8WII3|F8WII3_MOUSE	sp|O70152|DPM1_MOUSE;tr|A2BDX2|A2BDX2_MOUSE	12;10;4	12;10;4	12;10;4	sp|O70152|DPM1_MOUSE Dolichol-phosphate mannosyltransferase subunit 1 OS=Mus musculus OX=10090 GN=Dpm1 PE=1 SV=1;tr|A2BDX2|A2BDX2_MOUSE Dolichol-phosphate mannosyltransferase subunit 1 OS=Mus musculus OX=10090 GN=Dpm1 PE=1 SV=1	3	12	12	12	48.8	48.8	29.174	260	260;208;121	0	125.98	4858100000	285770000	145				333	8218;10418;13488;14954;21983;24491;24574;33840;34237;34238;37786;48622	True;True;True;True;True;True;True;True;True;True;True;True	8630;10918;14139;15681;23068;25680;25766;35654;36066;36067;39747;51151	125371;125372;125373;125374;125375;125376;125377;156908;156909;156910;156911;156912;156913;156914;156915;156916;156917;156918;156919;156920;156921;156922;156923;156924;156925;156926;156927;156928;156929;156930;156931;205611;205612;205613;205614;205615;205616;205617;205618;205619;205620;205621;205622;205623;205624;205625;205626;205627;205628;205629;205630;205631;205632;205633;205634;230185;230186;…	151733;151734;151735;151736;151737;151738;151739;189323;189324;189325;189326;189327;189328;189329;189330;189331;189332;189333;189334;189335;189336;189337;189338;189339;189340;189341;189342;189343;189344;189345;189346;249777;249778;249779;249780;249781;249782;249783;249784;249785;249786;249787;249788;249789;249790;249791;249792;249793;249794;249795;249796;249797;249798;249799;249800;249801;249802;…	151733;189332;249793;279998;418776;464044;465940;634698;640910;640912;699631;909591
sp|O70172|PI42A_MOUSE	sp|O70172|PI42A_MOUSE	4	2	2	sp|O70172|PI42A_MOUSE Phosphatidylinositol 5-phosphate 4-kinase type-2 alpha OS=Mus musculus OX=10090 GN=Pip4k2a PE=1 SV=1	1	4	2	2	2.5	2.5	46.151	405	405	0.0067912	2.0643	85310000	4739500	13				334	6892;11994;16836;35267	False;True;False;True	7246;12571;17668;37124	105125;105126;105127;105128;105129;182697;259260;259261;259262;542551;542552;542553;542554;542555;542556;542557;542558;542559;542560	127082;127083;127084;127085;127086;221397;315416;315417;315418;656208;656209;656210;656211;656212;656213;656214;656215;656216;656217;656218;656219	127083;221397;315418;656211
sp|O70194|EIF3D_MOUSE;tr|A0A2R8VK20|A0A2R8VK20_MOUSE	sp|O70194|EIF3D_MOUSE	18;4	18;4	18;4	sp|O70194|EIF3D_MOUSE Eukaryotic translation initiation factor 3 subunit D OS=Mus musculus OX=10090 GN=Eif3d PE=1 SV=2	2	18	18	18	31.4	31.4	63.988	548	548;169	0	171.56	13811000000	552420000	323				335	6164;10016;13571;17622;18345;18346;24400;31878;35483;35484;36765;39729;41288;42784;42785;46771;48035;48251	True;True;True;True;True;True;True;True;True;True;True;True;True;True;True;True;True;True	6486;10504;14227;18500;19250;19251;25583;33600;33601;37346;37347;38680;41786;43433;45015;45016;49206;50539;50768	95200;95201;95202;95203;95204;95205;151265;151266;207237;207238;207239;207240;207241;207242;207243;273476;273477;273478;273479;273480;273481;273482;273483;273484;284927;284928;284929;284930;284931;284932;284933;284934;284935;284936;284937;284938;284939;284940;284941;284942;284943;284944;284945;284946;284947;284948;284949;284950;284951;284952;284953;284954;284955;284956;284957;284958;284959;284960…	115302;115303;115304;115305;115306;115307;115308;182573;182574;251744;251745;251746;251747;251748;251749;251750;333250;333251;333252;333253;333254;333255;333256;333257;333258;333259;333260;333261;333262;333263;333264;333265;347310;347311;347312;347313;347314;347315;347316;347317;347318;347319;347320;347321;347322;347323;347324;347325;347326;347327;347328;347329;347330;347331;347332;347333;347334;…	115302;182573;251744;333260;347319;347345;462485;600105;659719;659722;681291;733946;766490;796877;796889;874020;898784;902572
sp|O70200|AIF1_MOUSE;tr|G3UYJ2|G3UYJ2_MOUSE	sp|O70200|AIF1_MOUSE;tr|G3UYJ2|G3UYJ2_MOUSE	5;3	5;3	5;3	sp|O70200|AIF1_MOUSE Allograft inflammatory factor 1 OS=Mus musculus OX=10090 GN=Aif1 PE=1 SV=1;tr|G3UYJ2|G3UYJ2_MOUSE Allograft inflammatory factor 1 (Fragment) OS=Mus musculus OX=10090 GN=Aif1 PE=1 SV=1	2	5	5	5	41.5	41.5	16.91	147	147;128	0	15.506	212370000	35395000	6				336	3167;10694;29678;33476;48565	True;True;True;True;True	3343;11209;31170;35280;51092	49255;49256;161012;459996;518621;748536	59540;59541;194255;558000;628176;908523	59540;194255;558000;628176;908523
sp|O70251|EF1B_MOUSE;tr|A0A087WS46|A0A087WS46_MOUSE;tr|M0QWK5|M0QWK5_MOUSE;tr|M0QWH8|M0QWH8_MOUSE;tr|G3UX43|G3UX43_MOUSE;tr|G3UZ47|G3UZ47_MOUSE	sp|O70251|EF1B_MOUSE;tr|A0A087WS46|A0A087WS46_MOUSE	5;4;1;1;1;1	5;4;1;1;1;1	5;4;1;1;1;1	sp|O70251|EF1B_MOUSE Elongation factor 1-beta OS=Mus musculus OX=10090 GN=Eef1b PE=1 SV=5;tr|A0A087WS46|A0A087WS46_MOUSE Eukaryotic translation elongation factor 1 beta 2 OS=Mus musculus OX=10090 GN=Eef1b2 PE=1 SV=1	6	5	5	5	40.9	40.9	24.693	225	225;184;43;48;68;94	0	190	39724000000	3310300000	165				337	3459;37633;39075;41641;47686	True;True;True;True;True	3647;39590;41103;43814;50177	53822;53823;53824;576741;576742;576743;576744;576745;576746;576747;576748;576749;576750;576751;576752;576753;576754;576755;576756;576757;576758;576759;576760;576761;576762;576763;576764;576765;576766;576767;576768;576769;576770;576771;576772;576773;576774;576775;576776;576777;576778;576779;576780;598176;598177;598178;598179;598180;598181;598182;598183;598184;598185;598186;598187;598188;598189;598…	64986;64987;64988;696594;696595;696596;696597;696598;696599;696600;696601;696602;696603;696604;696605;696606;696607;696608;696609;696610;696611;696612;696613;696614;696615;696616;696617;696618;696619;696620;696621;696622;696623;696624;696625;696626;696627;696628;696629;696630;696631;696632;696633;696634;696635;696636;696637;696638;696639;696640;696641;696642;696643;696644;696645;696646;696647;696…	64987;696602;722005;773351;892529
sp|O70252|HMOX2_MOUSE;tr|D3YX62|D3YX62_MOUSE;tr|D3Z4A2|D3Z4A2_MOUSE;tr|D3YXN4|D3YXN4_MOUSE	sp|O70252|HMOX2_MOUSE;tr|D3YX62|D3YX62_MOUSE	7;5;1;1	7;5;1;1	7;5;1;1	sp|O70252|HMOX2_MOUSE Heme oxygenase 2 OS=Mus musculus OX=10090 GN=Hmox2 PE=1 SV=1;tr|D3YX62|D3YX62_MOUSE Heme oxygenase 2 (Fragment) OS=Mus musculus OX=10090 GN=Hmox2 PE=1 SV=1	4	7	7	7	31.7	31.7	35.738	315	315;228;65;93	0	33.476	2237000000	124280000	83				338	947;10307;18778;29039;30042;47486;48204	True;True;True;True;True;True;True	994;10805;19703;30420;31604;49958;50713	14202;14203;14204;14205;14206;14207;14208;14209;14210;155470;292531;292532;292533;292534;449837;449838;449839;449840;449841;449842;449843;449844;449845;449846;449847;449848;449849;449850;449851;449852;449853;449854;449855;449856;449857;449858;449859;466751;466752;466753;466754;466755;466756;466757;466758;466759;466760;466761;732129;732130;732131;732132;732133;732134;732135;732136;732137;732138;73…	17050;17051;17052;17053;17054;17055;17056;17057;17058;17059;17060;17061;187642;357059;357060;357061;357062;545949;545950;545951;545952;545953;545954;545955;545956;545957;545958;545959;545960;545961;545962;545963;545964;545965;545966;545967;545968;545969;545970;545971;545972;545973;545974;545975;545976;545977;545978;566245;566246;566247;566248;566249;566250;566251;566252;566253;566254;566255;56625…	17051;187642;357060;545956;566253;888595;901554
sp|O70274|TP4A2_MOUSE;sp|Q63739|TP4A1_MOUSE	sp|O70274|TP4A2_MOUSE;sp|Q63739|TP4A1_MOUSE	4;2	4;2	4;2	sp|O70274|TP4A2_MOUSE Protein tyrosine phosphatase type IVA 2 OS=Mus musculus OX=10090 GN=Ptp4a2 PE=1 SV=1;sp|Q63739|TP4A1_MOUSE Protein tyrosine phosphatase type IVA 1 OS=Mus musculus OX=10090 GN=Ptp4a1 PE=1 SV=1	2	4	4	4	27.5	27.5	19.127	167	167;173	0	5.7724	970420000	97042000	38				339	12101;30104;47368;47728	True;True;True;True	12684;31680;49832;50220	184384;184385;184386;184387;184388;184389;184390;184391;184392;184393;184394;184395;184396;184397;184398;184399;184400;184401;184402;184403;184404;184405;184406;467811;467812;467813;467814;467815;467816;467817;467818;467819;467820;467821;729519;729520;729521;735887	223625;223626;223627;223628;223629;223630;223631;223632;223633;223634;223635;223636;223637;223638;223639;223640;223641;223642;223643;223644;223645;223646;223647;567525;567526;567527;567528;567529;567530;567531;567532;567533;567534;567535;885372;885373;885374;893189	223632;567529;885374;893189
tr|D3Z1F4|D3Z1F4_MOUSE;sp|O70281|TPST1_MOUSE	tr|D3Z1F4|D3Z1F4_MOUSE;sp|O70281|TPST1_MOUSE	1;1	1;1	1;1	tr|D3Z1F4|D3Z1F4_MOUSE Protein-tyrosine sulfotransferase (Fragment) OS=Mus musculus OX=10090 GN=Tpst1 PE=1 SV=1;sp|O70281|TPST1_MOUSE Protein-tyrosine sulfotransferase 1 OS=Mus musculus OX=10090 GN=Tpst1 PE=1 SV=1	2	1	1	1	10	10	13.57	120	120;370	0.0090853	1.8172	56593000	14148000	13				340	6162	True	6484	95162;95163;95164;95165;95166;95167;95168;95169;95170;95171;95172;95173;95174	115244;115245;115246;115247;115248;115249;115250;115251;115252;115253;115254;115255;115256	115254
sp|O70303|CIDEB_MOUSE	sp|O70303|CIDEB_MOUSE	5	5	5	sp|O70303|CIDEB_MOUSE Cell death activator CIDE-B OS=Mus musculus OX=10090 GN=Cideb PE=1 SV=2	1	5	5	5	26.9	26.9	24.8	219	219	0	9.2937	538050000	44838000	34				341	5751;17662;29413;37303;39673	True;True;True;True;True	6050;18541;30845;39242;41724	88639;88640;88641;88642;88643;88644;88645;88646;88647;88648;88649;88650;88651;88652;88653;274118;274119;274120;455209;455210;455211;455212;455213;455214;571584;606678;606679;606680;606681;606682;606683;606684;606685	107381;107382;107383;107384;107385;107386;107387;107388;107389;107390;107391;107392;107393;107394;107395;334100;334101;334102;552165;552166;552167;552168;552169;552170;552171;552172;690230;731877;731878;731879;731880;731881;731882;731883;731884	107391;334102;552165;690230;731880
sp|O70305|ATX2_MOUSE;tr|E9QM77|E9QM77_MOUSE;tr|F6U2C2|F6U2C2_MOUSE;tr|F7B6X4|F7B6X4_MOUSE;tr|F6V8M6|F6V8M6_MOUSE	sp|O70305|ATX2_MOUSE;tr|E9QM77|E9QM77_MOUSE;tr|F6U2C2|F6U2C2_MOUSE	11;11;7;5;4	11;11;7;5;4	4;4;4;4;4	sp|O70305|ATX2_MOUSE Ataxin-2 OS=Mus musculus OX=10090 GN=Atxn2 PE=1 SV=1;tr|E9QM77|E9QM77_MOUSE Ataxin-2 OS=Mus musculus OX=10090 GN=Atxn2 PE=1 SV=1;tr|F6U2C2|F6U2C2_MOUSE Ataxin-2 (Fragment) OS=Mus musculus OX=10090 GN=Atxn2 PE=1 SV=1	5	11	11	4	11.9	5.3	136.48	1285	1285;1286;929;330;662	0	65.783	2210300000	45109000	93				342	2815;3355;4473;6275;14996;15810;27158;30494;31081;35187;42074	True;True;True;True;True;True;True;True;True;True;True	2975;3535;4699;6605;15725;16586;28482;32140;32774;37042;44265	44476;44477;44478;44479;44480;44481;44482;44483;44484;44485;44486;44487;44488;44489;44490;44491;44492;44493;44494;44495;44496;44497;44498;44499;52226;52227;68207;68208;68209;97024;230890;242817;422609;422610;422611;422612;422613;422614;422615;422616;422617;422618;422619;422620;422621;422622;422623;422624;422625;422626;422627;422628;422629;422630;422631;474338;474339;474340;483417;483418;483419;48…	53669;53670;53671;53672;53673;53674;53675;53676;53677;53678;53679;53680;53681;53682;53683;53684;53685;53686;53687;53688;53689;53690;53691;53692;53693;53694;53695;53696;63173;63174;82024;82025;82026;117531;280833;295309;513483;513484;513485;513486;513487;513488;513489;513490;513491;513492;513493;513494;513495;513496;513497;513498;513499;513500;513501;513502;513503;513504;513505;513506;513507;57547…	53682;63174;82024;117531;280833;295309;513491;575479;586470;654970;781902
sp|O70310|NMT1_MOUSE	sp|O70310|NMT1_MOUSE	15	15	11	sp|O70310|NMT1_MOUSE Glycylpeptide N-tetradecanoyltransferase 1 OS=Mus musculus OX=10090 GN=Nmt1 PE=1 SV=1	1	15	15	11	31.7	23.4	56.888	496	496	0	241.68	7504000000	357330000	173				343	1576;5417;9414;11590;13865;15699;22157;24445;25309;28363;28950;36142;36210;39861;42983	True;True;True;True;True;True;True;True;True;True;True;True;True;True;True	1665;5698;9854;12148;14529;14530;16469;23252;25632;26541;29722;30330;38021;38090;41931;45221	24964;24965;24966;24967;24968;24969;24970;24971;24972;24973;24974;24975;24976;24977;83452;83453;83454;83455;83456;83457;83458;83459;83460;83461;83462;83463;83464;83465;83466;83467;83468;83469;142534;142535;142536;142537;142538;142539;142540;142541;142542;142543;142544;142545;142546;175346;175347;175348;175349;175350;175351;175352;175353;175354;175355;175356;211345;211346;211347;211348;211349;2113…	30330;30331;30332;30333;30334;30335;30336;30337;30338;30339;30340;30341;30342;30343;101099;101100;101101;101102;101103;101104;101105;101106;101107;101108;101109;101110;101111;101112;101113;101114;101115;101116;172289;172290;172291;172292;172293;172294;172295;172296;172297;172298;172299;172300;172301;212082;212083;212084;212085;212086;212087;212088;212089;212090;212091;212092;212093;212094;256690;…	30330;101107;172294;212090;256727;293568;421500;463187;479286;533328;544378;670591;671740;736679;801874	123	456
tr|F7APP3|F7APP3_MOUSE;tr|A2AJH3|A2AJH3_MOUSE;sp|O70311|NMT2_MOUSE	tr|F7APP3|F7APP3_MOUSE;tr|A2AJH3|A2AJH3_MOUSE;sp|O70311|NMT2_MOUSE	10;10;10	6;6;6	6;6;6	tr|F7APP3|F7APP3_MOUSE Glycylpeptide N-tetradecanoyltransferase OS=Mus musculus OX=10090 GN=Nmt2 PE=1 SV=1;tr|A2AJH3|A2AJH3_MOUSE Glycylpeptide N-tetradecanoyltransferase OS=Mus musculus OX=10090 GN=Nmt2 PE=1 SV=1;sp|O70311|NMT2_MOUSE Glycylpeptide N-tetra	3	10	6	6	15.9	15.9	56.537	485	485;498;529	0	12.26	561880000	23411000	49				344	9083;9414;11591;13865;28364;28949;33467;36210;42983;48382	True;False;True;False;True;True;True;False;False;True	9513;9854;12149;14529;14530;29723;30329;35271;38090;45221;50903	137609;137610;137611;137612;137613;137614;137615;137616;137617;137618;137619;137620;137621;137622;137623;137624;137625;142534;142535;142536;142537;142538;142539;142540;142541;142542;142543;142544;142545;142546;175357;175358;175359;211345;211346;211347;211348;211349;211350;211351;211352;211353;211354;211355;211356;211357;211358;211359;211360;211361;211362;211363;211364;211365;211366;211367;211368;…	166477;166478;166479;166480;166481;166482;166483;166484;166485;166486;166487;166488;166489;166490;166491;166492;166493;172289;172290;172291;172292;172293;172294;172295;172296;172297;172298;172299;172300;172301;212095;212096;212097;256690;256691;256692;256693;256694;256695;256696;256697;256698;256699;256700;256701;256702;256703;256704;256705;256706;256707;256708;256709;256710;256711;256712;256713;…	166489;172294;212095;256727;533345;544374;627938;671740;801874;905424	123	445
sp|O70318|E41L2_MOUSE;tr|Q80UE5|Q80UE5_MOUSE;tr|A0A1W2P7I2|A0A1W2P7I2_MOUSE;tr|A0A1W2P6I5|A0A1W2P6I5_MOUSE;tr|Q80UE4|Q80UE4_MOUSE;tr|A0A1W2P896|A0A1W2P896_MOUSE;tr|A0A1W2P7H7|A0A1W2P7H7_MOUSE;tr|A0A1W2P7I4|A0A1W2P7I4_MOUSE	sp|O70318|E41L2_MOUSE;tr|Q80UE5|Q80UE5_MOUSE;tr|A0A1W2P7I2|A0A1W2P7I2_MOUSE	8;5;4;3;3;1;1;1	7;5;3;3;3;1;1;1	7;5;3;3;3;1;1;1	sp|O70318|E41L2_MOUSE Band 4.1-like protein 2 OS=Mus musculus OX=10090 GN=Epb41l2 PE=1 SV=2;tr|Q80UE5|Q80UE5_MOUSE Band 4.1-like protein 2 OS=Mus musculus OX=10090 GN=Epb41l2 PE=1 SV=1;tr|A0A1W2P7I2|A0A1W2P7I2_MOUSE Band 4.1-like protein 2 OS=Mus musculus	8	8	7	7	7.8	7.8	109.94	988	988;918;201;513;794;95;113;144	0.00024655	4.3017	162840000	2807600	29				345	7157;7300;10664;17393;17505;31710;42168;43113	True;True;True;True;False;True;True;True	7522;7676;11176;18261;18379;33421;44361;45355	108797;108798;111631;160604;160605;160606;269385;269386;269387;269388;271592;271593;271594;271595;271596;271597;271598;271599;492655;492656;492657;492658;492659;492660;492661;492662;492663;492664;492665;492666;492667;492668;492669;492670;492671;646730;662709	131424;131425;134980;193758;193759;193760;328182;328183;328184;328185;330901;330902;330903;330904;330905;330906;330907;330908;597311;597312;597313;597314;597315;597316;597317;597318;597319;597320;597321;597322;597323;597324;597325;597326;597327;597328;783212;804336	131424;134980;193760;328182;330908;597324;783212;804336
sp|O70324|MOT8_MOUSE	sp|O70324|MOT8_MOUSE	1	1	1	sp|O70324|MOT8_MOUSE Monocarboxylate transporter 8 OS=Mus musculus OX=10090 GN=Slc16a2 PE=1 SV=2	1	1	1	1	4.2	4.2	60.024	545	545	0	50.145	1220200000	110930000	24				346	29925	True	31464	464455;464456;464457;464458;464459;464460;464461;464462;464463;464464;464465;464466;464467;464468;464469;464470;464471;464472;464473;464474;464475;464476;464477;464478	563606;563607;563608;563609;563610;563611;563612;563613;563614;563615;563616;563617;563618;563619;563620;563621;563622;563623;563624;563625;563626;563627;563628;563629	563627
sp|O70325|GPX4_MOUSE;tr|S4R1E5|S4R1E5_MOUSE	sp|O70325|GPX4_MOUSE;tr|S4R1E5|S4R1E5_MOUSE	5;4	5;4	5;4	sp|O70325|GPX4_MOUSE Phospholipid hydroperoxide glutathione peroxidase OS=Mus musculus OX=10090 GN=Gpx4 PE=1 SV=4;tr|S4R1E5|S4R1E5_MOUSE Glutathione peroxidase OS=Mus musculus OX=10090 GN=Gpx4 PE=1 SV=1	2	5	5	5	19.3	19.3	22.228	197	197;157	0	6.854	2352000000	196000000	40				347	7882;15169;36366;38364;47681	True;True;True;True;True	8275;15911;38260;40356;50170;50171	120167;120168;120169;120170;120171;120172;120173;120174;120175;120176;120177;120178;120179;120180;120181;120182;233532;233533;558166;558167;587838;735295;735296;735297;735298;735299;735300;735301;735302;735303;735304;735305;735306;735307;735308;735309;735310;735311;735312;735313;735314;735315;735316;735317	145281;145282;145283;145284;145285;145286;145287;145288;145289;145290;145291;145292;145293;145294;145295;145296;145297;284031;284032;674541;674542;709953;892465;892466;892467;892468;892469;892470;892471;892472;892473;892474;892475;892476;892477;892478;892479;892480;892481;892482;892483;892484;892485;892486;892487;892488;892489;892490;892491	145285;284032;674542;709953;892471	124	183
sp|O70370|CATS_MOUSE;tr|F6WR04|F6WR04_MOUSE	sp|O70370|CATS_MOUSE;tr|F6WR04|F6WR04_MOUSE	3;3	3;3	3;3	sp|O70370|CATS_MOUSE Cathepsin S OS=Mus musculus OX=10090 GN=Ctss PE=1 SV=2;tr|F6WR04|F6WR04_MOUSE Cathepsin S OS=Mus musculus OX=10090 GN=Ctss PE=1 SV=1	2	3	3	3	13.2	13.2	38.474	340	340;341	0	45.305	2461100000	189320000	41				348	15450;32366;47847	True;True;True	16209;34116;50345	237710;237711;237712;237713;502313;502314;502315;502316;502317;502318;502319;502320;502321;502322;502323;502324;502325;502326;502327;502328;502329;502330;502331;502332;502333;502334;502335;502336;502337;737622;737623;737624;737625;737626;737627;737628;737629	289108;289109;289110;289111;289112;608690;608691;608692;608693;608694;608695;608696;608697;608698;608699;608700;608701;608702;608703;608704;608705;608706;608707;608708;608709;608710;608711;608712;608713;608714;608715;608716;608717;895245;895246;895247;895248;895249;895250;895251;895252;895253	289111;608717;895251
tr|M0QWY0|M0QWY0_MOUSE;sp|O70378|EMC8_MOUSE;tr|M0QWP2|M0QWP2_MOUSE;tr|M0QWI7|M0QWI7_MOUSE;tr|M0QWC9|M0QWC9_MOUSE	tr|M0QWY0|M0QWY0_MOUSE;sp|O70378|EMC8_MOUSE;tr|M0QWP2|M0QWP2_MOUSE	4;4;3;1;1	4;4;3;1;1	4;4;3;1;1	tr|M0QWY0|M0QWY0_MOUSE ER membrane protein complex subunit 8 (Fragment) OS=Mus musculus OX=10090 GN=Emc8 PE=1 SV=1;sp|O70378|EMC8_MOUSE ER membrane protein complex subunit 8 OS=Mus musculus OX=10090 GN=Emc8 PE=1 SV=1;tr|M0QWP2|M0QWP2_MOUSE ER membrane prot	5	4	4	4	45.3	45.3	14.376	128	128;207;143;114;167	0	50.587	2258500000	322640000	67				349	6283;17778;36769;39808	True;True;True;True	6617;18660;38684;41873	97189;97190;97191;97192;97193;97194;275972;275973;275974;275975;275976;275977;275978;275979;275980;275981;275982;275983;275984;275985;275986;275987;275988;275989;563990;563991;563992;563993;563994;563995;563996;563997;563998;563999;564000;564001;564002;564003;564004;564005;609672;609673;609674;609675;609676;609677;609678;609679;609680;609681;609682;609683;609684;609685;609686;609687;609688;609689…	117716;117717;117718;117719;117720;117721;336329;336330;336331;336332;336333;336334;336335;336336;336337;336338;336339;336340;336341;336342;336343;336344;336345;336346;681339;681340;681341;681342;681343;681344;681345;681346;681347;681348;681349;681350;681351;681352;681353;681354;681355;735623;735624;735625;735626;735627;735628;735629;735630;735631;735632;735633;735634;735635;735636;735637;735638;…	117716;336338;681351;735628
sp|O70400|PDLI1_MOUSE;tr|S4R1V0|S4R1V0_MOUSE	sp|O70400|PDLI1_MOUSE;tr|S4R1V0|S4R1V0_MOUSE	10;9	10;9	10;9	sp|O70400|PDLI1_MOUSE PDZ and LIM domain protein 1 OS=Mus musculus OX=10090 GN=Pdlim1 PE=1 SV=4;tr|S4R1V0|S4R1V0_MOUSE PDZ and LIM domain protein 1 (Fragment) OS=Mus musculus OX=10090 GN=Pdlim1 PE=1 SV=1	2	10	10	10	38.8	38.8	35.774	327	327;198	0	106.24	5222100000	326380000	157				350	4780;20878;20879;20880;28367;30071;36531;41970;42236;45899	True;True;True;True;True;True;True;True;True;True	5016;21928;21929;21930;29726;31638;38433;44159;44434;48296	72721;326559;326560;326561;326562;326563;326564;326565;326566;326567;326568;326569;326570;326571;326572;326573;326574;326575;326576;326577;326578;326579;326580;326581;326582;326583;326584;326585;326586;326587;326588;326589;326590;326591;439339;439340;439341;439342;467199;467200;467201;467202;467203;467204;467205;467206;467207;467208;467209;467210;467211;467212;467213;467214;467215;467216;467217;4…	87424;398546;398547;398548;398549;398550;398551;398552;398553;398554;398555;398556;398557;398558;398559;398560;398561;398562;398563;398564;398565;398566;398567;398568;398569;398570;398571;398572;398573;398574;398575;398576;398577;398578;398579;398580;398581;398582;533362;533363;533364;533365;566765;566766;566767;566768;566769;566770;566771;566772;566773;566774;566775;566776;566777;566778;566779;5…	87424;398559;398561;398582;533365;566791;677406;779711;784750;857269
tr|A0A0R4J0R1|A0A0R4J0R1_MOUSE;sp|O70404|VAMP8_MOUSE;tr|A0A0U1RPE8|A0A0U1RPE8_MOUSE	tr|A0A0R4J0R1|A0A0R4J0R1_MOUSE;sp|O70404|VAMP8_MOUSE	4;4;1	4;4;1	4;4;1	tr|A0A0R4J0R1|A0A0R4J0R1_MOUSE Vesicle-associated membrane protein 8 OS=Mus musculus OX=10090 GN=Vamp8 PE=1 SV=1;sp|O70404|VAMP8_MOUSE Vesicle-associated membrane protein 8 OS=Mus musculus OX=10090 GN=Vamp8 PE=1 SV=1	3	4	4	4	44.6	44.6	11.435	101	101;101;75	0	7.7562	2172500000	362080000	56				351	29278;31336;31454;31739	True;True;True;True	30690;33040;33161;33451	453335;453336;453337;453338;453339;453340;453341;453342;453343;453344;453345;453346;453347;453348;453349;487386;487387;487388;487389;487390;487391;487392;487393;487394;487395;487396;487397;487398;487399;489036;489037;489038;489039;489040;489041;489042;489043;489044;489045;489046;489047;489048;489049;489050;489051;493060;493061;493062;493063;493064;493065;493066;493067;493068;493069;493070;493071;…	550049;550050;550051;550052;550053;550054;550055;550056;550057;550058;550059;550060;550061;550062;550063;591279;591280;591281;591282;591283;591284;591285;591286;591287;591288;591289;591290;591291;591292;593155;593156;593157;593158;593159;593160;593161;593162;593163;593164;593165;593166;593167;593168;593169;593170;597771;597772;597773;597774;597775;597776;597777;597778;597779;597780;597781;597782;…	550053;591287;593163;597776
sp|O70422|TF2H4_MOUSE;tr|E0CXV5|E0CXV5_MOUSE;tr|E0CY64|E0CY64_MOUSE	sp|O70422|TF2H4_MOUSE;tr|E0CXV5|E0CXV5_MOUSE;tr|E0CY64|E0CY64_MOUSE	2;1;1	2;1;1	2;1;1	sp|O70422|TF2H4_MOUSE General transcription factor IIH subunit 4 OS=Mus musculus OX=10090 GN=Gtf2h4 PE=1 SV=1;tr|E0CXV5|E0CXV5_MOUSE General transcription factor IIH subunit 4 (Fragment) OS=Mus musculus OX=10090 GN=Gtf2h4 PE=1 SV=1;tr|E0CY64|E0CY64_MOUSE G	3	2	2	2	9.1	9.1	52.224	463	463;164;184	0	5.7171	50603000	2300200	11				352	10205;20856	True;True	10701;21906	153944;153945;153946;326349;326350;326351;326352;326353;326354;326355;326356	185717;185718;185719;398282;398283;398284;398285;398286;398287;398288;398289	185717;398288
sp|O70435|PSA3_MOUSE;tr|E0CX62|E0CX62_MOUSE;tr|E0CZ34|E0CZ34_MOUSE;tr|F8WH02|F8WH02_MOUSE;tr|E0CYL6|E0CYL6_MOUSE	sp|O70435|PSA3_MOUSE	13;6;2;2;2	13;6;2;2;2	13;6;2;2;2	sp|O70435|PSA3_MOUSE Proteasome subunit alpha type-3 OS=Mus musculus OX=10090 GN=Psma3 PE=1 SV=3	5	13	13	13	47.1	47.1	28.405	255	255;180;35;40;52	0	323.31	31918000000	2455200000	281				353	944;3937;5150;17614;19028;19029;24220;35685;37789;37790;38449;39072;43535	True;True;True;True;True;True;True;True;True;True;True;True;True	991;4147;5416;18492;19961;19962;25393;37553;39750;39751;40452;41100;45795	14162;14163;60625;60626;60627;60628;60629;60630;60631;60632;60633;60634;60635;60636;60637;60638;60639;60640;60641;60642;60643;60644;60645;60646;60647;60648;60649;79383;273377;273378;273379;273380;273381;273382;273383;273384;273385;273386;273387;273388;273389;273390;273391;273392;273393;273394;273395;273396;273397;273398;273399;273400;273401;273402;273403;273404;273405;273406;273407;273408;273409;…	17002;17003;73213;73214;73215;73216;73217;73218;73219;73220;73221;73222;73223;73224;73225;73226;73227;73228;73229;73230;73231;73232;73233;73234;73235;73236;73237;73238;73239;73240;73241;73242;73243;96265;333141;333142;333143;333144;333145;333146;333147;333148;333149;333150;333151;333152;333153;333154;333155;333156;333157;333158;333159;333160;333161;333162;333163;333164;333165;333166;333167;333168…	17003;73242;96265;333165;362063;362132;458944;662988;699653;699662;711305;721930;811061
tr|Q8BH40|Q8BH40_MOUSE;sp|O70439|STX7_MOUSE	tr|Q8BH40|Q8BH40_MOUSE;sp|O70439|STX7_MOUSE	5;5	5;5	5;5	tr|Q8BH40|Q8BH40_MOUSE Syntaxin-7 OS=Mus musculus OX=10090 GN=Stx7 PE=1 SV=1;sp|O70439|STX7_MOUSE Syntaxin-7 OS=Mus musculus OX=10090 GN=Stx7 PE=1 SV=3	2	5	5	5	25.7	25.7	29.736	261	261;261	0	19.067	533440000	48495000	40				354	7937;33920;34509;39892;41300	True;True;True;True;True	8333;35736;36351;41962;43446	121004;121005;121006;121007;121008;121009;121010;121011;121012;121013;525317;525318;525319;525320;525321;532654;532655;532656;532657;532658;610871;633531;633532;633533;633534;633535;633536;633537;633538;633539;633540;633541;633542;633543;633544;633545;633546;633547;633548;633549;633550	146289;146290;146291;146292;146293;146294;146295;146296;146297;146298;146299;636086;636087;636088;636089;636090;644615;644616;644617;644618;644619;737070;766717;766718;766719;766720;766721;766722;766723;766724;766725;766726;766727;766728;766729;766730;766731;766732;766733;766734;766735;766736	146296;636087;644616;737070;766730
sp|O70475|UGDH_MOUSE;tr|D3YXP9|D3YXP9_MOUSE	sp|O70475|UGDH_MOUSE	34;4	34;4	34;4	sp|O70475|UGDH_MOUSE UDP-glucose 6-dehydrogenase OS=Mus musculus OX=10090 GN=Ugdh PE=1 SV=1	2	34	34	34	53.3	53.3	54.831	493	493;156	0	323.31	181390000000	6478300000	1089				356	5844;7316;9826;10176;12810;17836;17837;18300;18818;18819;19496;19655;19907;21642;21643;23020;29866;29867;31551;31983;32792;32793;33004;35481;35533;36254;36255;44341;44342;44547;45973;48066;48067;48878	True;True;True;True;True;True;True;True;True;True;True;True;True;True;True;True;True;True;True;True;True;True;True;True;True;True;True;True;True;True;True;True;True;True	6144;7694;10307;10667;13426;18722;18723;19205;19743;19744;20454;20648;20914;22718;22719;24150;31392;31393;31394;33259;33713;34566;34567;34790;37344;37398;38142;38143;46643;46644;46858;48372;50571;50572;51423;51424	90135;90136;90137;90138;90139;90140;90141;90142;90143;90144;90145;90146;90147;90148;90149;90150;90151;90152;90153;90154;90155;90156;90157;90158;90159;90160;90161;90162;90163;90164;90165;90166;90167;90168;90169;90170;90171;90172;90173;90174;111892;111893;111894;111895;111896;111897;111898;111899;111900;111901;111902;111903;111904;111905;111906;111907;111908;111909;111910;111911;111912;111913;11191…	109180;109181;109182;109183;109184;109185;109186;109187;109188;109189;109190;109191;109192;109193;109194;109195;109196;109197;109198;109199;109200;109201;109202;109203;109204;109205;109206;109207;109208;109209;109210;109211;109212;109213;109214;109215;109216;109217;109218;109219;109220;109221;109222;109223;109224;109225;109226;109227;109228;135310;135311;135312;135313;135314;135315;135316;135317;…	109198;135336;179731;184959;236111;337451;337484;346491;357877;357933;372305;376018;381182;412197;412207;438208;562223;562283;594539;602177;616866;616896;620056;659668;660681;672902;672921;827078;827124;830729;858394;899263;899276;914584	126	306
tr|Q6ZWQ5|Q6ZWQ5_MOUSE;sp|O70493|SNX12_MOUSE;tr|Q3TGS7|Q3TGS7_MOUSE;tr|Q3V2H3|Q3V2H3_MOUSE	tr|Q6ZWQ5|Q6ZWQ5_MOUSE;sp|O70493|SNX12_MOUSE;tr|Q3TGS7|Q3TGS7_MOUSE;tr|Q3V2H3|Q3V2H3_MOUSE	10;10;10;10	8;8;8;8	8;8;8;8	tr|Q6ZWQ5|Q6ZWQ5_MOUSE Sorting nexin 12, isoform CRA_c OS=Mus musculus OX=10090 GN=Snx12 PE=1 SV=1;sp|O70493|SNX12_MOUSE Sorting nexin-12 OS=Mus musculus OX=10090 GN=Snx12 PE=1 SV=1;tr|Q3TGS7|Q3TGS7_MOUSE Sorting nexin 12, isoform CRA_b OS=Mus musculus OX=	4	10	8	8	51.9	51.9	18.884	162	162;165;166;170	0	11.42	550120000	55012000	39				357	13018;17812;20827;26609;33594;35739;36032;41592;48497;48498	True;True;True;True;False;True;True;False;True;True	13643;18695;21877;27912;35400;37608;37911;43764;51021;51022	197652;276444;276445;325894;325895;325896;325897;325898;325899;325900;325901;325902;325903;325904;325905;325906;325907;325908;325909;325910;414733;414734;414735;520376;520377;520378;520379;520380;520381;520382;520383;520384;548993;553401;553402;553403;553404;553405;553406;553407;553408;553409;553410;553411;637925;637926;747698;747699	239883;239884;336885;336886;397740;397741;397742;397743;397744;397745;397746;397747;397748;397749;397750;397751;397752;397753;397754;397755;397756;504103;504104;504105;630276;630277;630278;630279;630280;630281;630282;630283;630284;630285;630286;663741;668951;668952;668953;668954;668955;668956;668957;668958;668959;668960;668961;668962;772302;772303;907492;907493	239884;336886;397754;504105;630279;663741;668960;772303;907492;907493
sp|O70503|DHB12_MOUSE	sp|O70503|DHB12_MOUSE	14	14	14	sp|O70503|DHB12_MOUSE Very-long-chain 3-oxoacyl-CoA reductase OS=Mus musculus OX=10090 GN=Hsd17b12 PE=1 SV=1	1	14	14	14	50	50	34.741	312	312	0	323.31	54690000000	3418100000	309				358	3601;4295;4296;8729;14439;16226;18912;20006;24446;26590;28448;37735;40807;42189	True;True;True;True;True;True;True;True;True;True;True;True;True;True	3792;4512;4513;9152;15132;15133;17032;19840;21019;25633;27890;29814;39696;42933;44384	55680;55681;55682;55683;55684;55685;55686;65766;65767;65768;65769;65770;65771;65772;65773;65774;65775;65776;65777;65778;65779;65780;65781;65782;65783;65784;65785;65786;65787;65788;65789;65790;65791;65792;65793;65794;65795;65796;65797;132691;132692;220978;220979;220980;220981;220982;220983;220984;220985;220986;220987;220988;220989;220990;220991;220992;220993;220994;220995;220996;220997;220998;2209…	67112;67113;67114;67115;67116;67117;67118;79246;79247;79248;79249;79250;79251;79252;79253;79254;79255;79256;79257;79258;79259;79260;79261;79262;79263;79264;79265;79266;79267;79268;79269;79270;79271;79272;79273;79274;79275;79276;79277;160471;160472;268620;268621;268622;268623;268624;268625;268626;268627;268628;268629;268630;268631;268632;268633;268634;268635;268636;268637;268638;268639;268640;2686…	67112;79253;79275;160472;268648;303587;359615;383111;463233;503737;535277;698830;756614;783834	127;128	193;231
sp|O70551|SRPK1_MOUSE;tr|F8WGJ7|F8WGJ7_MOUSE;tr|A0A3B2W430|A0A3B2W430_MOUSE;tr|A0A3B2W4B9|A0A3B2W4B9_MOUSE;sp|O54781|SRPK2_MOUSE;tr|A0A0R4J124|A0A0R4J124_MOUSE;tr|A0A0G2JDY2|A0A0G2JDY2_MOUSE;tr|A0A3B2W883|A0A3B2W883_MOUSE	sp|O70551|SRPK1_MOUSE;tr|F8WGJ7|F8WGJ7_MOUSE;tr|A0A3B2W430|A0A3B2W430_MOUSE;tr|A0A3B2W4B9|A0A3B2W4B9_MOUSE;sp|O54781|SRPK2_MOUSE;tr|A0A0R4J124|A0A0R4J124_MOUSE	3;2;2;2;2;2;1;1	3;2;2;2;2;2;1;1	1;1;1;1;0;0;0;0	sp|O70551|SRPK1_MOUSE SRSF protein kinase 1 OS=Mus musculus OX=10090 GN=Srpk1 PE=1 SV=2;tr|F8WGJ7|F8WGJ7_MOUSE SRSF protein kinase 1 (Fragment) OS=Mus musculus OX=10090 GN=Srpk1 PE=1 SV=2;tr|A0A3B2W430|A0A3B2W430_MOUSE SRSF protein kinase 1 OS=Mus musculus	8	3	3	1	5.7	3.1	73.088	648	648;223;280;307;681;682;129;345	0	9.5705	85453000	2848400	21				359	16818;18480;32244	True;True;True	17649;19387;33987	258917;258918;258919;258920;258921;258922;258923;258924;258925;287130;500523;500524;500525;500526;500527	314984;314985;314986;314987;314988;314989;314990;314991;314992;314993;314994;314995;350171;606605;606606;606607;606608;606609;606610;606611;606612	314992;350171;606611
sp|O70566|DIAP2_MOUSE;tr|Q6W4W7|Q6W4W7_MOUSE;tr|E9Q4U7|E9Q4U7_MOUSE	sp|O70566|DIAP2_MOUSE;tr|Q6W4W7|Q6W4W7_MOUSE;tr|E9Q4U7|E9Q4U7_MOUSE	9;9;9	9;9;9	9;9;9	sp|O70566|DIAP2_MOUSE Protein diaphanous homolog 2 OS=Mus musculus OX=10090 GN=Diaph2 PE=1 SV=2;tr|Q6W4W7|Q6W4W7_MOUSE DIA3 OS=Mus musculus OX=10090 GN=Diaph2 PE=1 SV=1;tr|E9Q4U7|E9Q4U7_MOUSE Protein diaphanous homolog 2 OS=Mus musculus OX=10090 GN=Diaph2	3	9	9	9	9.9	9.9	124.87	1098	1098;1102;1102	0	12.122	331270000	6250300	35				360	8476;10593;23262;29993;36964;38482;40055;41159;48094	True;True;True;True;True;True;True;True;True	8896;11102;24404;31544;38891;40486;42136;43299;50600	129305;129306;129307;129308;129309;129310;129311;129312;129313;129314;129315;129316;129317;129318;129319;129320;159581;159582;363802;465691;465692;465693;465694;465695;465696;465697;465698;465699;566741;589515;613553;613554;631454;631455;631456;741503	156464;156465;156466;156467;156468;156469;156470;156471;156472;156473;156474;156475;156476;156477;156478;156479;192546;192547;442882;564987;564988;564989;564990;564991;564992;564993;564994;564995;684447;711834;740547;740548;764032;764033;764034;899806	156469;192546;442882;564990;684447;711834;740547;764034;899806
sp|O70570|PIGR_MOUSE;tr|D3YVM4|D3YVM4_MOUSE;tr|D3Z2D3|D3Z2D3_MOUSE	sp|O70570|PIGR_MOUSE	7;1;1	7;1;1	7;1;1	sp|O70570|PIGR_MOUSE Polymeric immunoglobulin receptor OS=Mus musculus OX=10090 GN=Pigr PE=1 SV=1	3	7	7	7	10.6	10.6	84.998	771	771;200;211	0	86.509	3984900000	117200000	107				361	1711;8614;12900;32483;40182;42905;45105	True;True;True;True;True;True;True	1804;9036;13520;34241;42271;45140;47470	27239;27240;27241;27242;27243;27244;27245;27246;27247;27248;27249;27250;27251;27252;27253;27254;27255;27256;27257;27258;131323;131324;131325;195790;195791;195792;195793;195794;195795;195796;195797;195798;195799;195800;195801;195802;195803;195804;195805;195806;195807;195808;195809;195810;195811;195812;195813;504193;504194;504195;504196;504197;504198;504199;504200;504201;504202;504203;504204;504205…	33089;33090;33091;33092;33093;33094;33095;33096;33097;33098;33099;33100;33101;33102;33103;33104;33105;33106;33107;33108;158893;158894;158895;237618;237619;237620;237621;237622;237623;237624;237625;237626;237627;237628;237629;237630;237631;237632;237633;237634;237635;237636;237637;237638;237639;237640;237641;237642;611002;611003;611004;611005;611006;611007;611008;611009;611010;611011;611012;611013…	33089;158894;237631;611027;742823;799757;843463
sp|O70572|NSMA_MOUSE;tr|D6RGM4|D6RGM4_MOUSE	sp|O70572|NSMA_MOUSE	3;1	3;1	3;1	sp|O70572|NSMA_MOUSE Sphingomyelin phosphodiesterase 2 OS=Mus musculus OX=10090 GN=Smpd2 PE=1 SV=1	2	3	3	3	8.8	8.8	47.466	419	419;83	0.00025374	4.9359	458660000	17641000	33				362	10810;27672;40312	True;True;True	11331;29013;42413	162740;429793;429794;429795;429796;429797;429798;429799;429800;429801;429802;429803;429804;429805;429806;429807;429808;429809;429810;429811;429812;429813;429814;429815;429816;429817;617341;617342	196497;521901;521902;521903;521904;521905;521906;521907;521908;521909;521910;521911;521912;521913;521914;521915;521916;521917;521918;521919;521920;521921;521922;521923;521924;521925;521926;521927;521928;521929;521930;745373;745374	196497;521913;745374
sp|O70579|PM34_MOUSE	sp|O70579|PM34_MOUSE	4	4	4	sp|O70579|PM34_MOUSE Peroxisomal membrane protein PMP34 OS=Mus musculus OX=10090 GN=Slc25a17 PE=1 SV=1	1	4	4	4	16	16	34.412	307	307	0	6.4733	761030000	63419000	65				363	1544;11595;27794;32558	True;True;True;True	1633;12153;29137;34320	24525;24526;24527;175398;175399;175400;175401;175402;175403;175404;175405;175406;175407;175408;175409;175410;175411;175412;175413;175414;175415;175416;175417;175418;175419;175420;175421;431175;431176;431177;431178;431179;431180;431181;431182;431183;431184;505401;505402;505403;505404;505405;505406;505407;505408;505409;505410;505411;505412;505413;505414;505415;505416;505417;505418;505419;505420;505…	29816;29817;29818;212139;212140;212141;212142;212143;212144;212145;212146;212147;212148;212149;212150;212151;212152;212153;212154;212155;212156;212157;212158;212159;212160;212161;212162;523580;523581;523582;523583;523584;523585;523586;523587;523588;523589;612435;612436;612437;612438;612439;612440;612441;612442;612443;612444;612445;612446;612447;612448;612449;612450;612451;612452;612453;612454;612…	29817;212148;523585;612452
tr|A0A067XG53|A0A067XG53_MOUSE;sp|O70589|CSKP_MOUSE;tr|F6ZQR2|F6ZQR2_MOUSE;tr|F6Y9I5|F6Y9I5_MOUSE;tr|B1AUH6|B1AUH6_MOUSE;tr|F7CD87|F7CD87_MOUSE	tr|A0A067XG53|A0A067XG53_MOUSE;sp|O70589|CSKP_MOUSE	8;8;3;2;1;1	8;8;3;2;1;1	8;8;3;2;1;1	tr|A0A067XG53|A0A067XG53_MOUSE Peripheral plasma membrane protein CASK (Fragment) OS=Mus musculus OX=10090 GN=Cask PE=1 SV=1;sp|O70589|CSKP_MOUSE Peripheral plasma membrane protein CASK OS=Mus musculus OX=10090 GN=Cask PE=1 SV=2	6	8	8	8	13.5	13.5	99.226	871	871;926;249;282;111;191	0	18.303	630750000	14669000	47				364	5649;8586;13574;20615;24078;31153;32381;42641	True;True;True;True;True;True;True;True	5945;9008;14230;21656;25247;32848;34134;44863	87199;87200;87201;87202;87203;87204;131000;131001;131002;131003;131004;131005;207273;207274;207275;207276;207277;207278;207279;207280;207281;207282;207283;207284;207285;207286;207287;207288;322750;322751;322752;322753;322754;322755;322756;322757;322758;322759;322760;322761;322762;322763;322764;322765;322766;322767;375116;375117;375118;484405;502549;654402	105638;105639;105640;105641;105642;105643;158529;158530;158531;158532;158533;158534;251787;251788;251789;251790;251791;251792;251793;251794;251795;251796;251797;251798;251799;251800;251801;251802;393899;393900;393901;393902;393903;393904;393905;393906;393907;393908;393909;393910;393911;393912;393913;393914;393915;393916;455998;455999;456000;587675;608970;793493	105639;158530;251789;393905;456000;587675;608970;793493
sp|O70591|PFD2_MOUSE;tr|F8WJ30|F8WJ30_MOUSE	sp|O70591|PFD2_MOUSE;tr|F8WJ30|F8WJ30_MOUSE	3;2	3;2	3;2	sp|O70591|PFD2_MOUSE Prefoldin subunit 2 OS=Mus musculus OX=10090 GN=Pfdn2 PE=1 SV=2;tr|F8WJ30|F8WJ30_MOUSE Prefoldin subunit 2 (Fragment) OS=Mus musculus OX=10090 GN=Pfdn2 PE=1 SV=1	2	3	3	3	23.4	23.4	16.534	154	154;129	0	83.091	2501000000	250100000	51				365	10623;13579;18837	True;True;True	11132;14235;19762	160044;207377;207378;207379;207380;207381;207382;207383;207384;207385;207386;207387;207388;207389;207390;207391;207392;207393;207394;207395;207396;207397;207398;207399;207400;207401;293475;293476;293477;293478;293479;293480;293481;293482;293483;293484;293485;293486;293487;293488;293489;293490;293491;293492;293493;293494;293495;293496;293497;293498	193116;251893;251894;251895;251896;251897;251898;251899;251900;251901;251902;251903;251904;251905;251906;251907;251908;251909;251910;251911;251912;251913;251914;251915;251916;251917;251918;251919;251920;251921;251922;251923;358245;358246;358247;358248;358249;358250;358251;358252;358253;358254;358255;358256;358257;358258;358259;358260;358261;358262;358263;358264;358265;358266;358267;358268;358269	193116;251917;358254
sp|O88271|CFDP1_MOUSE	sp|O88271|CFDP1_MOUSE	2	2	2	sp|O88271|CFDP1_MOUSE Craniofacial development protein 1 OS=Mus musculus OX=10090 GN=Cfdp1 PE=1 SV=1	1	2	2	2	8.8	8.8	32.921	295	295	0.0013928	3.1604	202640000	15588000	20				366	42796;43406	True;True	45027;45662	657014;657015;657016;657017;657018;657019;657020;657021;657022;657023;657024;657025;657026;657027;666321;666322;666323;666324;666325;666326;666327	797047;797048;797049;797050;797051;797052;797053;797054;797055;797056;797057;797058;797059;797060;808554;808555;808556;808557;808558;808559;808560	797050;808554
tr|A0A0R4J098|A0A0R4J098_MOUSE;sp|O88291|ZN326_MOUSE;tr|D3YXQ7|D3YXQ7_MOUSE	tr|A0A0R4J098|A0A0R4J098_MOUSE;sp|O88291|ZN326_MOUSE	8;8;2	8;8;2	8;8;2	tr|A0A0R4J098|A0A0R4J098_MOUSE Zinc finger protein 326 OS=Mus musculus OX=10090 GN=Zfp326 PE=1 SV=1;sp|O88291|ZN326_MOUSE DBIRD complex subunit ZNF326 OS=Mus musculus OX=10090 GN=Znf326 PE=1 SV=1	3	8	8	8	17.9	17.9	65.166	580	580;580;415	0	40.736	622500000	22232000	41				367	10202;11643;22463;27379;32113;32288;37395;38349	True;True;True;True;True;True;True;True	10697;12209;23574;28708;33849;34033;39340;40337	153825;153826;153827;153828;153829;153830;153831;153832;153833;153834;153835;153836;153837;153838;153839;153840;153841;153842;153843;153844;176381;176382;350646;350647;425434;425435;425436;425437;425438;498744;498745;498746;498747;498748;501221;501222;501223;501224;573122;573123;587600;587601	185520;185521;185522;185523;185524;185525;185526;185527;185528;185529;185530;185531;185532;185533;185534;185535;185536;185537;185538;185539;185540;213370;213371;427234;427235;516662;516663;516664;516665;516666;604522;604523;604524;604525;604526;607432;607433;607434;607435;692065;692066;709689;709690	185533;213371;427234;516665;604524;607435;692065;709689
tr|A0A286YCQ5|A0A286YCQ5_MOUSE;sp|O88322|NID2_MOUSE	tr|A0A286YCQ5|A0A286YCQ5_MOUSE;sp|O88322|NID2_MOUSE	2;2	2;2	2;2	tr|A0A286YCQ5|A0A286YCQ5_MOUSE Nidogen-2 (Fragment) OS=Mus musculus OX=10090 GN=Nid2 PE=1 SV=1;sp|O88322|NID2_MOUSE Nidogen-2 OS=Mus musculus OX=10090 GN=Nid2 PE=1 SV=2	2	2	2	2	2.4	2.4	128.41	1171	1171;1403	0.00025126	4.7263	166440000	3263600	12				368	905;5313	True;True	949;5588	13452;81691;81692;81693;81694;81695;81696;81697;81698;81699;81700	16148;98945;98946;98947;98948;98949;98950;98951;98952;98953;98954;98955	16148;98955
sp|O88342|WDR1_MOUSE;tr|A0A0J9YU05|A0A0J9YU05_MOUSE	sp|O88342|WDR1_MOUSE	26;9	26;9	26;9	sp|O88342|WDR1_MOUSE WD repeat-containing protein 1 OS=Mus musculus OX=10090 GN=Wdr1 PE=1 SV=3	2	26	26	26	51.7	51.7	66.406	606	606;333	0	266.09	18122000000	604070000	423				369	1437;5214;5252;7228;7229;11155;11532;11920;12969;17969;19039;19040;19248;22704;24834;27359;31243;39834;43397;44109;46268;46482;46483;47235;47445;48687	True;True;True;True;True;True;True;True;True;True;True;True;True;True;True;True;True;True;True;True;True;True;True;True;True;True	1515;5484;5523;7598;7599;11695;12088;12494;13592;18864;19972;19973;20191;23823;26041;28688;32944;41901;45651;46397;48689;48907;48908;49694;49911;51222	22241;22242;22243;22244;22245;22246;22247;22248;22249;22250;22251;22252;22253;22254;22255;22256;22257;22258;22259;22260;22261;22262;80314;80315;80316;80317;80318;80319;80748;80749;80750;80751;80752;80753;80754;80755;110078;110079;110080;110081;110082;110083;168069;168070;168071;168072;168073;168074;168075;168076;168077;168078;168079;168080;168081;168082;168083;168084;168085;168086;168087;168088;1…	26892;26893;26894;26895;26896;26897;26898;26899;26900;26901;26902;26903;26904;26905;26906;26907;26908;26909;26910;26911;26912;26913;26914;26915;26916;97350;97351;97352;97353;97354;97355;97356;97843;97844;97845;97846;97847;97848;97849;97850;133073;133074;133075;133076;133077;133078;202962;202963;202964;202965;202966;202967;202968;202969;202970;202971;202972;202973;202974;202975;202976;202977;20297…	26902;97352;97844;133075;133078;202985;210922;218202;239011;340670;362383;362387;367330;431899;470475;516433;589486;736216;808430;822050;865267;869523;869563;883155;886451;910823
tr|A7E1Z5|A7E1Z5_MOUSE;sp|O88343|S4A4_MOUSE;tr|E9Q8N8|E9Q8N8_MOUSE;tr|D3Z7G8|D3Z7G8_MOUSE	tr|A7E1Z5|A7E1Z5_MOUSE;sp|O88343|S4A4_MOUSE;tr|E9Q8N8|E9Q8N8_MOUSE	5;5;5;1	5;5;5;1	5;5;5;1	tr|A7E1Z5|A7E1Z5_MOUSE Anion exchange protein OS=Mus musculus OX=10090 GN=Slc4a4 PE=1 SV=1;sp|O88343|S4A4_MOUSE Electrogenic sodium bicarbonate cotransporter 1 OS=Mus musculus OX=10090 GN=Slc4a4 PE=1 SV=2;tr|E9Q8N8|E9Q8N8_MOUSE Anion exchange protein OS=Mu	4	5	5	5	7.3	7.3	120.46	1070	1070;1079;1094;233	0	18.713	271040000	6776000	25				370	1542;7561;12053;25886;27165	True;True;True;True;True	1631;7947;12634;27145;28489	24500;24501;24502;24503;24504;24505;24506;24507;24508;116006;183552;183553;183554;183555;183556;183557;183558;183559;403348;403349;422719;422720;422721;422722;422723;422724;422725;422726;422727	29789;29790;29791;29792;29793;29794;29795;29796;29797;140357;222457;222458;222459;222460;222461;222462;222463;222464;490398;490399;513612;513613;513614;513615;513616;513617;513618;513619;513620;513621	29791;140357;222459;490398;513619
tr|A0A0R4J0T4|A0A0R4J0T4_MOUSE;tr|Q5D0E0|Q5D0E0_MOUSE;sp|O88351|IKKB_MOUSE;tr|Q3U141|Q3U141_MOUSE	tr|A0A0R4J0T4|A0A0R4J0T4_MOUSE;tr|Q5D0E0|Q5D0E0_MOUSE;sp|O88351|IKKB_MOUSE	6;6;6;2	5;5;5;1	5;5;5;1	tr|A0A0R4J0T4|A0A0R4J0T4_MOUSE Inhibitor of nuclear factor kappa-B kinase subunit beta OS=Mus musculus OX=10090 GN=Ikbkb PE=1 SV=1;tr|Q5D0E0|Q5D0E0_MOUSE Ikbkb protein OS=Mus musculus OX=10090 GN=Ikbkb PE=1 SV=1;sp|O88351|IKKB_MOUSE Inhibitor of nuclear fa	4	6	5	5	6.8	6.8	84.387	738	738;757;757;442	0.0035375	2.5459	137790000	3131700	13				371	1971;18814;29987;30706;31754;42034	True;False;True;True;True;True	2073;19739;31538;32375;33466;44223	31220;31221;31222;31223;31224;31225;293147;293148;293149;293150;293151;293152;293153;293154;465631;465632;477380;493219;493220;493221;644950	37736;37737;37738;37739;37740;37741;357847;357848;357849;357850;357851;357852;357853;357854;564916;564917;579172;597953;597954;597955;781121	37736;357854;564916;579172;597954;781121
tr|Q91XH6|Q91XH6_MOUSE;sp|O88384|VTI1B_MOUSE;tr|E0CYE5|E0CYE5_MOUSE;tr|F6UHS3|F6UHS3_MOUSE	tr|Q91XH6|Q91XH6_MOUSE;sp|O88384|VTI1B_MOUSE	5;5;2;1	5;5;2;1	5;5;2;1	tr|Q91XH6|Q91XH6_MOUSE Vesicle transport through interaction with t-SNAREs 1B homolog OS=Mus musculus OX=10090 GN=Vti1b PE=1 SV=1;sp|O88384|VTI1B_MOUSE Vesicle transport through interaction with t-SNAREs homolog 1B OS=Mus musculus OX=10090 GN=Vti1b PE=1 SV	4	5	5	5	24.6	24.6	26.727	232	232;232;54;182	0.00026069	5.4897	257730000	21477000	12				372	336;14907;25746;28493;47713	True;True;True;True;True	355;15634;27001;29859;50204	5048;5049;5050;5051;5052;5053;229368;229369;401420;401421;441504;735634;735635;735636	5970;5971;5972;5973;5974;5975;278984;278985;488175;488176;535987;892849;892850;892851	5974;278985;488176;535987;892849
sp|O88428|PAPS2_MOUSE	sp|O88428|PAPS2_MOUSE	35	35	34	sp|O88428|PAPS2_MOUSE Bifunctional 3-phosphoadenosine 5-phosphosulfate synthase 2 OS=Mus musculus OX=10090 GN=Papss2 PE=1 SV=2	1	35	35	34	49.6	47.5	70.35	621	621	0	218.7	28050000000	801420000	562				373	662;2605;2606;4645;5143;6100;6154;8112;10902;11088;11089;14459;14460;16542;16543;16721;17375;17376;20190;28129;29636;29637;29638;30508;31569;31570;32067;32068;33656;36206;39372;42917;44751;44773;46574	True;True;True;True;True;True;True;True;True;True;True;True;True;True;True;True;True;True;True;True;True;True;True;True;True;True;True;True;True;True;True;True;True;True;True	695;2734;2735;4880;5409;6408;6476;8516;11423;11623;11624;15157;15158;17362;17363;17549;18242;18243;21211;29483;31121;31122;31123;32157;33277;33278;33800;33801;35465;38086;41415;45152;47068;47069;47094;49003	10072;10073;10074;10075;10076;10077;10078;10079;10080;10081;10082;10083;10084;10085;10086;10087;10088;10089;10090;10091;10092;10093;10094;10095;10096;10097;40701;40702;40703;40704;40705;40706;40707;40708;40709;40710;40711;40712;40713;40714;40715;40716;40717;40718;40719;40720;40721;40722;40723;40724;40725;40726;40727;40728;40729;40730;40731;40732;40733;40734;40735;40736;40737;40738;40739;40740;407…	12086;12087;12088;12089;12090;12091;12092;12093;12094;12095;12096;12097;12098;12099;12100;12101;12102;12103;12104;12105;12106;12107;12108;12109;12110;12111;12112;12113;48967;48968;48969;48970;48971;48972;48973;48974;48975;48976;48977;48978;48979;48980;48981;48982;48983;48984;48985;48986;48987;48988;48989;48990;48991;48992;48993;48994;48995;48996;48997;48998;48999;49000;49001;49002;49003;49004;490…	12108;48969;49017;85428;96130;113539;115167;149422;197814;201446;201452;269225;269234;309648;309671;313220;327844;327845;386043;529544;557290;557304;557309;575830;594820;594835;603640;603649;631410;671636;726594;799981;835614;836077;870909	129	544
sp|O88441|MTX2_MOUSE	sp|O88441|MTX2_MOUSE	10	10	10	sp|O88441|MTX2_MOUSE Metaxin-2 OS=Mus musculus OX=10090 GN=Mtx2 PE=1 SV=1	1	10	10	10	36.5	36.5	29.758	263	263	0	115.27	3565800000	297150000	124				374	1631;2717;2718;14347;14348;18245;24738;35478;45185;47703	True;True;True;True;True;True;True;True;True;True	1721;2872;2873;15037;15038;19148;25943;37341;47552;50194	25977;25978;25979;25980;42989;42990;42991;42992;42993;42994;42995;42996;42997;42998;42999;43000;43001;43002;43003;43004;43005;43006;43007;43008;43009;43010;43011;43012;43013;43014;43015;43016;43017;43018;43019;219448;219449;219450;219451;219452;219453;219454;219455;219456;219457;219458;283592;385408;385409;385410;545409;545410;545411;545412;545413;545414;545415;545416;545417;545418;545419;545420;…	31597;31598;31599;31600;51810;51811;51812;51813;51814;51815;51816;51817;51818;51819;51820;51821;51822;51823;51824;51825;51826;51827;51828;51829;51830;51831;51832;51833;51834;51835;51836;51837;51838;51839;51840;51841;51842;51843;51844;51845;51846;51847;51848;266799;266800;266801;266802;266803;266804;266805;266806;266807;266808;266809;266810;345731;468624;468625;468626;659595;659596;659597;659598;6…	31598;51811;51832;266799;266809;345731;468626;659608;845072;892740
sp|O88451|RDH7_MOUSE;tr|A0A1W2P6R2|A0A1W2P6R2_MOUSE;tr|A0A1W2P7U2|A0A1W2P7U2_MOUSE	sp|O88451|RDH7_MOUSE	16;5;5	9;2;2	7;0;0	sp|O88451|RDH7_MOUSE Retinol dehydrogenase 7 OS=Mus musculus OX=10090 GN=Rdh7 PE=1 SV=1	3	16	9	7	25	16.8	35.66	316	316;101;136	0	124.92	128790000000	6439600000	317				375	15667;24005;28713;28714;30973;31457;40367;41629;41956;41982;41983;42888;46194;47716;47717;48487	True;False;True;True;True;False;True;True;False;False;True;True;True;False;False;False	16436;25174;30088;30089;32658;33164;42472;43801;44144;44171;44172;45123;48607;48608;50207;50208;51010	240866;240867;240868;240869;240870;240871;240872;240873;240874;240875;240876;240877;240878;240879;240880;240881;240882;240883;240884;240885;240886;240887;240888;240889;373994;373995;445040;445041;445042;445043;445044;445045;445046;445047;445048;445049;445050;445051;445052;445053;445054;445055;445056;445057;445058;445059;445060;445061;445062;445063;445064;445065;445066;445067;445068;445069;445070;…	293048;293049;293050;293051;293052;293053;293054;293055;293056;293057;293058;293059;293060;293061;293062;293063;293064;293065;293066;293067;293068;293069;293070;293071;293072;454624;454625;540170;540171;540172;540173;540174;540175;540176;540177;540178;540179;540180;540181;540182;540183;540184;540185;540186;540187;540188;540189;540190;540191;540192;540193;540194;540195;540196;540197;540198;540199;…	293058;454625;540213;540236;584279;593238;746213;772956;779484;779918;779982;799397;863993;892873;892924;907326	130	165
sp|O88455|DHCR7_MOUSE;tr|A0A140LIT2|A0A140LIT2_MOUSE;tr|D3Z7G1|D3Z7G1_MOUSE	sp|O88455|DHCR7_MOUSE;tr|A0A140LIT2|A0A140LIT2_MOUSE	3;3;1	3;3;1	3;3;1	sp|O88455|DHCR7_MOUSE 7-dehydrocholesterol reductase OS=Mus musculus OX=10090 GN=Dhcr7 PE=1 SV=1;tr|A0A140LIT2|A0A140LIT2_MOUSE 7-dehydrocholesterol reductase OS=Mus musculus OX=10090 GN=Dhcr7 PE=1 SV=1	3	3	3	3	8.7	8.7	53.918	471	471;474;215	0	30.726	5901400000	536490000	56				376	12163;26218;48631	True;True;True	12749;27486;51160	185173;185174;185175;185176;407737;407738;407739;407740;407741;407742;407743;407744;407745;407746;407747;407748;407749;407750;407751;407752;407753;407754;407755;407756;407757;407758;407759;407760;749514;749515;749516;749517;749518;749519;749520;749521;749522;749523;749524;749525;749526;749527;749528;749529;749530;749531;749532;749533;749534;749535;749536	224533;224534;224535;224536;495463;495464;495465;495466;495467;495468;495469;495470;495471;495472;495473;495474;495475;495476;495477;495478;495479;495480;495481;495482;495483;495484;495485;495486;495487;495488;495489;909685;909686;909687;909688;909689;909690;909691;909692;909693;909694;909695;909696;909697;909698;909699;909700;909701;909702;909703;909704;909705;909706;909707;909708;909709;909710;…	224536;495466;909697
tr|A2BFF8|A2BFF8_MOUSE;sp|O88487|DC1I2_MOUSE;tr|Q3TPJ8|Q3TPJ8_MOUSE;tr|A2BFF5|A2BFF5_MOUSE;tr|A2BFF9|A2BFF9_MOUSE;tr|Q3TYJ3|Q3TYJ3_MOUSE;sp|O88485|DC1I1_MOUSE;tr|D3Z0M6|D3Z0M6_MOUSE	tr|A2BFF8|A2BFF8_MOUSE;sp|O88487|DC1I2_MOUSE;tr|Q3TPJ8|Q3TPJ8_MOUSE;tr|A2BFF5|A2BFF5_MOUSE;tr|A2BFF9|A2BFF9_MOUSE	9;9;9;9;9;1;1;1	9;9;9;9;9;1;1;1	9;9;9;9;9;1;1;1	tr|A2BFF8|A2BFF8_MOUSE Cytoplasmic dynein 1 intermediate chain 2 OS=Mus musculus OX=10090 GN=Dync1i2 PE=1 SV=1;sp|O88487|DC1I2_MOUSE Cytoplasmic dynein 1 intermediate chain 2 OS=Mus musculus OX=10090 GN=Dync1i2 PE=1 SV=1;tr|Q3TPJ8|Q3TPJ8_MOUSE Cytoplasmic	8	9	9	9	21.1	21.1	68.265	611	611;612;632;637;638;617;628;645	0	84.93	1056500000	52825000	79				377	5695;7301;7302;23611;34421;36692;39669;41052;41053	True;True;True;True;True;True;True;True;True	5994;7677;7678;24766;36259;38605;41720;43191;43192	87933;87934;87935;87936;87937;87938;87939;87940;87941;87942;87943;87944;87945;87946;87947;87948;87949;87950;87951;87952;87953;87954;111632;111633;111634;111635;111636;111637;111638;111639;111640;111641;111642;111643;111644;111645;111646;111647;111648;111649;111650;111651;368978;368979;368980;368981;368982;531666;531667;562956;562957;562958;562959;562960;562961;562962;562963;606638;606639;606640;6…	106559;106560;106561;106562;106563;106564;106565;106566;106567;106568;106569;106570;106571;106572;106573;106574;106575;106576;106577;106578;106579;106580;134981;134982;134983;134984;134985;134986;134987;134988;134989;134990;134991;134992;134993;134994;134995;134996;134997;134998;134999;135000;135001;135002;135003;448829;448830;448831;448832;448833;448834;448835;448836;448837;643458;643459;643460;…	106565;134990;134999;448837;643459;680034;731841;762235;762236
sp|O88492|PLIN4_MOUSE	sp|O88492|PLIN4_MOUSE	8	8	8	sp|O88492|PLIN4_MOUSE Perilipin-4 OS=Mus musculus OX=10090 GN=Plin4 PE=1 SV=2	1	8	8	8	24.8	24.8	139.41	1403	1403	0	46.993	548900000	5489000	37				378	6836;6837;6838;13362;15907;15985;16098;41371	True;True;True;True;True;True;True;True	7189;7190;7191;14004;16691;16774;16893;43520	104274;104275;104276;104277;104278;104279;104280;104281;104282;104283;104284;104285;104286;104287;104288;104289;104290;203388;244238;244239;244240;245466;247324;247325;247326;247327;247328;247329;247330;634477;634478;634479;634480;634481	126076;126077;126078;126079;126080;126081;126082;126083;126084;126085;126086;126087;126088;126089;126090;126091;126092;126093;246994;296975;296976;296977;296978;296979;298504;300831;300832;300833;300834;300835;300836;300837;300838;300839;300840;767953;767954;767955;767956;767957;767958;767959	126077;126086;126093;246994;296977;298504;300838;767957
sp|O88520|SHOC2_MOUSE	sp|O88520|SHOC2_MOUSE	2	2	2	sp|O88520|SHOC2_MOUSE Leucine-rich repeat protein SHOC-2 OS=Mus musculus OX=10090 GN=Shoc2 PE=1 SV=2	1	2	2	2	4	4	64.892	582	582	0	14.015	432870000	20613000	31				379	23679;28459	True;True	24836;29825	369929;369930;369931;369932;369933;441028;441029;441030;441031;441032;441033;441034;441035;441036;441037;441038;441039;441040;441041;441042;441043;441044;441045;441046;441047;441048;441049;441050;441051;441052	449959;449960;449961;449962;449963;535470;535471;535472;535473;535474;535475;535476;535477;535478;535479;535480;535481;535482;535483;535484;535485;535486;535487;535488;535489;535490;535491;535492;535493;535494;535495	449959;535482
tr|Q8VC91|Q8VC91_MOUSE;sp|O88522|NEMO_MOUSE;tr|E9Q2Y3|E9Q2Y3_MOUSE;tr|Q7TSS3|Q7TSS3_MOUSE;tr|A3KG44|A3KG44_MOUSE;tr|A3KG40|A3KG40_MOUSE;tr|A3KG41|A3KG41_MOUSE;tr|A3KG38|A3KG38_MOUSE	tr|Q8VC91|Q8VC91_MOUSE;sp|O88522|NEMO_MOUSE;tr|E9Q2Y3|E9Q2Y3_MOUSE;tr|Q7TSS3|Q7TSS3_MOUSE;tr|A3KG44|A3KG44_MOUSE	3;3;3;3;2;1;1;1	3;3;3;3;2;1;1;1	3;3;3;3;2;1;1;1	tr|Q8VC91|Q8VC91_MOUSE Ikbkg protein OS=Mus musculus OX=10090 GN=Ikbkg PE=1 SV=1;sp|O88522|NEMO_MOUSE NF-kappa-B essential modulator OS=Mus musculus OX=10090 GN=Ikbkg PE=1 SV=2;tr|E9Q2Y3|E9Q2Y3_MOUSE NF-kappa-B essential modulator OS=Mus musculus OX=10090	8	3	3	3	7.5	7.5	47.844	411	411;412;424;430;190;228;249;265	0	31.57	244810000	10644000	21				380	10900;15186;30253	True;True;True	11421;15930;31851	163853;163854;163855;163856;163857;163858;163859;163860;163861;163862;163863;163864;233721;233722;233723;233724;233725;233726;470124;470125;470126	197761;197762;197763;197764;197765;197766;197767;197768;197769;197770;197771;197772;284285;284286;284287;284288;284289;284290;570362;570363;570364	197771;284286;570363
sp|O88531|PPT1_MOUSE;tr|B1B0P8|B1B0P8_MOUSE;tr|B1B0P9|B1B0P9_MOUSE	sp|O88531|PPT1_MOUSE	10;4;4	10;4;4	10;4;4	sp|O88531|PPT1_MOUSE Palmitoyl-protein thioesterase 1 OS=Mus musculus OX=10090 GN=Ppt1 PE=1 SV=2	3	10	10	10	32.4	32.4	34.49	306	306;179;197	0	251.22	15016000000	1072600000	209				381	8095;8595;10298;10299;10783;22545;27180;28535;28536;38103	True;True;True;True;True;True;True;True;True;True	8499;9017;10796;10797;11304;23660;28504;29902;29903;40077	123329;123330;131110;131111;131112;131113;131114;131115;131116;131117;131118;131119;131120;131121;131122;131123;131124;131125;131126;131127;131128;131129;131130;131131;131132;131133;131134;155365;155366;155367;155368;155369;155370;155371;155372;155373;155374;155375;155376;155377;155378;155379;155380;155381;155382;155383;155384;155385;155386;155387;155388;155389;155390;155391;155392;155393;155394;…	149134;149135;158649;158650;158651;158652;158653;158654;158655;158656;158657;158658;158659;158660;158661;158662;158663;158664;158665;158666;158667;158668;158669;158670;158671;158672;158673;158674;158675;158676;187532;187533;187534;187535;187536;187537;187538;187539;187540;187541;187542;187543;187544;187545;187546;187547;187548;187549;187550;187551;187552;187553;187554;187555;187556;187557;187558;…	149135;158663;187537;187581;195696;428822;513798;536711;536737;705423
sp|O88532|ZFR_MOUSE;tr|F6QJP7|F6QJP7_MOUSE;tr|D3Z5G4|D3Z5G4_MOUSE;tr|F6V459|F6V459_MOUSE	sp|O88532|ZFR_MOUSE	7;3;2;1	7;3;2;1	7;3;2;1	sp|O88532|ZFR_MOUSE Zinc finger RNA-binding protein OS=Mus musculus OX=10090 GN=Zfr PE=1 SV=2	4	7	7	7	8	8	116.86	1074	1074;299;351;115	0	18.7	336100000	7306500	59				382	1425;1759;1760;15056;28579;39263;44490	True;True;True;True;True;True;True	1502;1854;1855;15785;29952;41302;46798	22048;22049;22050;22051;22052;22053;22054;22055;22056;22057;22058;22059;22060;22061;22062;22063;27987;27988;27989;27990;231605;231606;231607;231608;231609;231610;231611;231612;231613;231614;231615;231616;231617;443036;443037;443038;443039;443040;600661;600662;600663;600664;600665;600666;600667;600668;600669;600670;600671;600672;600673;683887;683888;683889;683890;683891;683892	26634;26635;26636;26637;26638;26639;26640;26641;26642;26643;26644;26645;26646;26647;26648;26649;33968;33969;33970;33971;281651;281652;281653;281654;281655;281656;281657;281658;281659;281660;281661;281662;281663;537850;537851;537852;537853;537854;724837;724838;724839;724840;724841;724842;724843;724844;724845;724846;724847;724848;724849;724850;724851;829780;829781;829782;829783;829784;829785	26638;33969;33971;281659;537853;724850;829780
sp|O88533|DDC_MOUSE;tr|Q5SUV9|Q5SUV9_MOUSE	sp|O88533|DDC_MOUSE	24;11	24;11	24;11	sp|O88533|DDC_MOUSE Aromatic-L-amino-acid decarboxylase OS=Mus musculus OX=10090 GN=Ddc PE=1 SV=1	2	24	24	24	53.8	53.8	53.873	480	480;253	0	323.31	38110000000	1905500000	524				383	1166;1265;4117;9516;9517;14646;15004;15814;17488;17600;17687;17688;21636;25321;28273;29824;33083;33084;34102;36151;40196;42362;42363;48055	True;True;True;True;True;True;True;True;True;True;True;True;True;True;True;True;True;True;True;True;True;True;True;True	1223;1334;4331;9977;9978;9979;15362;15733;16590;18360;18477;18567;18568;22712;26555;29630;31344;31345;34871;34872;35921;35922;38030;42288;42289;44567;44568;50560	17764;17765;17766;17767;17768;17769;17770;17771;17772;17773;17774;17775;17776;17777;17778;17779;17780;17781;17782;17783;17784;17785;17786;17787;17788;17789;19624;19625;19626;19627;19628;19629;19630;19631;19632;19633;19634;19635;19636;19637;19638;19639;19640;19641;19642;19643;63265;63266;63267;63268;63269;63270;63271;63272;63273;63274;63275;63276;63277;63278;63279;63280;63281;63282;63283;144168;14…	21422;21423;21424;21425;21426;21427;21428;21429;21430;21431;21432;21433;21434;21435;21436;21437;21438;21439;21440;21441;21442;21443;21444;21445;21446;21447;21448;21449;21450;21451;23768;23769;23770;23771;23772;23773;23774;23775;23776;23777;23778;23779;23780;23781;23782;23783;23784;23785;23786;23787;23788;23789;23790;23791;76304;76305;76306;76307;76308;76309;76310;76311;76312;76313;76314;76315;763…	21441;23769;76318;174244;174256;273723;280972;295364;330417;332590;334654;334660;412066;479529;531943;561421;621282;621289;638933;670753;743176;787515;787546;899067	131;132;133;134	13;125;180;328
sp|O88543|CSN3_MOUSE;tr|F6YCA7|F6YCA7_MOUSE;tr|D3Z036|D3Z036_MOUSE	sp|O88543|CSN3_MOUSE	10;3;1	10;3;1	10;3;1	sp|O88543|CSN3_MOUSE COP9 signalosome complex subunit 3 OS=Mus musculus OX=10090 GN=Cops3 PE=1 SV=3	3	10	10	10	33.1	33.1	47.832	423	423;244;106	0	126.82	3731900000	149270000	138				384	2613;3326;5083;11831;38362;40464;45374;47831;48277;48710	True;True;True;True;True;True;True;True;True;True	2744;3505;5344;12402;40354;42574;47750;50329;50795;51246	40892;40893;40894;40895;40896;40897;51818;51819;51820;51821;51822;51823;51824;51825;51826;51827;51828;51829;51830;51831;51832;51833;51834;51835;51836;51837;51838;78098;78099;78100;78101;78102;78103;78104;78105;78106;78107;78108;78109;78110;78111;78112;78113;78114;78115;78116;78117;78118;78119;78120;78121;78122;78123;78124;78125;179274;179275;179276;179277;587812;587813;587814;587815;587816;587817…	49188;49189;49190;49191;49192;49193;62701;62702;62703;62704;62705;62706;62707;62708;62709;62710;62711;62712;62713;62714;62715;62716;62717;62718;62719;62720;62721;62722;94508;94509;94510;94511;94512;94513;94514;94515;94516;94517;94518;94519;94520;94521;94522;94523;94524;94525;94526;94527;94528;94529;94530;94531;94532;94533;94534;94535;94536;216867;216868;216869;216870;709925;709926;709927;709928;7…	49192;62718;94523;216867;709927;748096;848083;895056;903075;911277
sp|O88544|CSN4_MOUSE;tr|F6QTS1|F6QTS1_MOUSE;tr|D3YV99|D3YV99_MOUSE;tr|D3Z1R9|D3Z1R9_MOUSE;tr|D6RG47|D6RG47_MOUSE	sp|O88544|CSN4_MOUSE;tr|F6QTS1|F6QTS1_MOUSE;tr|D3YV99|D3YV99_MOUSE;tr|D3Z1R9|D3Z1R9_MOUSE	17;11;10;9;1	17;11;10;9;1	17;11;10;9;1	sp|O88544|CSN4_MOUSE COP9 signalosome complex subunit 4 OS=Mus musculus OX=10090 GN=Cops4 PE=1 SV=1;tr|F6QTS1|F6QTS1_MOUSE COP9 signalosome complex subunit 4 (Fragment) OS=Mus musculus OX=10090 GN=Cops4 PE=1 SV=1;tr|D3YV99|D3YV99_MOUSE COP9 signalosome com	5	17	17	17	57.6	57.6	46.284	406	406;253;244;206;36	0	168.42	10169000000	391100000	336				385	1731;3455;3800;4007;7471;10756;15278;20363;28889;29792;30060;30641;33308;33672;34977;40973;44157	True;True;True;True;True;True;True;True;True;True;True;True;True;True;True;True;True	1824;3642;4002;4219;7857;11274;16028;21394;30268;31307;31627;32305;35104;35482;36829;43110;46447	27457;27458;27459;27460;27461;27462;27463;27464;27465;27466;27467;27468;27469;27470;27471;27472;27473;27474;27475;27476;27477;27478;27479;27480;53776;53777;53778;53779;53780;53781;53782;53783;53784;53785;53786;58505;58506;58507;58508;58509;58510;58511;58512;58513;58514;58515;58516;58517;58518;58519;58520;58521;58522;58523;58524;58525;58526;61626;61627;61628;61629;61630;61631;61632;61633;61634;616…	33340;33341;33342;33343;33344;33345;33346;33347;33348;33349;33350;33351;33352;33353;33354;33355;33356;33357;33358;33359;33360;33361;33362;33363;33364;33365;33366;64936;64937;64938;64939;64940;64941;64942;64943;64944;64945;64946;70557;70558;70559;70560;70561;70562;70563;70564;70565;70566;70567;70568;70569;70570;70571;70572;70573;70574;70575;70576;70577;70578;70579;74401;74402;74403;74404;74405;744…	33352;64940;70570;74418;138915;195190;286063;389010;543298;560734;566557;578030;625432;631854;651686;760313;822996
tr|D3Z0F5|D3Z0F5_MOUSE;sp|O88545|CSN6_MOUSE;tr|F6QK86|F6QK86_MOUSE	tr|D3Z0F5|D3Z0F5_MOUSE;sp|O88545|CSN6_MOUSE	8;8;3	8;8;3	8;8;3	tr|D3Z0F5|D3Z0F5_MOUSE COP9 signalosome complex subunit 6 OS=Mus musculus OX=10090 GN=Cops6 PE=1 SV=1;sp|O88545|CSN6_MOUSE COP9 signalosome complex subunit 6 OS=Mus musculus OX=10090 GN=Cops6 PE=1 SV=1	3	8	8	8	36	36	33.591	297	297;324;122	0	44.749	1744700000	134210000	78				386	3342;8919;10973;12452;25078;30395;38762;38763	True;True;True;True;True;True;True;True	3522;9346;11496;13054;26296;32017;40778;40779	52119;52120;52121;52122;52123;52124;52125;52126;52127;135087;135088;135089;135090;135091;135092;135093;164777;164778;164779;164780;164781;164782;164783;164784;164785;164786;164787;164788;164789;164790;164791;189597;189598;390691;390692;390693;390694;472492;472493;472494;472495;472496;472497;472498;472499;472500;472501;472502;472503;472504;472505;472506;472507;472508;472509;472510;472511;472512;59…	63044;63045;63046;63047;63048;63049;63050;63051;63052;163530;163531;163532;163533;163534;163535;163536;198819;198820;198821;198822;198823;198824;198825;198826;198827;198828;198829;198830;198831;198832;198833;229996;229997;475040;475041;475042;475043;573269;573270;573271;573272;573273;573274;573275;573276;573277;573278;573279;573280;573281;573282;573283;573284;573285;573286;573287;573288;573289;71…	63050;163536;198828;229997;475042;573282;716930;716937
sp|O88569|ROA2_MOUSE;tr|A0A0N4SUM2|A0A0N4SUM2_MOUSE	sp|O88569|ROA2_MOUSE	29;14	29;14	29;14	sp|O88569|ROA2_MOUSE Heterogeneous nuclear ribonucleoproteins A2/B1 OS=Mus musculus OX=10090 GN=Hnrnpa2b1 PE=1 SV=2	2	29	29	29	72	72	37.402	353	353;155	0	323.31	126940000000	6346800000	856				387	2442;3870;7153;7860;13902;13917;13918;13920;14119;14120;14169;18115;21095;21954;21966;22490;24159;24160;24321;31846;32780;33405;35353;35354;37337;41149;41150;47764;47765	True;True;True;True;True;True;True;True;True;True;True;True;True;True;True;True;True;True;True;True;True;True;True;True;True;True;True;True;True	2564;2565;4074;7518;8253;14569;14584;14585;14587;14588;14799;14800;14852;19017;22155;23038;23050;23601;25330;25331;25499;33565;33566;34554;35206;37212;37213;39278;43289;43290;50259;50260	38335;38336;38337;38338;38339;38340;38341;38342;38343;38344;38345;38346;38347;38348;38349;38350;38351;59444;108739;108740;108741;108742;108743;108744;108745;108746;108747;108748;108749;108750;108751;108752;108753;108754;108755;108756;108757;108758;108759;119945;211986;211987;211988;211989;211990;211991;211992;211993;211994;211995;211996;211997;211998;211999;212000;212001;212002;212003;212004;2120…	46213;46214;46215;46216;46217;46218;46219;46220;46221;46222;46223;46224;46225;46226;46227;46228;46229;46230;46231;46232;71679;131364;131365;131366;131367;131368;131369;131370;131371;131372;131373;131374;131375;131376;131377;131378;131379;131380;131381;131382;131383;131384;145046;257500;257501;257502;257503;257504;257505;257506;257507;257508;257509;257510;257511;257512;257513;257514;257515;257516;…	46224;71679;131378;145046;257515;257815;257857;257953;262213;262248;263032;343692;402154;418231;418490;427809;457422;457429;460993;599612;616654;626819;657474;657500;690811;763902;763911;893808;893852	135;136;137;138	72;79;193;327
sp|O88587|COMT_MOUSE;tr|D3Z227|D3Z227_MOUSE	sp|O88587|COMT_MOUSE	16;6	16;6	16;6	sp|O88587|COMT_MOUSE Catechol O-methyltransferase OS=Mus musculus OX=10090 GN=Comt PE=1 SV=2	2	16	16	16	49.1	49.1	29.486	265	265;171	0	323.31	161350000000	10084000000	545				388	4237;4238;10767;15512;16090;21563;21835;22888;22889;25983;26157;45611;45612;46033;47347;47348	True;True;True;True;True;True;True;True;True;True;True;True;True;True;True;True	4453;4454;11287;16275;16276;16884;22636;22915;22916;24012;24013;24014;27244;27422;27423;47995;47996;48436;49811;49812	64892;64893;64894;64895;64896;64897;64898;64899;64900;64901;64902;64903;64904;64905;64906;64907;64908;64909;64910;64911;64912;64913;64914;64915;64916;64917;64918;64919;64920;64921;64922;64923;64924;64925;64926;64927;64928;64929;64930;64931;64932;162042;162043;162044;162045;162046;162047;162048;162049;162050;162051;162052;162053;162054;162055;162056;162057;162058;162059;162060;162061;162062;162063…	78143;78144;78145;78146;78147;78148;78149;78150;78151;78152;78153;78154;78155;78156;78157;78158;78159;78160;78161;78162;78163;78164;78165;78166;78167;78168;78169;78170;78171;78172;78173;78174;78175;78176;78177;78178;78179;78180;78181;78182;78183;78184;78185;78186;78187;78188;78189;78190;78191;78192;78193;78194;78195;78196;78197;78198;78199;78200;78201;78202;78203;78204;78205;78206;195439;195440;1…	78166;78185;195453;290212;300682;410666;416013;435670;435713;491946;494381;852011;852078;860121;884999;885009	139;140;141	132;145;180
sp|O88593|PGRP1_MOUSE	sp|O88593|PGRP1_MOUSE	1	1	1	sp|O88593|PGRP1_MOUSE Peptidoglycan recognition protein 1 OS=Mus musculus OX=10090 GN=Pglyrp1 PE=1 SV=1	1	1	1	1	13.2	13.2	20.489	182	182	0	6.4397	14320000	1790000	3				389	7012	True	7372	106964;106965	129336;129337;129338	129337
sp|O88597|BECN1_MOUSE;tr|E9PYD6|E9PYD6_MOUSE	sp|O88597|BECN1_MOUSE;tr|E9PYD6|E9PYD6_MOUSE	2;1	2;1	2;1	sp|O88597|BECN1_MOUSE Beclin-1 OS=Mus musculus OX=10090 GN=Becn1 PE=1 SV=3;tr|E9PYD6|E9PYD6_MOUSE Beclin-1 OS=Mus musculus OX=10090 GN=Becn1 PE=1 SV=1	2	2	2	2	6.2	6.2	51.588	448	448;277	0.0069708	2.0026	31758000	1443500	3				390	41829;45271	True;True	44012;47642	641764;641765;697199	777212;777213;846459	777212;846459
sp|O88630|GOSR1_MOUSE	sp|O88630|GOSR1_MOUSE	2	2	2	sp|O88630|GOSR1_MOUSE Golgi SNAP receptor complex member 1 OS=Mus musculus OX=10090 GN=Gosr1 PE=1 SV=2	1	2	2	2	11.6	11.6	28.489	250	250	0	38.424	999770000	62486000	38				391	182;48600	True;True	190;51128	2578;2579;2580;2581;2582;2583;2584;2585;2586;2587;2588;2589;2590;2591;2592;2593;2594;2595;2596;2597;2598;2599;2600;2601;2602;749077;749078;749079	3008;3009;3010;3011;3012;3013;3014;3015;3016;3017;3018;3019;3020;3021;3022;3023;3024;3025;3026;3027;3028;3029;3030;3031;3032;3033;3034;3035;3036;3037;3038;3039;3040;3041;3042;909183;909184;909185	3026;909183
sp|O88653|LTOR3_MOUSE;tr|A0A0G2JGQ3|A0A0G2JGQ3_MOUSE	sp|O88653|LTOR3_MOUSE	3;1	3;1	3;1	sp|O88653|LTOR3_MOUSE Ragulator complex protein LAMTOR3 OS=Mus musculus OX=10090 GN=Lamtor3 PE=1 SV=1	2	3	3	3	50	50	13.553	124	124;36	0	45.98	1658500000	236930000	50				392	8834;22067;42956	True;True;True	9260;23158;45194	134009;134010;134011;134012;134013;134014;134015;134016;134017;134018;134019;134020;134021;134022;134023;134024;134025;134026;134027;134028;134029;134030;344643;344644;344645;344646;344647;344648;344649;344650;344651;344652;660336;660337;660338;660339;660340;660341;660342;660343;660344;660345;660346;660347;660348;660349;660350;660351	162145;162146;162147;162148;162149;162150;162151;162152;162153;162154;162155;162156;162157;162158;162159;162160;162161;162162;162163;162164;162165;162166;162167;162168;162169;162170;162171;420089;420090;420091;420092;420093;420094;420095;420096;420097;420098;801376;801377;801378;801379;801380;801381;801382;801383;801384;801385;801386;801387;801388;801389;801390;801391	162160;420093;801391
sp|O88668|CREG1_MOUSE;tr|J3QP41|J3QP41_MOUSE;tr|K4DI63|K4DI63_MOUSE	sp|O88668|CREG1_MOUSE;tr|J3QP41|J3QP41_MOUSE	7;4;3	7;4;3	7;4;3	sp|O88668|CREG1_MOUSE Protein CREG1 OS=Mus musculus OX=10090 GN=Creg1 PE=1 SV=1;tr|J3QP41|J3QP41_MOUSE Protein CREG1 OS=Mus musculus OX=10090 GN=Creg1 PE=1 SV=1	3	7	7	7	33.6	33.6	24.452	220	220;146;94	0	55.866	14418000000	1602000000	143				393	5191;5192;6622;13178;17686;20882;26796	True;True;True;True;True;True;True	5461;5462;6966;13813;18566;21932;28104	80057;80058;101213;101214;101215;101216;101217;101218;101219;101220;200427;200428;200429;200430;200431;200432;200433;200434;200435;200436;200437;200438;200439;200440;200441;200442;200443;200444;200445;200446;200447;200448;200449;200450;200451;200452;200453;200454;274534;274535;274536;274537;274538;274539;274540;274541;274542;274543;274544;274545;274546;274547;274548;274549;274550;274551;274552;27…	97038;97039;122396;122397;122398;122399;122400;122401;122402;122403;243294;243295;243296;243297;243298;243299;243300;243301;243302;243303;243304;243305;243306;243307;243308;243309;243310;243311;243312;243313;243314;243315;243316;243317;243318;243319;243320;243321;243322;243323;334611;334612;334613;334614;334615;334616;334617;334618;334619;334620;334621;334622;334623;334624;334625;334626;334627;33…	97038;97039;122403;243314;334635;398619;507572
sp|O88685|PRS6A_MOUSE;tr|B7ZCF1|B7ZCF1_MOUSE;tr|A2AGN7|A2AGN7_MOUSE;tr|F6Q2E3|F6Q2E3_MOUSE	sp|O88685|PRS6A_MOUSE;tr|B7ZCF1|B7ZCF1_MOUSE;tr|A2AGN7|A2AGN7_MOUSE	25;24;23;10	25;24;23;10	8;7;8;0	sp|O88685|PRS6A_MOUSE 26S proteasome regulatory subunit 6A OS=Mus musculus OX=10090 GN=Psmc3 PE=1 SV=2;tr|B7ZCF1|B7ZCF1_MOUSE 26S proteasome regulatory subunit 6A OS=Mus musculus OX=10090 GN=Psmc3 PE=1 SV=1;tr|A2AGN7|A2AGN7_MOUSE 26S proteasome regulatory	4	25	25	8	65.2	22.4	49.548	442	442;451;400;203	0	323.31	30703000000	1137100000	560				394	2630;2967;4462;6721;8702;8727;13543;16258;21663;22226;23164;25354;25355;25533;29144;30122;30213;30369;33792;34732;41499;43131;43956;45823;45824	True;True;True;True;True;True;True;True;True;True;True;True;True;True;True;True;True;True;True;True;True;True;True;True;True	2766;3132;4688;7072;9125;9150;14197;17064;22739;23331;24304;26593;26594;26783;30537;31700;31804;31990;35606;36579;43659;45374;46235;48214;48215	41332;41333;41334;41335;41336;41337;41338;41339;41340;41341;41342;41343;41344;41345;41346;41347;41348;41349;41350;41351;41352;41353;41354;41355;41356;41357;41358;41359;41360;41361;41362;41363;41364;41365;41366;41367;41368;46620;46621;46622;46623;46624;46625;46626;46627;46628;46629;46630;46631;46632;46633;46634;46635;46636;68090;68091;102674;102675;102676;102677;102678;102679;102680;102681;102682;…	49676;49677;49678;49679;49680;49681;49682;49683;49684;49685;49686;49687;49688;49689;49690;49691;49692;49693;49694;49695;49696;49697;49698;49699;49700;49701;49702;49703;49704;49705;49706;49707;49708;49709;49710;49711;49712;49713;49714;49715;49716;49717;49718;56395;56396;56397;56398;56399;56400;56401;56402;56403;56404;56405;56406;56407;56408;56409;56410;56411;81892;81893;124191;124192;124193;124194…	49679;56398;81893;124191;160124;160432;250896;304116;412519;422821;441061;480312;480344;483815;547750;567780;569560;572823;634009;647828;770708;804643;818887;855793;855798
[truncated: 4,562 more rows]

## Sheet: old_control_old_titan
Protein	logFC	AveExpr	t	P.Value	adj.P.Val	B	n_measured.old_control	n_measured.old_titan	excluded	X.Old.control.23.02	X.Old.control.24.02	X.Old.control.25.02	X.Old.control.27.02	X.Old.control.6.04	X.Old.control.7.04	X.Old.Titan.32.02	X.Old.Titan.33.02	X.Old.Titan.35.02	X.Old.Titan.40.02	X.Old.Titan.8.04	X.Old.Titan.9.04
[truncated: 4,885 more rows]

## Sheet: young_control_young_titan
Protein	logFC	AveExpr	t	P.Value	adj.P.Val	B	n_measured.young_control	n_measured.young_titan	excluded	X.Young.control.1.02	X.Young.control.1.04	X.Young.control.2.04	X.Young.control.4.02	X.Young.control.6.02	X.Young.control.7.02	X.Young.Titan.16.02	X.Young.Titan.17.02	X.Young.Titan.19.02	X.Young.Titan.3.04	X.Young.Titan.4.04	X.Young.Titan.5.04
[truncated: 4,885 more rows]

[truncated: 2 more sheets: old_control_young_control, old_titan_young_titan]
