# Supplementary material for: Dietary intervention improves health metrics and life expectancy of the genetically obese Titan mouse
Source: Commun Biol. 2022 May 3;5:408. doi: 10.1038/s42003-022-03339-3 (PMC9065075; doi:10.1038/s42003-022-03339-3)
Supplement: Supplementary file 8 — Supplementary data 6 [file 42003_2022_3339_MOESM8_ESM.xlsx]

## Sheet: Table S3
Titan mice	Chol (mg/dl)	HDL (mg/dl)	Gluc (mg/dl)	Leptin pg/ml	Glycerol (mmol/l)	NEFA (mmol/l)	IL-6 pg/ml	TNF-α pg/ml	FGF_21 pg/ml	Notes
NF	171.6	116.8	315.2	11245.7	0.24	1.01	9.65487	5.85771	2960.87
NF	192.1	130.5	299.7	9381.68	0.172	0.83	1.97024	5.5024	7184.96
NF	154.8	111.6	266.5	8644.4	0.175	0.77	19.4538	9.22869	3854.11
NF	174	112.2	341.7	15605.4	0.222	1.02	21.1163	7.937	6537.88	Excluded due to high heomlysis of the smaple
NF	114.6	85.1	297.8	1667.12	0.144	0.63	4.7707	10.0392	10458.7
NF	117.1	85.5	305.1	7522.66	0.15	0.67	44.3857	10.4319	6193.12
NF	156	112.2	288	6829.45	0.16	0.75	5.54433	11.7096	29046.9
NF	132.2	95.1	443.6	15857.2	0.325	0.91	16.725	15.6457	4782.88
NF	132.7	92.6	392.4	10798.6	0.197	0.77	14.3358	9.94675	6884.71
NF	216.7	141.1	428.8	28321.6	0.144	0.54	8.51081	10.3857	5581.23
NF	177.4	124.5	446.9	26517.5	0.237	0.81	4.7707	8.01871	6557.48
ERF	87.5	67.1	251.6	3159.07	0.118	0.29	61.1864	9.30987	57171.6
ERF	98.1	69	241	9456.3	0.152	0.72	14.3358	10.8009	4379.39
ERF	99.2	73.5	214.8	2736.19	0.108	0.39	5.0821	4.47813	11619.8
ERF	98.3	73.1	277.5	6407.2	0.118	0.23	17.1184	10.5011	6240.1
ERF	104.2	79.9	291.2	3732.62	0.084	0.39	5.39087	6.69504	2982.65
ERF	118.6	88.5	247.4	4056.32	0.106	0.38	2.14604	6.51853	3966.72
ERF	105	80.1	378.4	6097.15	0.126	0.48		9.53009	6284.88
ERF	112	80.5	305.6	12968.6	0.168	0.63	8.65494	8.57806	4899.49
ERF	112.3	80.9	303.3	8261.42	0.152	0.47	25.7545	7.29371	5219.53
ERF	88.8	65	307.5	5626.65	0.179	0.45	3.32982	7.364	4183.48
