# Supplementary material for: Dietary intervention improves health metrics and life expectancy of the genetically obese Titan mouse
Source: Commun Biol. 2022 May 3;5:408. doi: 10.1038/s42003-022-03339-3 (PMC9065075; doi:10.1038/s42003-022-03339-3)
Supplement: Supplementary file 9 — Supplementary data 7 [file 42003_2022_3339_MOESM9_ESM.xlsx]

## Sheet: Males
Males	baseMean	log2FoldChange	lfcSE	stat	pvalue	padj	137_male_NF	138_male_NF	139_male_NF	140_male_NF	141_male_NF	142_male_NF	143_male_ERF	144_male_ERF	145_male_ERF	146_male_ERF	147_male_ERF	148_male_ERF	OTU
Lactobacillus	11317.3	-3.12165	0.460041	-6.78559	1.15611e-11	5.66492e-10	35486	22795	24142	13417	13598	7782	4244	883	2960	2894	864	3802	Lactobacillus
Lachnospiraceae_ge	104.132	-1.85398	0.297368	-6.23462	4.52886e-10	1.10957e-08	209	248	123	116	104	142	78	46	41	65	45	33	Lachnospiraceae_ge
Paludicola	77.262	3.05597	0.515502	5.92814	3.06383e-09	5.00425e-08	1	10	24	18	31	9	89	81	116	97	227	313	Paludicola
Family_XIII_UCG-001	231.402	1.4557	0.306715	4.74608	2.07392e-06	2.54055e-05	194	96	99	116	111	87	330	377	399	552	242	378	Family_XIII_UCG-001
Ruminococcus	4592.05	-1.37883	0.317917	-4.33709	1.44384e-05	0.000141497	7664	8910	4965	5129	6039	5256	4145	2310	3900	3043	2424	1447	Ruminococcus
Lachnospiraceae_UCG-001	8557.93	-2.95634	0.69184	-4.27316	1.92723e-05	0.00015739	31130	11448	6772	6134	8139	22160	193	2776	2740	5505	129	1531	Lachnospiraceae_UCG-001
Candidatus_Soleaferrea	114.256	1.23223	0.30672	4.01745	5.88314e-05	0.00041182	59	70	68	68	83	40	171	112	155	126	287	232	Candidatus_Soleaferrea
Phocea	181.086	-1.09356	0.277353	-3.94284	8.05224e-05	0.0004932	195	234	293	355	114	241	132	125	155	91	156	124	Phocea
Eggerthellaceae_unclassified	554.689	1.34673	0.346717	3.88423	0.000102656	0.000558903	213	377	400	322	307	183	983	682	750	1465	419	1048	Eggerthellaceae_unclassified
GCA-900066575	640.531	1.62764	0.490039	3.32146	0.000895485	0.00438788	278	542	270	158	330	219	967	364	348	1174	2871	857	GCA-900066575
Oscillospirales_ge	1606.84	0.866604	0.268848	3.22339	0.00126681	0.00564308	1502	1187	1179	1090	898	685	2526	2185	1985	3263	1891	2182	Oscillospirales_ge
Firmicutes_unclassified	151.292	-0.971185	0.364222	-2.66647	0.0076653	0.0313	120	225	206	272	193	136	87	259	87	52	151	74	Firmicutes_unclassified
Monoglobus	154.23	-1.46047	0.567555	-2.57327	0.0100744	0.0379727	275	245	212	214	198	152	133	85	117	98	0	121	Monoglobus
Candidatus_Arthromitus	146.711	2.43737	0.975633	2.49824	0.0124811	0.0436839	121	126	12	11	1	1	207	102	274	335	494	246	Candidatus_Arthromitus
RF39_ge	355.9	0.693707	0.35778	1.93892	0.0525111	0.171536	160	252	337	206	140	467	696	798	330	331	585	313	RF39_ge
Ruminococcaceae_ge	4257.13	0.645863	0.391592	1.64933	0.0990809	0.303435	3853	1111	3248	3652	3953	2825	5495	5257	6548	8768	2596	6129	Ruminococcaceae_ge
Lachnospiraceae_NK4A136_group	10768.8	-0.428159	0.270203	-1.58458	0.113061	0.325882	9338	16450	12169	13584	8849	11024	9446	14306	5050	12190	9687	12053	Lachnospiraceae_NK4A136_group
Lachnoclostridium	2386.65	0.555888	0.380803	1.45978	0.144351	0.392955	2973	3195	1755	1637	735	1015	2240	3766	4482	2009	3278	3370	Lachnoclostridium
Incertae_Sedis	2390.86	0.469132	0.335763	1.39721	0.162349	0.397756	2237	719	2241	2646	1807	1741	2745	2973	3287	3625	2357	3684	Incertae_Sedis
Muribaculaceae_ge	76247.1	-0.215183	0.151115	-1.42397	0.154456	0.397756	79723	75973	68731	69388	97000	72088	96049	79339	68780	62372	87363	86890	Muribaculaceae_ge
Butyricicoccus	1226.9	0.970033	0.820922	1.18164	0.237349	0.535569	1348	558	1528	89	899	295	306	145	139	488	5318	4507	Butyricicoccus
Colidextribacter	2189.24	-0.350438	0.319856	-1.09561	0.273249	0.535569	2654	1674	1644	1788	2934	3037	2459	3229	2263	1740	1359	2098	Colidextribacter
Family_XIII_AD3011_group	85.6192	0.273898	0.240645	1.13819	0.255043	0.535569	78	77	92	68	57	73	94	104	88	140	76	130	Family_XIII_AD3011_group
Mucispirillum	2125.41	-0.513626	0.452291	-1.13561	0.256119	0.535569	1071	1654	3647	3058	2258	2617	2128	3401	1366	550	3793	957	Mucispirillum
NK4A214_group	80.6368	-0.342526	0.309574	-1.10644	0.268535	0.535569	69	45	78	110	101	105	98	92	105	57	88	44	NK4A214_group
Tuzzerella	849.888	0.41103	0.401611	1.02345	0.306094	0.576869	166	600	808	1106	830	649	952	1199	1295	1142	625	1314	Tuzzerella
Anaerovoracaceae_ge	506.037	-0.333301	0.364151	-0.915282	0.360043	0.630076	568	691	491	612	364	529	401	305	464	839	220	748	Anaerovoracaceae_ge
Tannerellaceae_unclassified	13763.6	-0.202583	0.219114	-0.924552	0.355199	0.630076	11406	15342	15446	16797	12822	12686	19800	18284	11384	9030	14900	14587	Tannerellaceae_unclassified
Lachnospiraceae_FCS020_group	270.654	0.34073	0.410616	0.829801	0.406651	0.664197	185	373	384	223	112	128	338	243	213	139	461	657	Lachnospiraceae_FCS020_group
Lachnospiraceae_unclassified	66766.6	0.144611	0.172773	0.836998	0.402594	0.664197	44651	74334	59474	66368	48030	71516	72174	59842	93615	88672	83194	73321	Lachnospiraceae_unclassified
Ruminococcaceae_unclassified	390.865	0.284755	0.381625	0.746166	0.455567	0.697587	489	376	266	351	301	233	603	236	205	387	967	533	Ruminococcaceae_unclassified
UCG-005	265.702	0.258959	0.341155	0.759064	0.447814	0.697587	400	203	222	266	160	139	432	529	295	260	343	141	UCG-005
Clostridia_unclassified	496.374	0.246528	0.362964	0.679209	0.497006	0.716273	252	393	735	592	306	355	388	1178	643	380	712	397	Clostridia_unclassified
Lachnospiraceae_UCG-006	976.855	0.329791	0.473363	0.696697	0.485993	0.716273	240	408	765	613	1457	1288	1355	534	1399	1736	929	1310	Lachnospiraceae_UCG-006
Tannerellaceae_ge	47.4901	-0.175421	0.276981	-0.633334	0.526516	0.737122	28	61	51	70	41	40	60	72	40	24	60	51	Tannerellaceae_ge
Akkermansia	31356.7	-0.418161	0.766683	-0.545416	0.585467	0.777584	24141	30088	50028	28380	45854	24889	33110	57159	47453	20522	171	24565	Akkermansia
Escherichia-Shigella	152.16	-0.471034	0.867525	-0.542963	0.587155	0.777584	278	437	46	63	54	158	22	10	201	416	136	41	Escherichia-Shigella
Enterorhabdus	515.35	-0.216335	0.463817	-0.466424	0.640912	0.80819	464	534	343	367	295	1146	700	542	844	738	202	185	Enterorhabdus
Intestinimonas	427.14	-0.147365	0.318178	-0.463155	0.643253	0.80819	612	449	275	591	258	398	678	612	394	502	273	322	Intestinimonas
Oscillibacter	1994.88	-0.19606	0.486157	-0.403286	0.686738	0.841254	2022	2267	3327	1245	2383	949	4619	1740	509	2394	3014	687	Oscillibacter
Flavonifractor	90.2223	0.137773	0.385275	0.357596	0.720645	0.861259	37	92	111	72	68	113	146	115	116	36	52	178	Flavonifractor
Bacteroides	6006.21	-0.0655762	0.408997	-0.160334	0.872618	0.929528	6584	5052	5727	10230	1279	6889	7442	7995	4552	3238	7272	9681	Bacteroides
Clostridia_UCG-014_ge	14627.7	-0.0663838	0.323345	-0.205303	0.837335	0.929528	8995	9541	19189	23289	15448	9137	13645	16193	20907	20546	13633	11108	Clostridia_UCG-014_ge
Marvinbryantia	98.4672	-0.0695883	0.301489	-0.230815	0.817458	0.929528	79	156	112	72	99	63	139	113	47	103	153	105	Marvinbryantia
Prevotellaceae_UCG-001	60194.2	-0.0394209	0.204976	-0.19232	0.847492	0.929528	53898	49393	51797	78746	34511	81705	61874	59042	57405	66086	91383	66369	Prevotellaceae_UCG-001
Roseburia	8062.72	-0.118657	0.660914	-0.179534	0.857518	0.929528	15564	2009	8110	7908	1434	12999	2305	2081	2719	19187	5191	19240	Roseburia
Erysipelatoclostridiaceae_ge	494.937	0.0578345	0.561262	0.103044	0.917928	0.937052	249	257	417	593	875	302	513	814	493	32	1122	508	Erysipelatoclostridiaceae_ge
Erysipelatoclostridium	3569.06	0.0461603	0.434916	0.106136	0.915474	0.937052	1929	6330	3399	1819	3044	3735	4190	3216	3983	1027	7800	4486	Erysipelatoclostridium
Erysipelotrichaceae_unclassified	229.89	-0.0375394	0.542983	-0.0691355	0.944882	0.944882	146	406	196	272	150	187	301	435	345	7	269	206	Erysipelotrichaceae_unclassified
A2	192.881	0.20199	0.596974	0.338356	NA	NA	226	196	223	123	98	170	46	236	122	691	18	250	A2
Anaerotruncus	723.647	-0.651428	0.710609	-0.916718	NA	NA	2090	283	394	1025	448	780	163	117	185	2457	585	180	Anaerotruncus
Bacteria_unclassified	169.976	0.459736	0.385759	1.19177	NA	NA	85	53	311	161	122	92	200	258	298	230	156	185	Bacteria_unclassified
Blautia	2030.27	0.0419516	1.26434	0.0331806	NA	NA	14	10082	466	938	425	384	2798	5260	5535	31	138	352	Blautia
Clostridia_vadinBB60_group_ge	726.313	-0.76074	0.458821	-1.65803	NA	NA	650	455	735	546	525	2233	691	414	327	1010	796	416	Clostridia_vadinBB60_group_ge
Coriobacteriaceae_UCG-002	2543.71	-2.7127	0.824833	-3.28879	NA	NA	391	1008	3262	1259	16733	289	625	1307	1550	180	147	736	Coriobacteriaceae_UCG-002
Muribaculaceae_unclassified	59.4825	-0.287808	0.378577	-0.760235	NA	NA	45	58	35	36	120	67	68	87	89	33	40	47	Muribaculaceae_unclassified
Oscillospiraceae_unclassified	1295.25	-0.256776	0.352464	-0.728515	NA	NA	1179	1334	1102	730	2485	1002	1215	1136	1438	1415	1579	1176	Oscillospiraceae_unclassified
UCG-003	301.876	-0.967902	0.624513	-1.54985	NA	NA	1167	153	142	469	239	101	228	107	96	130	738	104	UCG-003
uncultured	9498.93	0.0796917	0.334827	0.238008	NA	NA	11870	9753	10747	4874	8426	7086	7015	9957	9529	19556	10963	8414	uncultured

## Sheet: Females
Females	baseMean	log2FoldChange	lfcSE	stat	pvalue	padj	163_female_NF	164_female_NF	165_female_NF	166_female_NF	167_female_NF	168_female_ERF	169_female_ERF	170_female_ERF	171_female_ERF	172_female_ERF	185_female_NF	186_female_NF	187_female_NF	188_female_NF	189_female_NF	190_female_ERF	191_female_ERF	192_female_ERF	193_female_ERF	194_female_ERF	OTU
Eggerthellaceae_unclassified	924.439	2.106	0.220117	9.56765	1.09363e-21	6.01496e-20	244	488	556	326	128	1992	1942	981	1955	1255	296	259	363	464	414	1496	2137	2203	1062	1436	Eggerthellaceae_unclassified
Family_XIII_UCG-001	341.088	1.89821	0.208278	9.1138	7.95493e-20	2.18761e-18	145	124	146	91	126	514	710	517	471	1049	112	141	119	257	181	578	813	405	434	419	Family_XIII_UCG-001
Enterorhabdus	674.245	1.25872	0.218536	5.75977	8.42299e-09	1.40974e-07	439	411	434	393	429	1191	1072	950	828	1008	355	250	478	523	219	863	651	1255	857	1474	Enterorhabdus
Firmicutes_unclassified	127.339	-1.70677	0.298047	-5.7265	1.02527e-08	1.40974e-07	138	183	175	192	196	67	54	61	53	94	328	312	188	51	142	54	77	26	125	47	Firmicutes_unclassified
Lachnospiraceae_UCG-006	2503.14	1.64951	0.31511	5.2347	1.65249e-07	1.51479e-06	567	1182	1465	323	663	3707	2444	3381	5976	6158	1183	2275	2815	848	993	5871	3640	2959	4786	2750	Lachnospiraceae_UCG-006
Lactobacillus	15315.8	-1.89834	0.362608	-5.23524	1.64767e-07	1.51479e-06	18584	31707	31209	26002	24985	10151	9950	7658	1602	5284	8453	15825	29222	39874	15248	8481	7561	1145	14021	5275	Lactobacillus
Lachnospiraceae_ge	186.41	-1.84186	0.357266	-5.15544	2.5304e-07	1.98817e-06	252	270	412	366	285	83	96	65	135	35	191	286	599	243	13	115	77	110	92	88	Lachnospiraceae_ge
Lachnospiraceae_UCG-001	7349.73	-2.26476	0.526854	-4.29864	1.71847e-05	0.000118145	44254	5309	12910	1873	2235	3296	1270	1382	3522	563	3417	16586	10293	9670	14121	2293	4605	510	2365	7770	Lachnospiraceae_UCG-001
Bacteria_unclassified	211.48	1.27531	0.323624	3.94071	8.12422e-05	0.00049648	113	55	73	125	140	213	249	218	273	693	197	124	90	120	173	226	362	622	304	86	Bacteria_unclassified
Lachnospiraceae_NK4A136_group	14518.7	-0.909235	0.23333	-3.89679	9.74778e-05	0.000536128	17935	21062	11214	23054	91733	7600	11242	5662	17228	14711	23861	17955	15891	23651	24970	7992	8400	6285	17938	14280	Lachnospiraceae_NK4A136_group
GCA-900066575	902.46	1.21759	0.326417	3.73017	0.000191352	0.00095676	493	575	271	547	561	1068	1251	2031	839	1336	463	253	735	1184	385	3703	960	852	567	1054	GCA-900066575
Tannerellaceae_unclassified	10809.9	-0.651432	0.188807	-3.45025	0.000560074	0.00256701	14467	13271	10184	19490	11534	6631	9779	9210	8992	9562	15748	12409	12060	13353	8449	6772	10013	12996	6580	10902	Tannerellaceae_unclassified
Candidatus_Soleaferrea	117.957	1.10074	0.328461	3.35122	0.000804566	0.00317996	84	125	116	67	22	270	85	60	72	170	74	64	44	89	70	201	342	230	114	195	Candidatus_Soleaferrea
Ruminococcus	4004.28	-0.588471	0.175687	-3.34955	0.000809443	0.00317996	3789	4827	5256	4123	2701	4307	2513	4246	2768	2642	4635	5194	5570	6519	6002	3027	3325	4259	4340	3136	Ruminococcus
Oscillibacter	1359.25	-1.31999	0.398325	-3.31385	0.000920205	0.00337408	1051	875	795	1882	4432	620	518	1089	859	687	1884	2675	1746	1214	1591	1695	502	132	1525	900	Oscillibacter
Colidextribacter	2314	-0.706003	0.217078	-3.2523	0.00114475	0.00393509	2854	3457	2687	2882	3340	1974	1739	2951	1619	1446	3204	2382	2994	1960	2189	2978	1973	1077	1805	1664	Colidextribacter
Oscillospirales_ge	1698.89	1.39936	0.454132	3.08139	0.00206038	0.00666593	329	1081	702	1919	70	3286	3577	2783	2759	2838	1726	825	40	1178	1664	1740	2465	3376	2130	1853	Oscillospirales_ge
Mucispirillum	1494.12	0.822324	0.313141	2.62605	0.00863816	0.0263944	1283	922	284	2068	924	1356	3769	1586	2299	1093	745	636	1147	1034	1674	4260	2602	938	2072	1542	Mucispirillum
Monoglobus	123.898	-1.10336	0.484268	-2.27842	0.0227018	0.0657158	102	321	237	218	3	63	141	45	1	95	170	117	151	253	171	102	136	88	124	74	Monoglobus
Phocea	107.184	-0.648282	0.29161	-2.22311	0.0262084	0.06926	147	179	114	189	21	99	91	75	168	43	86	185	209	82	124	101	172	48	74	75	Phocea
UCG-005	180.043	-0.569903	0.256757	-2.21962	0.0264447	0.06926	170	143	206	236	89	119	149	192	254	167	431	185	146	221	337	138	176	233	109	66	UCG-005
Ruminococcaceae_ge	3927.05	1.10587	0.557798	1.98257	0.0474158	0.118539	1577	1848	1397	3064	134	6119	7423	8972	2130	9862	3493	2075	3532	3992	4783	20	2509	9114	6299	4369	Ruminococcaceae_ge
Lachnoclostridium	2466.41	0.613411	0.33455	1.83354	0.066722	0.159553	1241	1152	1115	1259	1965	5128	1908	5561	2430	2668	1001	1997	1495	3954	4306	3699	3841	2903	1251	2635	Lachnoclostridium
Incertae_Sedis	1914.16	0.630059	0.34751	1.81307	0.0698212	0.160007	810	1027	1808	687	1190	3787	5157	1789	1345	3753	1922	838	1930	1485	3262	3176	906	1591	2109	1452	Incertae_Sedis
Roseburia	9809.43	-0.632839	0.35787	-1.76835	0.0770026	0.169406	11336	13060	11227	11424	5225	13097	11175	8742	5446	15026	4840	4116	18604	8186	31841	7100	5331	4024	8287	4524	Roseburia
uncultured	12371.5	0.378225	0.222273	1.70163	0.0888256	0.1879	8824	6552	8406	9937	11632	17146	15319	19574	7171	18785	9284	8832	12750	13129	17056	13544	18898	15668	12459	12738	uncultured
Muribaculaceae_ge	84421.3	0.216087	0.128897	1.67643	0.0936542	0.190631	62449	82944	81913	86922	78686	96898	103650	80121	129317	108067	58139	69145	77362	120869	59458	76003	105463	102065	88534	103686	Muribaculaceae_ge
Ruminococcaceae_unclassified	510.234	0.416998	0.251304	1.65933	0.0970483	0.190631	300	398	569	380	229	400	578	606	2064	378	545	457	566	532	451	592	836	359	573	344	Ruminococcaceae_unclassified
UCG-003	149.967	-0.697731	0.429363	-1.62504	0.104154	0.197534	183	30	77	221	149	77	99	302	126	60	91	472	419	152	88	126	230	15	170	86	UCG-003
Akkermansia	33503.2	0.847032	0.563675	1.50269	0.132918	0.239246	19729	41284	29078	653	25622	50184	41643	36589	48990	53515	42300	48986	13746	65	8342	39335	33363	72219	45698	42241	Akkermansia
Bifidobacterium	1102.77	-1.64545	1.1127	-1.47879	0.139197	0.239246	24	1566	4539	40	6922	68	75	111	1746	377	418	164	36	356	0	3	1756	1877	96	83	Bifidobacterium
NK4A214_group	96.2605	-0.577363	0.387919	-1.48836	0.136656	0.239246	121	167	153	128	2	58	137	105	28	32	161	101	158	77	109	106	119	75	132	68	NK4A214_group
Erysipelatoclostridiaceae_ge	281.608	-0.71019	0.49993	-1.42058	0.155439	0.259065	412	257	471	839	243	31	566	391	375	193	398	319	335	134	66	216	272	343	11	26	Erysipelatoclostridiaceae_ge
Marvinbryantia	137.763	0.447032	0.330407	1.35298	0.176063	0.284808	30	122	40	61	44	180	106	218	217	103	99	125	300	243	158	132	226	197	134	222	Marvinbryantia
Butyricicoccus	719.203	-0.718051	0.549528	-1.30667	0.191325	0.292302	1781	1582	126	1002	1055	470	183	1571	209	161	176	614	939	614	748	1453	957	14	334	609	Butyricicoccus
Family_XIII_AD3011_group	107.254	0.23754	0.180333	1.31723	0.187763	0.292302	62	119	123	116	76	127	161	96	125	177	62	84	92	153	102	131	161	111	109	81	Family_XIII_AD3011_group
Bacteroides	3801.71	-0.511447	0.403272	-1.26824	0.204712	0.299848	5911	2849	3413	9512	1098	2341	3063	2327	7659	2295	6430	6235	3683	4012	2277	1380	10264	5017	1573	583	Bacteroides
Tuzzerella	694.51	0.463071	0.367111	1.26139	0.207168	0.299848	561	783	537	681	333	170	1666	1043	1463	1256	930	383	860	805	52	553	1276	566	554	599	Tuzzerella
Lachnospiraceae_unclassified	71696.7	-0.264009	0.222669	-1.18566	0.235758	0.33248	77403	64517	73177	81960	46796	78202	50446	120419	40228	56834	96110	89271	88495	55084	108344	109958	41022	50850	69291	79486	Lachnospiraceae_unclassified
Anaerotruncus	1283.96	-0.569507	0.51964	-1.09596	0.273095	0.375505	1276	1937	235	638	1484	669	1964	594	3317	401	876	168	1668	2529	4395	221	3494	308	1116	391	Anaerotruncus
Anaerovoracaceae_ge	527.867	0.198982	0.206651	0.962891	0.335602	0.444747	400	560	672	501	377	541	910	500	781	897	552	243	685	562	372	390	818	643	445	336	Anaerovoracaceae_ge
Erysipelatoclostridium	1880.5	-0.201397	0.210907	-0.954906	0.339625	0.444747	2321	2717	2297	3132	1442	1840	2198	1455	1647	1594	1657	2172	1366	2003	889	2273	1801	2340	2334	1630	Erysipelatoclostridium
A2	367.348	-0.42302	0.480647	-0.880105	0.378803	0.463008	136	192	433	310	781	121	1221	146	226	257	101	110	550	660	799	179	84	198	892	233	A2
Coriobacteriaceae_UCG-002	4011.7	-0.558562	0.625571	-0.892883	0.37192	0.463008	196	6399	16076	662	9105	1801	2800	515	4874	2810	3318	2254	620	6300	314	2150	2262	9950	2602	4998	Coriobacteriaceae_UCG-002
Prevotellaceae_UCG-001	35047.4	-0.185736	0.214816	-0.864628	0.387243	0.463008	58831	33959	30715	58306	29385	24275	43956	27195	30408	21598	35589	32882	43532	18512	26321	37522	62299	34462	42114	41820	Prevotellaceae_UCG-001
RF39_ge	425.372	0.283458	0.32773	0.864913	0.387087	0.463008	176	279	125	235	197	350	261	371	719	410	414	1258	443	500	288	541	863	350	898	486	RF39_ge
Clostridium_sensu_stricto_1	2419.22	-0.616557	0.803378	-0.767456	0.442811	0.518183	532	6092	12407	147	14	2200	2168	1225	7343	1919	3716	1859	25	5104	38	1839	677	98	575	3265	Clostridium_sensu_stricto_1
Lachnospiraceae_FCS020_group	258.028	0.232107	0.309124	0.750854	0.452741	0.518765	159	300	151	241	344	155	301	605	364	233	131	163	206	329	287	239	138	122	365	506	Lachnospiraceae_FCS020_group
Clostridia_unclassified	360.218	0.217077	0.325512	0.666877	0.504851	0.566669	296	282	3413	308	386	211	96	237	297	1072	314	441	238	411	270	695	504	369	512	219	Clostridia_unclassified
Erysipelotrichaceae_unclassified	91.4579	-0.219632	0.395187	-0.555767	0.57837	0.636207	81	76	111	91	50	49	52	74	338	66	265	120	94	28	63	49	56	45	68	154	Erysipelotrichaceae_unclassified
Oscillospiraceae_unclassified	916.461	0.116954	0.233385	0.501119	0.616288	0.664624	911	789	627	1158	1230	712	1293	1271	1384	834	646	477	821	681	1153	753	737	1321	1144	1005	Oscillospiraceae_unclassified
Muribaculaceae_unclassified	70.6641	-0.0848528	0.286702	-0.295962	0.767259	0.811524	60	96	94	55	98	82	110	59	85	86	23	67	39	116	62	33	54	92	72	72	Muribaculaceae_unclassified
Clostridia_vadinBB60_group_ge	438.44	0.0801049	0.395752	0.202412	0.839595	0.871278	366	362	275	321	873	155	193	393	559	995	366	471	431	150	375	1063	744	307	539	86	Clostridia_vadinBB60_group_ge
Intestinimonas	537.969	0.0116125	0.179249	0.0647841	0.948346	0.965908	359	506	524	562	549	311	665	670	829	836	431	343	671	772	623	505	705	438	632	424	Intestinimonas
Clostridia_UCG-014_ge	14289.3	-0.00153338	0.312857	-0.00490121	0.996089	0.996089	8730	13400	9173	11697	1829	17754	19936	5828	17615	16279	32193	18480	13420	19545	18278	16503	19880	12826	21416	10507	Clostridia_UCG-014_ge
