# Supplementary material for: Dietary intervention improves health metrics and life expectancy of the genetically obese Titan mouse
Source: Commun Biol. 2022 May 3;5:408. doi: 10.1038/s42003-022-03339-3 (PMC9065075; doi:10.1038/s42003-022-03339-3)
Supplement: Supplementary file 10 — Supplementary data 8 [file 42003_2022_3339_MOESM10_ESM.xlsx]

## Sheet: Source table
Key Resources Table
Reagent or Resource	Source	Identifier
Animal care
Mouse breeding food , 10mm, NM	ssniff Spezialdiäten GmbH	V1124-300
Mouse breeding food , 10mm, R/M-H Ered I	ssniff Spezialdiäten GmbH	V1574-300
Experimental Mouse line
FZTDU	FBN Dummerstorf
DU6	FBN Dummerstorf
DU6P	FBN Dummerstorf
Chemicals, Enzyms and Antibodys
Proteome
Tris	Carl Roth	A411.2
Sodium chloride	Carl Roth	3957.1
Ethylenediaminetetraacetic acid (EDTA)	Carl Roth	8043.2
Nonidet®P40	PanReac/AppliChem	A1694,025
Glycerol	PanReac/AppliChem	A1123,2500
Sirtinol	Sigma	S7942-1mg
Sodium butyrate	Sigma	303410-100mg
cOmplete™ Tablets, Mini, EDTA-free, EASYpack	Roche	04639159001
Urea	Carl Roth	2317.3
Thiourea	Carl Roth	9531.3
AG®501-X8 Resin	Bio-Rad	142-6424
Poly-Prep®Chromatography Columns	Bio-Rad	731-1550
Trichloroacetic acid	Sigma	T0699
Trifluoroacetic acid	Fisher Scientific	13464279
Water, HiPerSolv CHROMANORM®	vwr	83650290
Aceton	Carl Roth	9372.1
DTT	PanReac/AppliChem	A1101
2-Iodoacetamide	Sigma	8047440025
Ammonium hydrogen carbonate	Carl Roth	7094.2
Lysyl Endopeptidase, Mass spec grade	FujiFilm Wako Chemicals Europe	125-05061
Trypsin TPCK Treated	Worthington Biochemical Corp	LS003740
Acetonitril	Fisher Scientific	11581094
Seq-Pak C18 light cartridge	Waters	WAT023501
HEPES	PanReac/AppliChem	A1069
N,N-Dimethylformamide	Sigma	227056
Acetylome
PBS Dulbecco	Sigma	L1825
Tween® 20	Carl Roth	9127.1
Sodium dihydrogen phosphate monohydrate	Carl Roth	K300.2
Acetyl Lysine Antibody, Agarose	Immunechem Pharmaceuticals Inc	ICP0388
Omix, 96 C18 100µl	Agilent Technologies	A57003100
RNA extraction
TRItidy G™	PanReac/AppliChem	A4051
Pestle, PP	Bel-Art SP Scienceware	199230001
Trichlormethane/Chloroform	Carl Roth	3313.1
2-Propanol	Carl Roth	6752.2
Ethanol	Carl Roth	9065.5
Water, nuclease free, DEPC treated, autoclaved	Carl Roth	T143.3
DNAse I, RNase free	Fisher Scientific	10649890
Commercial Kit
SensiFAST™cDNA Synthesis Kit	Bioline Meridian Bioscience	BIO-65054
SensiFAST™SYBR® No-Rox Kit	Bioline Meridian Bioscience	BIO-98020
High Pure PCR Product Purification Kit	Roche	11732668001

## Sheet: Primer
Gene	Discription	Primer Sequence 5'-3'		Amplicon size
ACACA	Acetyl- Coenzym A carboxylase alpha	Forward	GTTCTGTTGGACAACGCCTTCAC	120bp
		Reverse	GGAGTCACAGAAGCAGCCCATT
BHMT	betaine- homocysteine methyltransferase	Forward	CCCTTTGGATTGGAACCCCG	94bp
		Reverse	AGCCGCCAATGTACCTAACC
CTH	cystathionase (cystathionine gamma- lyase)	Forward	TACATGAATGGCCACAGCGA	136bp
		Reverse	CTCGGCAGCAGAGGTAACAA
CYP2c37	cytochrome P450, Family 2. Subfamily c, polypeptide 37	Forward	GAAAACCAATGGCTCACCCTGT	163bp
		Reverse	AGGGCTGCTCAGAATCTTTGTT
CYP7b1	cytochrome P450, family 7, subfamily b, polypeptid 1	Forward	TCTTGGCATGGCCCTGAAAT	102bp
		Reverse	TACTTCCCCACAAGGAAGACA
DMGDH	Dimethylglycine dehydrogenase	Forward	GACTGGCTTTGGATACGGCA	152bp
		Reverse	CTTTGGCCTCGGTGTACTGT
ELOVL5	ELOVL family member 5, elongation of long chain fatty acids	Forward	CGCTCAGGCAGAGAGGTTTTA	173bp
		Reverse	TGGTCCCAGCCATACAATGAG
GNMT	glycine N-methyltransferase	Forward	GAAGCCAACTGGTTGACGCT	110bp
		Reverse	GCACAGCCTTTGCAGTCTGG
IL6ra	Interleukin 6 receptor alpha	Forward	AATCAACACCACCAACGGGA	199bp
		Reverse	ATCCGGCTGCACCATTTTTAAG
mTOR	mechanistic target of rapamycin kinase	Forward	GTCCGCCTTCACAGATACCC	164bp
		Reverse	TGATGTCAAGTACACGGGGC
Actb	beta actin	Forward	ACTGTCGAGTCGCGTCCA	86bp
		Reverse	ATCCATGGCGAACTGGTGG
